# Supplementary material for: Investigating a Plasmodium falciparum erythrocyte invasion phenotype switch at the whole transcriptome level
Source: Sci Rep. 2020 Jan 14;10:245. doi: 10.1038/s41598-019-56386-y (PMC6959351; doi:10.1038/s41598-019-56386-y)
Supplement: Supplementary file 2 — Supplementary Dataset 1 [file 41598_2019_56386_MOESM2_ESM.xlsx]

## Sheet: W2mef_suspended_vs_baseline
Supplementary Table S1: Whole transcriptome differential gene expression between baseline and suspended W2mef
Gene ID	Product Description	Log2 Fold Change	Log2 Fold Change Standard Error	Wald statistic	p-value	Benjamini-Hochberg adjusted p-value
PF3D7_0101100	exported protein family 4	-0.42253	0.566943	-0.745277	0.456104	0.589542
PF3D7_0101200	exported protein family 3	0.557871	0.616459	0.904961	0.365486	0.505363
PF3D7_0101300	Pfmc-2TM Maurer's cleft two transmembrane protein	-2.44813	1.27499	-1.92012	0.054843	0.127306
PF3D7_0101400	exported protein family 1, pseudogene	1.51393	3.84899	0.393331	0.694075	0.787295
PF3D7_0102000	Plasmodium exported protein (PHISTa), unknown function, pseudogene	-0.454251	0.83031	-0.547086	0.58432	0.697991
PF3D7_0102200	ring-infected erythrocyte surface antigen (RESA)	1.70288	0.50335	3.3831	0.000716729	0.00545833
PF3D7_0102300	Plasmodium exported protein, unknown function	-1.40953	0.403977	-3.48913	0.000484596	0.00415181
PF3D7_0102400	lysophospholipase, putative, pseudogene	-0.889645	0.501858	-1.7727	0.0762781	0.162011
PF3D7_0102500	erythrocyte binding antigen-181	3.04052	0.508463	5.97982	2.23383e-09	9.62064e-07
PF3D7_0102600	serine/threonine protein kinase, FIKK family	0.481654	0.300482	1.60294	0.108948	0.209391
PF3D7_0102700	merozoite-associated tryptophan-rich antigen	1.41332	0.480155	2.94347	0.0032455	0.016375
PF3D7_0102800	conserved Plasmodium protein, unknown function	-1.76823	0.511546	-3.45664	0.000546956	0.00454781
PF3D7_0102900	aspartate--tRNA ligase	-1.51004	0.33454	-4.51379	6.36799e-06	0.00020973
PF3D7_0103000	vacuolar protein sorting-associated protein VTA1, putative	-1.19595	0.346166	-3.45486	0.000550582	0.00455187
PF3D7_0103100	vacuolar protein sorting-associated protein 51, putative	-0.201898	0.342063	-0.590236	0.555033	0.673797
PF3D7_0103200	nucleoside transporter 4	-0.280326	0.288638	-0.971202	0.331448	0.468665
PF3D7_0103300	conserved Plasmodium protein, unknown function	1.0986	0.322132	3.41041	0.000648648	0.00512452
PF3D7_0103400	zinc-carboxypeptidase, putative	0.664476	0.272759	2.43612	0.0148456	0.0489577
PF3D7_0103500	conserved Plasmodium protein, unknown function	0.560503	0.497026	1.12771	0.25944	0.393114
PF3D7_0103600	ATP-dependent RNA helicase, putative	0.765088	0.309295	2.47365	0.013374	0.0453125
PF3D7_0103700	L-seryl-tRNA(Sec) kinase, putative	1.27267	0.602304	2.11301	0.0346	0.091259
PF3D7_0103800	actin-related protein	-0.687697	0.361072	-1.9046	0.056832	0.130475
PF3D7_0103900	parasite-infected erythrocyte surface protein	-0.513228	0.322975	-1.58906	0.112046	0.213968
PF3D7_0104000	thrombospondin-related sporozoite protein	0.113226	0.335583	0.337401	0.735815	0.818253
PF3D7_0104100	conserved Plasmodium membrane protein, unknown function	-0.0278819	0.373026	-0.0747452	0.940417	0.963985
PF3D7_0104200	StAR-related lipid transfer protein	0.36658	0.328949	1.1144	0.265109	0.398527
PF3D7_0104300	ubiquitin carboxyl-terminal hydrolase 1, putative	2.67819	0.534591	5.00978	5.44921e-07	4.06447e-05
PF3D7_0104400	4-hydroxy-3-methylbut-2-enyl diphosphate reductase	1.32356	0.312555	4.23464	2.28922e-05	0.000481782
PF3D7_0104500	conserved protein, unknown function	-0.848784	0.378093	-2.24491	0.024774	0.0713131
PF3D7_0104600	conserved Plasmodium protein, unknown function	0.943754	0.657171	1.43609	0.150978	0.265981
PF3D7_0104700	major facilitator superfamily-related transporter, putative	-0.203496	0.368921	-0.551599	0.581223	0.695439
PF3D7_0104800	novel putative transporter 1, putative	0.440235	0.313367	1.40485	0.160065	0.277177
PF3D7_0105100	conserved Apicomplexan protein, unknown function	-1.54899	0.603938	-2.56482	0.010323	0.0378554
PF3D7_0105200	RAP protein, putative	-0.0451272	0.379898	-0.118788	0.905444	0.936844
PF3D7_0105300	cyclase-associated protein	-0.525641	0.36242	-1.45037	0.146957	0.261256
PF3D7_0105400.1	conserved Plasmodium protein, unknown function	-0.711224	0.44165	-1.61038	0.107315	0.207221
PF3D7_0105500	conserved Plasmodium protein, unknown function	1.01428	0.564071	1.79814	0.0721551	0.155622
PF3D7_0105600	conserved Plasmodium protein, unknown function	-0.5413	0.380207	-1.4237	0.154534	0.270532
PF3D7_0105700	asparagine-rich antigen Pfa35-2	1.28934	0.590677	2.18281	0.0290496	0.0804695
PF3D7_0105800	conserved Plasmodium protein, unknown function	-0.0251905	0.251781	-0.100049	0.920305	0.948352
PF3D7_0105900	3'-5' exonuclease, putative	-0.78105	0.405661	-1.92538	0.0541825	0.126293
PF3D7_0106000	conserved Plasmodium protein, unknown function	-0.692021	0.320863	-2.15675	0.0310255	0.0845119
PF3D7_0106100	V-type proton ATPase subunit C, putative	-0.573577	0.334331	-1.7156	0.0862355	0.17708
PF3D7_0106200	conserved Plasmodium protein, unknown function	-1.06794	0.427457	-2.49834	0.0124775	0.0432624
PF3D7_0106300	calcium-transporting ATPase	-0.303876	0.215544	-1.40981	0.158596	0.27548
PF3D7_0106400	pre-rRNA-processing protein TSR2, putative	-0.141665	0.360983	-0.392442	0.694732	0.787666
PF3D7_0106500	conserved Plasmodium protein, unknown function	-0.800238	0.462252	-1.73117	0.0834209	0.173122
PF3D7_0106600	conserved Plasmodium protein, unknown function	1.47185	0.517397	2.84473	0.00444489	0.0205323
PF3D7_0106700	small ribosomal subunit assembling AARP2 protein	1.03578	0.487454	2.12487	0.0335972	0.0893108
PF3D7_0106800	ras-related protein Rab-5C	-0.934977	0.33795	-2.76661	0.00566421	0.0245756
PF3D7_0106900	2-C-methyl-D-erythritol 4-phosphate cytidylyltransferase, putative	-0.563821	0.396865	-1.42069	0.155408	0.271616
PF3D7_0107000.1	centrin-1	-0.254272	0.290823	-0.874316	0.381946	0.521462
PF3D7_0107100	conserved Plasmodium protein, unknown function	0.101086	0.413372	0.244539	0.806813	0.871228
PF3D7_0107200	carbon catabolite repressor protein 4, putative	0.535226	0.419611	1.27553	0.202123	0.328579
PF3D7_0107300	conserved Plasmodium protein, unknown function	-0.212751	0.328028	-0.648575	0.516613	0.641278
PF3D7_0107400	conserved Plasmodium protein, unknown function	-0.474991	0.306778	-1.54832	0.121545	0.22743
PF3D7_0107500	lipid/sterol:H+ symporter	0.817494	0.307578	2.65785	0.00786417	0.0308485
PF3D7_0107600	eukaryotic translation initiation factor 2-alpha kinase 2, putative	1.06456	0.488879	2.17756	0.0294391	0.0813262
PF3D7_0107700	OST3/OST6 domain-containing protein, putative	-0.444652	0.676779	-0.657013	0.511173	0.63713
PF3D7_0107800	double-strand break repair protein MRE11	-0.924698	0.480956	-1.92262	0.0545272	0.126921
PF3D7_0107900	conserved Plasmodium protein, unknown function	0.179407	0.51303	0.3497	0.726564	0.811427
PF3D7_0108000	proteasome subunit beta type-3, putative	-0.780716	0.321473	-2.42856	0.0151589	0.049668
PF3D7_0108100	conserved Plasmodium protein, unknown function	-0.718017	0.43432	-1.6532	0.0982908	0.194967
PF3D7_0108300	conserved Plasmodium protein, unknown function	1.36691	0.48995	2.7899	0.00527241	0.0231129
PF3D7_0108400.1	mitochondrial carrier protein, putative	1.24926	0.415747	3.00484	0.00265718	0.0140828
PF3D7_0108500	conserved Plasmodium protein, unknown function	1.16612	0.413033	2.82331	0.00475311	0.0215063
PF3D7_0108600	conserved Plasmodium protein, unknown function	0.550523	0.299799	1.83631	0.0663119	0.145927
PF3D7_0108700	secreted ookinete protein, putative	0.567532	0.305111	1.86008	0.0628735	0.140754
PF3D7_0108800	conserved Plasmodium protein, unknown function	-0.484684	0.254306	-1.90591	0.0566619	0.130276
PF3D7_0109000	photosensitized INA-labeled protein PHIL1	-0.0948665	0.248393	-0.381921	0.70252	0.794491
PF3D7_0109100	LCCL domain-containing protein	0.433569	0.283187	1.53103	0.125761	0.232442
PF3D7_0109200	cleavage and polyadenylation specificity factor subunit 5, putative	-0.667865	0.351752	-1.89868	0.0576068	0.131259
PF3D7_0109300	fatty acid elongation protein, GNS1/SUR4 family, putative	-2.67975	0.649969	-4.12289	3.74141e-05	0.000662778
PF3D7_0109400	tubulin-specific chaperone a, putative	-0.315286	0.446942	-0.705429	0.480543	0.611316
PF3D7_0109500	N-acetyltransferase, GNAT family, putative	-1.24528	0.387429	-3.21422	0.001308	0.00835539
PF3D7_0109600	cold-shock protein, putative	0.683618	0.386273	1.76978	0.0767637	0.162906
PF3D7_0109700	rRNA biogenesis protein RRP36, putative	1.21022	0.547324	2.21116	0.0270245	0.0764464
PF3D7_0109800	phenylalanine--tRNA ligase alpha subunit	-0.356223	0.246316	-1.44621	0.148119	0.262587
PF3D7_0109850	phosphatidate cytidylyltransferase, putative	-1.65379	0.42592	-3.88287	0.000103231	0.00134598
PF3D7_0109950	conserved Plasmodium protein, unknown function	-0.333155	0.373609	-0.891721	0.372543	0.511521
PF3D7_0110000	conserved Plasmodium protein, unknown function	-1.34292	0.451045	-2.97735	0.00290756	0.0150943
PF3D7_0110100	selenocysteine-specific elongation factor selB homologue, putative	-0.757332	0.426726	-1.77475	0.0759392	0.161427
PF3D7_0110200	FAD-linked sulfhydryl oxidase ERV1, putative	-0.461507	0.404687	-1.1404	0.254118	0.387635
PF3D7_0110400	DNA-directed RNA polymerase II subunit RPB9, putative	0.815106	0.381398	2.13715	0.0325857	0.0876789
PF3D7_0110500	bromodomain protein, putative	1.31726	0.506373	2.60135	0.0092857	0.0346812
PF3D7_0110600	phosphatidylinositol-4-phosphate 5-kinase	0.939844	0.343443	2.73653	0.00620908	0.0263095
PF3D7_0110700	chromatin assembly factor 1 protein WD40 domain, putative	0.511057	0.235787	2.16745	0.0302008	0.0827992
PF3D7_0110800	transcription initiation factor TFIIB, putative	1.19328	0.249303	4.78646	1.69753e-06	8.04659e-05
PF3D7_0110900	adenylate kinase-like protein 1	-1.98046	0.687203	-2.88191	0.00395271	0.0187366
PF3D7_0111000	kinesin-8, putative	0.836514	0.305439	2.73873	0.00616774	0.0262
PF3D7_0111200	conserved Plasmodium protein, unknown function	-1.67281	0.719909	-2.32365	0.0201445	0.0611083
PF3D7_0111300	P-loop containing nucleoside triphosphate hydrolase, putative	-0.0924488	0.310717	-0.297534	0.766059	0.842283
PF3D7_0111400	conserved Plasmodium protein, unknown function	-0.575827	0.486364	-1.18394	0.236436	0.36829
PF3D7_0111500	UMP-CMP kinase, putative	-0.380688	0.309151	-1.2314	0.218174	0.347975
PF3D7_0111600	conserved Plasmodium protein, unknown function	-1.58676	0.69962	-2.26803	0.0233272	0.0680757
PF3D7_0111700	conserved Plasmodium protein, unknown function	-1.00156	1.51386	-0.661594	0.508231	0.634368
PF3D7_0111800	eukaryotic translation initiation factor 4E, putative	0.680659	0.374797	1.81607	0.0693593	0.150595
PF3D7_0111900	conserved protein, unknown function	-0.364661	0.333728	-1.09269	0.27453	0.407848
PF3D7_0112000	TatD-like deoxyribonuclease	-0.685373	0.539961	-1.2693	0.204334	0.33143
PF3D7_0112100	conserved Plasmodium protein, unknown function	-1.30045	0.654287	-1.98759	0.0468575	0.113854
PF3D7_0112200	multidrug resistance-associated protein 1	-2.06389	0.379169	-5.44319	5.23345e-08	9.48002e-06
PF3D7_0112800	Plasmodium exported protein (hyp11), unknown function	0.0837836	0.436757	0.191831	0.847874	0.901905
PF3D7_0112900	Plasmodium exported protein, unknown function	0.288045	0.49534	0.581509	0.560897	0.678933
PF3D7_0113000	glutamic acid-rich protein	1.18729	0.39666	2.99322	0.0027605	0.0144941
PF3D7_0113100	surface-associated interspersed protein 1.1 (SURFIN 1.1)	2.64615	0.979305	2.70207	0.00689101	0.0281184
PF3D7_0113200	Plasmodium exported protein, unknown function	1.88216	0.422344	4.45646	8.33229e-06	0.000245601
PF3D7_0113300	Plasmodium exported protein (hyp1), unknown function	-0.859901	0.335945	-2.55965	0.0104778	0.0383431
PF3D7_0113400	Plasmodium exported protein, unknown function	2.22139	0.647123	3.43271	0.000597577	0.00481861
PF3D7_0113600	surface-associated interspersed protein 1.2 (SURFIN 1.2), pseudogene	0.735891	0.656683	1.12062	0.262451	0.396176
PF3D7_0113700	heat shock protein 40, type II	0.283478	0.254789	1.1126	0.265881	0.399452
PF3D7_0113800	DBL containing protein, unknown function	0.617917	0.649917	0.950763	0.341725	0.480176
PF3D7_0113900	CX3CL1-binding protein 1	0.13892	0.555546	0.250061	0.80254	0.868543
PF3D7_0114000	exported protein family 1	1.80334	0.749112	2.40731	0.0160705	0.0519168
PF3D7_0114100	Pfmc-2TM Maurer's cleft two transmembrane protein	-0.290437	0.94988	-0.305762	0.759786	0.837929
PF3D7_0114200	exported protein family 3	0.986901	2.62523	0.375929	0.706969	0.797342
PF3D7_0114300	exported protein family 4, pseudogene	0.259383	2.13781	0.121331	0.903429	0.936096
PF3D7_0114500	Plasmodium exported protein (hyp10), unknown function	1.8749	0.916551	2.0456	0.0407958	0.103406
PF3D7_0114800	Plasmodium exported protein (hyp7), unknown function	-0.195486	2.60493	-0.0750446	0.940179	0.963936
PF3D7_0114900	Plasmodium exported protein, unknown function, pseudogene	-0.869796	1.13498	-0.766351	0.443467	0.578482
PF3D7_0115000	surface-associated interspersed protein 1.3 (SURFIN 1.3)	1.92625	0.595811	3.23298	0.00122505	0.00795576
PF3D7_0115100	Plasmodium exported protein (PHISTa), unknown function	-0.372578	0.549111	-0.678512	0.497447	0.625602
PF3D7_0115150	Plasmodium exported protein, unknown function, pseudogene	0.419415	1.41209	0.297018	0.766453	0.842533
PF3D7_0202100	liver stage associated protein 2	0.0316207	0.251188	0.125884	0.899823	0.933677
PF3D7_0202200	EMP1-trafficking protein (PTP1)	-0.603721	0.335732	-1.79823	0.0721412	0.155622
PF3D7_0202300	Plasmodium exported protein (hyp11), unknown function	1.53631	0.844698	1.81877	0.0689462	0.149826
PF3D7_0202400	translation-enhancing factor	2.13167	0.531371	4.01164	6.02977e-05	0.000921175
PF3D7_0202500	early transcribed membrane protein 2	-0.269881	0.316481	-0.852753	0.393796	0.533761
PF3D7_0202600.1	nucleic acid binding protein, putative	-0.215996	0.34187	-0.631808	0.527513	0.651618
PF3D7_0202700	octaprenyl pyrophosphate synthase	-1.19131	0.345456	-3.4485	0.000563719	0.00462651
PF3D7_0202800	conserved Plasmodium protein, unknown function	-1.58524	0.480641	-3.29817	0.000973161	0.0068081
PF3D7_0202900	palmitoyltransferase DHHC12, putative	-1.07532	0.446668	-2.40743	0.0160652	0.0519168
PF3D7_0203000	repetitive organellar protein, putative	2.31012	0.485362	4.75959	1.93985e-06	8.70702e-05
PF3D7_0203100	protein kinase, putative	0.913458	0.3982	2.29397	0.0217924	0.0642623
PF3D7_0203200	conserved Plasmodium protein, unknown function	-0.936215	0.442339	-2.11651	0.0343013	0.0906599
PF3D7_0203300	ERCC1 nucleotide excision repair protein, putative	-1.26274	0.446335	-2.82913	0.00466745	0.0211937
PF3D7_0203400	conserved Plasmodium protein, unknown function	-0.359279	0.323382	-1.11101	0.266566	0.400125
PF3D7_0203600	conserved Plasmodium protein, unknown function	-1.30366	0.711278	-1.83285	0.0668255	0.146537
PF3D7_0203700	protein MAK16, putative	-0.106359	0.324979	-0.327281	0.743455	0.82386
PF3D7_0203800	conserved Plasmodium protein, unknown function	0.342664	0.513069	0.66787	0.504216	0.631854
PF3D7_0203900	5'-3' exonuclease, N-terminal resolvase-like domain, putative	-0.329503	0.357381	-0.921996	0.356531	0.497066
PF3D7_0204000	condensin-2 complex subunit H2, putative	1.16897	0.583166	2.00452	0.045014	0.110455
PF3D7_0204100	conserved Plasmodium protein, unknown function	-0.175147	0.328169	-0.533711	0.593542	0.704527
PF3D7_0204200	conserved Plasmodium protein, unknown function	1.02829	0.300586	3.42095	0.000624028	0.00499418
PF3D7_0204300	conserved Plasmodium protein, unknown function	0.653764	0.538473	1.21411	0.224707	0.355494
PF3D7_0204400	dynein light chain, putative	0.465562	0.922415	0.50472	0.613755	0.722434
PF3D7_0204500	aspartate transaminase	-0.255411	0.47269	-0.540335	0.588966	0.701014
PF3D7_0204600	5'-3' exonuclease, putative	-0.102969	0.319985	-0.321794	0.747609	0.827452
PF3D7_0204700	hexose transporter	0.109031	0.31368	0.347585	0.728152	0.811689
PF3D7_0204800	3'-5' exonuclease, putative	-1.25202	0.437518	-2.86164	0.00421452	0.0197014
PF3D7_0204900	2-methoxy-6-polyprenyl-1,4-benzoquinol methylase, mitochondrial, putative	-0.538758	0.321892	-1.67372	0.094185	0.188817
PF3D7_0205000	conserved Plasmodium protein, unknown function	1.02424	0.909097	1.12666	0.259888	0.393595
PF3D7_0205100	conserved Plasmodium protein, unknown function	2.27043	0.474586	4.78403	1.71818e-06	8.06906e-05
PF3D7_0205200	conserved Plasmodium protein, unknown function	-0.177605	0.495555	-0.358396	0.720047	0.806733
PF3D7_0205300	conserved Plasmodium protein, unknown function	1.68754	0.764546	2.20725	0.0272968	0.0770877
PF3D7_0205400	PCI domain-containing protein, putative	-1.36846	0.427251	-3.20294	0.00136031	0.00861357
PF3D7_0205500	DNA-directed RNA polymerase II 16 kDa subunit, putative	-0.69709	0.290287	-2.40138	0.0163334	0.0525653
PF3D7_0205600	conserved Plasmodium protein, unknown function	-0.987326	0.336057	-2.93797	0.00330368	0.0165412
PF3D7_0205700.1	RNA-binding protein, putative	-0.980597	0.380986	-2.57384	0.0100577	0.0371003
PF3D7_0205800	PH domain-containing protein, putative	-0.826083	0.358428	-2.30474	0.0211811	0.0630154
PF3D7_0205900	26S proteasome regulatory subunit RPN1, putative	-0.541726	0.184928	-2.92939	0.00339632	0.0167858
PF3D7_0206000	DNA repair protein RAD2, putative	1.16916	0.353466	3.30769	0.000940689	0.00671051
PF3D7_0206100	cysteine desulfuration protein SufE	0.65704	0.2993	2.19525	0.0281454	0.0786802
PF3D7_0206200	pantothenate transporter	0.988458	0.324064	3.05019	0.00228698	0.0125672
PF3D7_0206300	pentafunctional AROM polypeptide, putative, pseudogene	0.976827	0.347896	2.80781	0.0049879	0.0222503
PF3D7_0206500	conserved Plasmodium protein, unknown function	0.984134	0.480192	2.04946	0.0404172	0.102806
PF3D7_0206600	DNA-directed RNA polymerase III subunit RPC10, putative	0.0988137	0.6197	0.159454	0.873311	0.91901
PF3D7_0206700	adenylosuccinate lyase	-0.135065	0.344318	-0.392269	0.69486	0.787666
PF3D7_0206800	merozoite surface protein 2	-0.140934	0.258783	-0.544601	0.586028	0.699333
PF3D7_0206900.1	merozoite surface protein 5	0.345508	0.290659	1.1887	0.234556	0.366413
PF3D7_0207000	merozoite surface protein 4	-0.649131	0.368513	-1.76149	0.078156	0.164895
PF3D7_0207100	conserved Plasmodium protein, unknown function	0.969919	0.286651	3.38362	0.000715366	0.00545615
PF3D7_0207200	iron-sulfur assembly protein, putative	-1.1743	0.401211	-2.92688	0.00342379	0.0168597
PF3D7_0207300	serine repeat antigen 8	-0.185783	0.506843	-0.36655	0.713955	0.802405
PF3D7_0207400	serine repeat antigen 7	-0.822045	0.288408	-2.85028	0.00436801	0.0202695
PF3D7_0207500	serine repeat antigen 6	-0.848573	0.364164	-2.3302	0.0197957	0.0603388
PF3D7_0207600	serine repeat antigen 5	-0.705975	0.291188	-2.42446	0.015331	0.0500379
PF3D7_0207700	serine repeat antigen 4	-0.665524	0.318295	-2.0909	0.0365369	0.0951798
PF3D7_0207800	serine repeat antigen 3	-0.348198	0.309852	-1.12376	0.261116	0.394747
PF3D7_0207900	serine repeat antigen 2	-0.311514	0.331665	-0.939245	0.347605	0.487166
PF3D7_0208000	serine repeat antigen 1	0.331803	0.2526	1.31355	0.188997	0.312652
PF3D7_0208100.1	conserved Plasmodium protein, unknown function	-0.408992	0.362404	-1.12855	0.259087	0.392925
PF3D7_0208200	KRR1 small subunit processome component, putative	0.0985475	0.238381	0.413403	0.679311	0.775755
PF3D7_0208300	conserved Plasmodium protein, unknown function	-0.314809	0.391907	-0.803276	0.421815	0.558894
PF3D7_0208400	conserved Plasmodium protein, unknown function	0.191298	0.30886	0.61937	0.535673	0.658331
PF3D7_0208500	acyl carrier protein	-1.05967	0.35174	-3.01265	0.00258976	0.0137993
PF3D7_0208600	ribosome-recycling factor	0.519831	0.354917	1.46465	0.143015	0.256225
PF3D7_0208700.1	conserved Plasmodium protein, unknown function, unspecified product	0.212367	0.349984	0.60679	0.54399	0.664208
PF3D7_0208800	conserved Plasmodium protein, unknown function	-0.220787	0.511534	-0.431617	0.66602	0.765824
PF3D7_0208900	6-cysteine protein	-0.0772706	0.658803	-0.117289	0.906631	0.937261
PF3D7_0209000	6-cysteine protein	0.433207	0.658665	0.657705	0.510728	0.636778
PF3D7_0209100	phospholipase A2, putative	-0.106302	0.217838	-0.487985	0.625561	0.73221
PF3D7_0209200	3'exoribonuclease, putative	-0.1515	0.314786	-0.481279	0.630318	0.73646
PF3D7_0209300	2C-methyl-D-erythritol 2,4-cyclodiphosphate synthase	-1.03034	0.432671	-2.38134	0.0172498	0.0548189
PF3D7_0209400	conserved protein, unknown function	0.296319	0.272106	1.08898	0.276161	0.409079
PF3D7_0209500	conserved Plasmodium protein, unknown function	1.01287	0.387367	2.61477	0.00892887	0.0337461
PF3D7_0209600	transporter, putative	-0.390276	0.272111	-1.43425	0.1515	0.266438
PF3D7_0209700	RING zinc finger protein, putative	-0.0527578	0.246329	-0.214177	0.830409	0.889699
PF3D7_0209800	ATP-dependent RNA helicase UAP56	-0.626862	0.199515	-3.14193	0.00167838	0.00990709
PF3D7_0210000	secretory complex protein 61 gamma subunit	0.297614	0.27013	1.10174	0.270573	0.404082
PF3D7_0210100.1	60S ribosomal protein L37ae, putative	-0.010137	0.241397	-0.0419928	0.966504	0.981403
PF3D7_0210200	conserved Plasmodium protein, unknown function	-0.394344	0.270804	-1.4562	0.145338	0.25906
PF3D7_0210300	monocarboxylate transporter, putative	-1.03517	0.320384	-3.23103	0.00123346	0.0079899
PF3D7_0210400	50S ribosomal protein L33, putative	-0.151775	0.4516	-0.336082	0.736809	0.819
PF3D7_0210500	conserved Plasmodium protein, unknown function	-0.757161	0.52468	-1.44309	0.148995	0.263679
PF3D7_0210600	conserved Plasmodium protein, unknown function	-0.0741887	0.273898	-0.270862	0.786497	0.856815
PF3D7_0210700	syntaxin, Qa-SNARE family	-0.408969	0.444495	-0.920075	0.357533	0.497642
PF3D7_0210800	conserved Plasmodium protein, unknown function	-0.563164	0.300433	-1.87451	0.0608605	0.137132
PF3D7_0210900	conserved Plasmodium protein, unknown function	0.805659	0.323513	2.49034	0.012762	0.0438282
PF3D7_0211100	conserved Plasmodium protein, unknown function	-1.07202	0.577013	-1.85788	0.0631859	0.141091
PF3D7_0211200	ras-related protein Rab-5A	-0.942379	0.407348	-2.31345	0.0206978	0.0620854
PF3D7_0211300	ubiquinol-cytochrome-c reductase complex assembly factor 1, putative	0.344568	0.456714	0.754452	0.450578	0.585232
PF3D7_0211400	beta-ketoacyl-ACP synthase III	0.28315	0.459139	0.616697	0.537435	0.659241
PF3D7_0211500	GAF domain-related protein, putative	-0.254567	0.376832	-0.675545	0.49933	0.627347
PF3D7_0211600	UDP-N-acetylglucosamine transferase subunit ALG14, putative	0.69217	0.761962	0.908405	0.363664	0.50355
PF3D7_0211700	tyrosine kinase-like protein, putative	-0.639003	0.33274	-1.92043	0.0548039	0.127273
PF3D7_0211800	asparagine--tRNA ligase	-0.791989	0.254867	-3.10746	0.00188704	0.0108639
PF3D7_0211900	conserved Plasmodium protein, unknown function	0.582744	0.372118	1.56602	0.117344	0.221747
PF3D7_0212000	GDP-fructose:GMP antiporter, putative	0.197491	0.354269	0.557462	0.577212	0.693091
PF3D7_0212100	conserved Plasmodium protein, unknown function	1.62853	0.486374	3.3483	0.000813086	0.00600326
PF3D7_0212200	ribosomal protein L12, mitochondrial, putative	-0.140106	0.33511	-0.418091	0.675881	0.772783
PF3D7_0212300	peptide chain release factor subunit 1, putative	0.286659	0.249031	1.1511	0.249691	0.382809
PF3D7_0212400	conserved Plasmodium membrane protein, unknown function	-0.199957	0.279998	-0.714136	0.475143	0.606703
PF3D7_0212500	conserved Plasmodium protein, unknown function	-0.135505	0.341718	-0.39654	0.691707	0.785742
PF3D7_0212600	secreted protein with altered thrombospondin repeat domain	0.392566	0.257406	1.52509	0.127238	0.233992
PF3D7_0212700	SRR1-like protein	-0.442984	0.389293	-1.13792	0.255154	0.388514
PF3D7_0212800	multidrug efflux pump, putative	-0.814926	0.428183	-1.90322	0.057012	0.130666
PF3D7_0212900	arginyl-tRNA--protein transferase	0.359757	0.285472	1.26022	0.207591	0.335212
PF3D7_0213000	conserved Plasmodium protein, unknown function	-0.289205	0.314801	-0.918691	0.358257	0.498377
PF3D7_0213100	protein SIS1	-0.0588486	0.314875	-0.186895	0.851743	0.904342
PF3D7_0213200	conserved Plasmodium protein, unknown function	-1.15627	0.471796	-2.45079	0.0142545	0.0474401
PF3D7_0213300	conserved Plasmodium protein, unknown function	0.482483	0.484554	0.995727	0.319383	0.456441
PF3D7_0213400	protein kinase 7	-1.13394	0.343688	-3.29934	0.000969126	0.00680004
PF3D7_0213500	tetratricopeptide repeat protein, putative	-0.238188	0.334739	-0.711564	0.476735	0.608068
PF3D7_0213600	conserved Plasmodium protein, unknown function	-1.51065	0.466243	-3.24005	0.00119508	0.0078212
PF3D7_0213700	conserved protein, unknown function	0.2106	0.483151	0.435889	0.662917	0.763642
PF3D7_0213800	conserved Plasmodium protein, unknown function	0.239562	0.535107	0.447691	0.654376	0.756725
PF3D7_0213900	conserved Plasmodium protein, unknown function	1.32239	0.538815	2.45425	0.0141177	0.0471706
PF3D7_0214000	T-complex protein 1 subunit theta	-0.0145958	0.274909	-0.0530932	0.957658	0.975441
PF3D7_0214100	protein transport protein SEC31	2.25055	0.487407	4.6174	3.88584e-06	0.000143861
PF3D7_0214200	mitochondrial ribosomal protein L13 precursor, putative	0.0838364	0.267924	0.312912	0.754348	0.832837
PF3D7_0214300	conserved Plasmodium protein, unknown functio	2.69867	0.762162	3.54081	0.000398901	0.00359365
PF3D7_0214400	conserved Plasmodium protein, unknown functio	1.71148	0.471865	3.62706	0.000286671	0.0027748
PF3D7_0214500	conserved Plasmodium protein, unknown functio	-1.54762	0.86556	-1.788	0.0737756	0.158153
PF3D7_0214600	serine/threonine protein kinase, putative	1.68372	0.370166	4.54855	5.40157e-06	0.000188943
PF3D7_0214700	conserved Plasmodium protein, unknown function	1.42162	0.293049	4.85113	1.22763e-06	6.48598e-05
PF3D7_0214800	conserved Plasmodium membrane protein, unknown function	0.556681	0.282546	1.97023	0.0488115	0.117333
PF3D7_0214900	rhoptry neck protein 6	2.0924	0.304282	6.8765	6.13402e-12	7.77794e-09
PF3D7_0215000	acyl-CoA synthetase	0.479523	0.35629	1.34588	0.178342	0.298236
PF3D7_0215100	RING zinc finger protein, putative	-0.177177	0.33889	-0.522814	0.601103	0.710851
PF3D7_0215200	conserved Plasmodium protein, unknown function	0.715048	0.335126	2.13367	0.0328699	0.0880412
PF3D7_0215300	acyl-CoA synthetase	2.061	0.375596	5.48728	4.08166e-08	7.96237e-06
PF3D7_0215400	conserved Plasmodium protein, unknown function	2.18521	0.409045	5.34223	9.1811e-08	1.29351e-05
PF3D7_0215500	conserved Plasmodium protein, unknown function	1.40017	0.398803	3.51094	0.000446531	0.00390484
PF3D7_0215600	conserved Plasmodium protein, unknown function	0.549644	0.390625	1.40709	0.159401	0.276121
PF3D7_0215700	DNA-directed RNA polymerase II subunit RPB2, putative	-0.606332	0.297526	-2.03791	0.0415585	0.10466
PF3D7_0215800	origin recognition complex subunit 5	-0.467358	0.293864	-1.59039	0.111748	0.213754
PF3D7_0215900	palmitoyltransferase DHHC11, putative	-1.72365	0.665002	-2.59194	0.00954364	0.035566
PF3D7_0216000	DEAD/DEAH box helicase, putative	1.85861	0.658545	2.8223	0.00476807	0.0215157
PF3D7_0216100	conserved Plasmodium protein, unknown function	0.0403526	0.493735	0.0817292	0.934862	0.959842
PF3D7_0216200	conserved Plasmodium protein, unknown function	0.533262	0.386857	1.37845	0.168065	0.286146
PF3D7_0216300	conserved Plasmodium protein, unknown function	-0.00798391	0.515955	-0.0154741	0.987654	0.993462
PF3D7_0216400	vacuolar protein sorting-associated protein 45, putative	-1.1503	0.378751	-3.03708	0.00238882	0.0130321
PF3D7_0216500	conserved Plasmodium protein, unknown function	0.25058	0.392058	0.639141	0.522731	0.646657
PF3D7_0216600	MtN3-like protein	0.386204	0.220385	1.7524	0.0797047	0.166982
PF3D7_0216700.1	autophagy-related protein 11, putative	2.70001	0.536044	5.03691	4.73099e-07	3.69163e-05
PF3D7_0216800	TMEM121 domain-containing protein, putative	-0.128058	0.326561	-0.392141	0.694954	0.787666
PF3D7_0216900	conserved Plasmodium protein, unknown function	1.45005	0.540826	2.68119	0.00733616	0.0294142
PF3D7_0217000	conserved Plasmodium membrane protein, unknown function	-0.155953	0.394508	-0.39531	0.692614	0.786597
PF3D7_0217100	ATP synthase F1, alpha subunit	-0.521233	0.251183	-2.07511	0.0379762	0.0979732
PF3D7_0217200	conserved Plasmodium protein, unknown function	0.422026	0.515611	0.818497	0.413074	0.550765
PF3D7_0217300	AP-2 complex subunit sigma, putative	-1.43379	0.388219	-3.69324	0.000221413	0.00226526
PF3D7_0217400	conserved Plasmodium protein, unknown function	-1.49958	0.397777	-3.76991	0.000163303	0.00184471
PF3D7_0217500	calcium-dependent protein kinase 1	0.171874	0.3904	0.44025	0.659756	0.761652
PF3D7_0217600	conserved Plasmodium protein, unknown function	0.517123	0.319297	1.61957	0.105325	0.204364
PF3D7_0217700	E2F-associated phosphoprotein, putative	0.668658	0.509286	1.31293	0.189206	0.312794
PF3D7_0217800	40S ribosomal protein S26	-0.401685	0.247882	-1.62047	0.105131	0.204277
PF3D7_0217900	conserved Plasmodium protein, unknown function	-1.29378	0.35277	-3.66748	0.000244953	0.00245626
PF3D7_0218000	replication factor C subunit 2, putative	-1.34469	0.340942	-3.94405	8.01173e-05	0.00113507
PF3D7_0218100	conserved Plasmodium membrane protein, unknown function	-2.01159	0.551971	-3.64437	0.000268051	0.0026297
PF3D7_0218200	conserved Plasmodium protein, unknown function	-0.0928731	0.37643	-0.24672	0.805125	0.870331
PF3D7_0218300	rRNA methyltransferase, putative	-0.433724	0.256605	-1.69024	0.090982	0.184216
PF3D7_0218400	ATP-dependent RNA helicase DDX47, putative	1.06658	0.367823	2.89971	0.00373503	0.0179906
PF3D7_0218500	small nuclear ribonucleoprotein Sm D2, putative	-0.227723	0.323065	-0.704883	0.480883	0.61132
PF3D7_0218600	patatin-like phospholipase, putative	0.415569	0.236887	1.7543	0.0793797	0.166576
PF3D7_0218700	pre-mRNA-processing protein 45, putative	0.635556	0.368457	1.72491	0.0845434	0.174737
PF3D7_0219100	conserved protein, unknown function	-0.483425	0.340426	-1.42006	0.15559	0.27184
PF3D7_0219200	40S ribosomal protein S30	-0.881722	0.301683	-2.92267	0.00347042	0.0170232
PF3D7_0219300	conserved Plasmodium protein, unknown function	-1.09493	0.438779	-2.49541	0.0125812	0.0434981
PF3D7_0219400.1	ribosome associated membrane protein RAMP4, putative, unspecified product	-0.692839	0.491797	-1.40879	0.158897	0.275672
PF3D7_0219500	pseudouridine synthase, putative	0.379391	0.34749	1.09181	0.274918	0.408193
PF3D7_0219600	replication factor C subunit 1, putative	1.04266	0.318536	3.27329	0.00106305	0.00720828
PF3D7_0219700	Plasmodium exported protein (PHISTc), unknown function	0.989371	0.434129	2.27898	0.0226684	0.0664589
PF3D7_0219800	Plasmodium exported protein (PHISTc), unknown function	1.86996	0.333526	5.60664	2.06295e-08	6.15488e-06
PF3D7_0219900	Plasmodium exported protein, unknown function	-0.634332	0.388866	-1.63123	0.102841	0.200928
PF3D7_0220000	liver stage antigen 3	2.71608	0.575128	4.72256	2.32893e-06	9.8436e-05
PF3D7_0220100	DnaJ protein, putative	1.46701	0.399562	3.67155	0.00024108	0.00243093
PF3D7_0220200	Plasmodium exported protein, unknown function	0.806154	0.25702	3.13654	0.00170954	0.0100589
PF3D7_0220300	Plasmodium exported protein, unknown function	1.14058	0.495822	2.30037	0.0214271	0.0635544
PF3D7_0220400	DnaJ protein, putative, pseudogene	1.33624	0.442165	3.02204	0.00251078	0.0135909
PF3D7_0220500	Plasmodium exported protein (hyp2), unknown function	1.69005	0.35223	4.79814	1.60149e-06	7.66297e-05
PF3D7_0220600	Plasmodium exported protein (hyp9), unknown function	-0.0477785	0.372456	-0.12828	0.897928	0.932874
PF3D7_0220700	Plasmodium exported protein (hyp9), unknown function	0.409102	0.411017	0.995341	0.31957	0.45658
PF3D7_0220800	cytoadherence linked asexual protein 2	0.0171674	0.405594	0.0423265	0.966238	0.98133
PF3D7_0220900	Plasmodium exported protein, unknown function, pseudogene	0.626218	4.81065	0.130173	0.896429	0.932463
PF3D7_0221000	Plasmodium exported protein, unknown function	1.1608	2.08547	0.556614	0.577791	0.693459
PF3D7_0221100	Plasmodium exported protein, unknown function, pseudogene	-0.0434632	2.10355	-0.0206619	0.983515	0.991519
PF3D7_0221200	Plasmodium exported protein (hyp15), unknown function	0.199247	0.698813	0.285122	0.77555	0.849404
PF3D7_0221500	Pfmc-2TM Maurer's cleft two transmembrane protein, pseudogene	0.465964	1.8327	0.254251	0.799302	0.866067
PF3D7_0221600	Plasmodium exported protein, unknown function, pseudogene	0.626219	4.86569	0.128701	0.897594	0.932874
PF3D7_0221700	Plasmodium exported protein, unknown function	2.01181	0.50518	3.98236	6.8235e-05	0.00100315
PF3D7_0221800	hypothetical protein	-1.6298	1.17007	-1.3929	0.163649	0.281174
PF3D7_0222000	exported protein family 1	0.259621	2.05402	0.126396	0.899418	0.933657
PF3D7_0222100	Pfmc-2TM Maurer's cleft two transmembrane protein	0.873399	1.50109	0.581842	0.560673	0.678933
PF3D7_0222200	exported protein family 3	-0.307956	1.21667	-0.253115	0.80018	0.866648
PF3D7_0222300	exported protein family 4, pseudogene	0.952547	0.508136	1.87459	0.0608489	0.137132
PF3D7_0301000	acyl-CoA synthetase	0.32437	0.920993	0.352195	0.724692	0.809968
PF3D7_0301100	Plasmodium exported protein (hyp13), unknown function	0.841997	1.54765	0.544048	0.586408	0.699333
PF3D7_0301200	serine/threonine protein kinase, FIKK family	0.610356	0.366163	1.6669	0.0955349	0.190919
PF3D7_0301300	epoxide hydrolase 1	0.33123	0.374221	0.885121	0.376091	0.514993
PF3D7_0301400	Plasmodium exported protein, unknown function	-1.90694	0.600296	-3.17666	0.00148979	0.00913691
PF3D7_0301500	Plasmodium exported protein, unknown function	-2.08387	0.427619	-4.87318	1.09813e-06	6.05406e-05
PF3D7_0301600	Plasmodium exported protein (hyp1), unknown function	0.37516	0.338304	1.10894	0.267454	0.401221
PF3D7_0301700	Plasmodium exported protein, unknown function	0.139263	0.324755	0.428826	0.66805	0.767608
PF3D7_0301800	Plasmodium exported protein, unknown function	-0.138885	0.289422	-0.47987	0.63132	0.737461
PF3D7_0301900	conserved Plasmodium protein, unknown function	-3.03609	0.723287	-4.19763	2.69719e-05	0.000530239
PF3D7_0302000	pre-mRNA-splicing factor PRP46, putative	-0.583893	0.231798	-2.51897	0.0117698	0.0417456
PF3D7_0302100	serine/threonine protein kinase	1.89369	0.555263	3.41044	0.000648591	0.00512452
PF3D7_0302200	cytoadherence linked asexual protein 3.2	-0.998614	0.503905	-1.98175	0.0475071	0.115015
PF3D7_0302500	cytoadherence linked asexual protein 3.1	-0.528858	0.32357	-1.63445	0.102165	0.200233
PF3D7_0302600	ABC transporter B family member 4, putative	-0.537103	0.491401	-1.093	0.274392	0.407848
PF3D7_0302700	CDGSH iron-sulfur domain-containing protein, putative	-0.466061	0.34391	-1.35518	0.17536	0.294511
PF3D7_0302800	conserved Plasmodium protein, unknown function	-0.0907178	0.32096	-0.282645	0.777449	0.850015
PF3D7_0302900	exportin-1, putative	-1.15925	0.216643	-5.35095	8.74952e-08	1.28443e-05
PF3D7_0303000	N-ethylmaleimide-sensitive fusion protein	-0.210469	0.359135	-0.586043	0.557846	0.676242
PF3D7_0303100	conserved Plasmodium protein, unknown function	-0.0524052	0.286073	-0.183188	0.85465	0.90584
PF3D7_0303200	HAD superfamily protein, putative	2.42825	0.44824	5.41729	6.05106e-08	9.71054e-06
PF3D7_0303300	DNA-directed RNA polymerases I, II, and III subunit RPABC2, putative	-0.517819	0.221443	-2.33839	0.0193672	0.059394
PF3D7_0303400	palmitoyltransferase DHHC1	-1.30194	0.316415	-4.11465	3.87761e-05	0.000675849
PF3D7_0303500	spindle pole body protein, putative	-0.804194	0.285355	-2.81822	0.00482902	0.0217327
PF3D7_0303600	plasmoredoxin	-2.25982	1.09305	-2.06745	0.0386922	0.0992649
PF3D7_0303700	lipoamide acyltransferase component of branched-chain alpha-keto acid dehydrogenase complex	0.0819919	0.23131	0.354468	0.722988	0.80842
PF3D7_0303800	IBR domain protein, putative	0.324289	0.358179	0.905383	0.365263	0.505212
PF3D7_0303900	phosphatidylethanolamine-binding protein, putative	-0.66324	0.465829	-1.42378	0.154509	0.270532
PF3D7_0304000	inner membrane complex protein 1a, putative	0.857047	0.428869	1.99839	0.0456748	0.111752
PF3D7_0304100	inner membrane complex protein 1e, putative	1.28866	0.338568	3.80621	0.000141111	0.00168008
PF3D7_0304200	EH domain-containing protein	1.10266	0.516705	2.13402	0.0328411	0.0880391
PF3D7_0304300	conserved Plasmodium protein, unknown function	0.345958	0.605934	0.57095	0.568034	0.684202
PF3D7_0304400.1	60S ribosomal protein L44	0.425506	0.231075	1.84142	0.0655605	0.144827
PF3D7_0304500	1-cys-glutaredoxin-like protein-1	-1.27687	0.312734	-4.08291	4.44751e-05	0.000755817
PF3D7_0304600	circumsporozoite (CS) protein	0.849799	0.46956	1.80978	0.0703303	0.15229
PF3D7_0304700	conserved Plasmodium protein, unknown function	0.186388	0.494649	0.376809	0.706316	0.79716
PF3D7_0304800	conserved Plasmodium membrane protein, unknown function	-2.21902	0.651435	-3.40636	0.00065836	0.00518509
PF3D7_0304900	conserved Plasmodium protein, unknown function	0.628834	0.38417	1.63686	0.101659	0.199642
PF3D7_0305000	elongation factor Ts	1.81054	0.480198	3.77041	0.000162978	0.00184471
PF3D7_0305100	conserved Plasmodium protein, unknown function	0.287308	0.417802	0.687665	0.491664	0.620174
PF3D7_0305200	conserved Plasmodium protein, unknown function	0.426618	0.399227	1.06861	0.285245	0.419717
PF3D7_0305300	conserved Plasmodium membrane protein, unknown function	0.224324	0.243646	0.920696	0.357209	0.497601
PF3D7_0305400	conserved Plasmodium protein, unknown function	-0.248883	0.253153	-0.983132	0.325542	0.463156
PF3D7_0305500	conserved Plasmodium protein, unknown function	-0.0915999	0.24093	-0.380192	0.703803	0.795562
PF3D7_0305600	AP endonuclease (DNA-[apurinic or apyrimidinic site] lyase), putative	-0.386975	0.254512	-1.52046	0.128396	0.235439
PF3D7_0305700	ubiquitin-conjugating enzyme E2, putative	0.0133563	0.311279	0.0429079	0.965775	0.981313
PF3D7_0305800	P-loop containing nucleoside triphosphate hydrolase, putative	0.79445	0.382476	2.07712	0.0377904	0.0976429
PF3D7_0305900	conserved Plasmodium protein, unknown function	-1.18802	0.635798	-1.86855	0.0616849	0.13862
PF3D7_0306000	conserved Plasmodium protein, unknown function	-0.674793	0.445447	-1.51487	0.129806	0.236985
PF3D7_0306100	conserved Plasmodium protein, unknown function	-0.0227343	0.301568	-0.075387	0.939907	0.963851
PF3D7_0306200	activator of Hsp90 ATPase	-1.49452	0.424053	-3.52439	0.000424467	0.00375723
PF3D7_0306300	glutaredoxin 1	0.0974547	0.388337	0.250954	0.80185	0.868086
PF3D7_0306400	FAD-dependent glycerol-3-phosphate dehydrogenase, putative	-0.246481	0.248205	-0.993055	0.320683	0.457349
PF3D7_0306500	conserved Plasmodium protein, unknown function	-0.736556	0.268841	-2.73974	0.00614871	0.026163
PF3D7_0306600	conserved Plasmodium protein, unknown function	-0.827579	0.30322	-2.7293	0.00634681	0.0267812
PF3D7_0306700	membrane magnesium transporter, putative	-0.664654	0.450565	-1.47516	0.14017	0.252019
PF3D7_0306800	T-complex protein 1 subunit beta	0.41528	0.304679	1.36301	0.17288	0.291409
PF3D7_0306900	40S ribosomal protein S23, putative	-0.911344	0.231126	-3.94307	8.04465e-05	0.00113656
PF3D7_0307100	40S ribosomal protein S12, putative	0.314505	0.394213	0.797803	0.424985	0.561773
PF3D7_0307200	60S ribosomal protein L7, putative	0.770468	0.260188	2.9612	0.00306445	0.0157259
PF3D7_0307300	microtubule-associated protein RP/EB family, putative	1.83773	0.437931	4.1964	2.71189e-05	0.000531069
PF3D7_0307400	ATP-dependent Clp protease proteolytic subunit	-0.35102	0.312503	-1.12325	0.261331	0.394747
PF3D7_0307500	conserved protein, unknown function	-0.677282	0.36502	-1.85546	0.0635299	0.141699
PF3D7_0307600	conserved Plasmodium protein, unknown function	0.050426	0.33861	0.148921	0.881616	0.924477
PF3D7_0307700	conserved Plasmodium protein, unknown function	0.756422	0.320148	2.36273	0.0181409	0.0566919
PF3D7_0307800	conserved Plasmodium protein, unknown function	1.01455	0.375115	2.70464	0.0068379	0.0280273
PF3D7_0307900	conserved Plasmodium protein, unknown function	0.885049	0.459137	1.92764	0.0539003	0.125809
PF3D7_0308000	DNA polymerase delta small subunit, putative	-0.447259	0.331993	-1.34719	0.177918	0.29792
PF3D7_0308100	zinc finger protein, putative	0.188672	0.421435	0.447691	0.654376	0.756725
PF3D7_0308200	T-complex protein 1 subunit eta	0.706649	0.349941	2.01934	0.0434519	0.107717
PF3D7_0308300	conserved Plasmodium protein, unknown function	0.631758	0.294821	2.14285	0.0321251	0.0867616
PF3D7_0308500	activator of Hsp90 ATPase, putative	-0.465194	0.422068	-1.10218	0.270384	0.404063
PF3D7_0308600	pre-mRNA-processing factor 19, putative	1.7681	0.377087	4.68885	2.74739e-06	0.000111478
PF3D7_0308700	conserved Plasmodium protein, unknown function	0.626486	0.263001	2.38206	0.0172159	0.0548142
PF3D7_0308800	conserved protein, unknown function	-0.0114006	0.266168	-0.0428323	0.965835	0.981313
PF3D7_0308900	splicing factor 3B subunit 1, putative	0.549047	0.279112	1.96712	0.0491691	0.11808
PF3D7_0309000	dual specificity protein phosphatase	-0.108008	0.323031	-0.334359	0.738109	0.819906
PF3D7_0309100	conserved Plasmodium protein, unknown function	-0.562374	0.431969	-1.30188	0.192956	0.316314
PF3D7_0309200	serine/threonine protein kinase, putative	1.42392	0.380371	3.74351	0.000181466	0.00198097
PF3D7_0309300	N2227-like protein, putative	-0.59428	0.305628	-1.94446	0.0518405	0.121899
PF3D7_0309500	asparagine synthetase [glutamine-hydrolyzing], putative	-0.329071	0.214488	-1.53421	0.124977	0.231682
PF3D7_0309600	60S acidic ribosomal protein P2	-0.627515	0.224235	-2.79847	0.00513455	0.0227048
PF3D7_0309700	SECIS-binding protein 2, putative	1.56842	0.468519	3.34762	0.00081509	0.00600326
PF3D7_0309800	YTH domain-containing protein, putative	1.45503	0.304283	4.78183	1.73706e-06	8.08293e-05
PF3D7_0309900	conserved Plasmodium protein, unknown function	-1.30777	0.496814	-2.63231	0.00848068	0.0325617
PF3D7_0310000	50S ribosomal protein L9, apicoplast, putative	-0.108067	0.379729	-0.28459	0.775958	0.849484
PF3D7_0310100	calcium-dependent protein kinase 3	0.315643	0.398192	0.792691	0.427958	0.564588
PF3D7_0310200	phd finger protein, putative	2.12865	0.684147	3.11139	0.00186211	0.0107693
PF3D7_0310300	phosphoglycerate mutase, putative	0.526275	0.40049	1.31408	0.18882	0.312564
PF3D7_0310400	parasite-infected erythrocyte surface protein	0.674431	0.376165	1.79291	0.0729871	0.156794
PF3D7_0310500	ATP-dependent RNA helicase DHX57, putative	-0.161754	0.27941	-0.578915	0.562647	0.679787
PF3D7_0310600.1	eukaryotic translation initiation factor 3 subunit K, putative, unspecified product	-1.28939	0.293331	-4.39569	1.10419e-05	0.000280024
PF3D7_0310700	trafficking protein particle complex subunit 4, putative	-0.132288	0.405156	-0.326511	0.744038	0.824325
PF3D7_0310800	conserved Plasmodium protein, unknown function	0.288718	0.337596	0.855219	0.39243	0.532336
PF3D7_0310900	conserved Plasmodium protein, unknown function	1.228	0.389524	3.15257	0.00161841	0.00965717
PF3D7_0311000	conserved Plasmodium protein, unknown function	-1.58562	0.745007	-2.12833	0.0333099	0.0887798
PF3D7_0311100	pre-mRNA splicing factor, putative	0.88312	0.52671	1.67667	0.0936063	0.187953
PF3D7_0311200	valine--tRNA ligase, putative	1.01388	0.621056	1.63251	0.102572	0.200868
PF3D7_0311300	phosphatidylinositol 3- and 4-kinase, putative	0.38249	0.225763	1.69421	0.0902252	0.182976
PF3D7_0311400	protein kinase, putative	2.1217	0.483406	4.38905	1.13846e-05	0.000285854
PF3D7_0311500	conserved Plasmodium protein, unknown function	-1.02662	0.43533	-2.35827	0.0183605	0.0571754
PF3D7_0311600	dolichyl-diphosphooligosaccharide--protein glycosyltransferase subunit 1, putative	-1.3193	0.4288	-3.07674	0.00209278	0.011794
PF3D7_0311700	plasmepsin VI	0.181058	0.435411	0.415832	0.677533	0.774323
PF3D7_0311800	conserved protein, unknown function	-0.842213	0.248588	-3.38798	0.000704082	0.00542721
PF3D7_0311900	conserved Plasmodium protein, unknown function	-2.12692	0.645733	-3.29381	0.000988402	0.00688781
PF3D7_0312000	conserved Plasmodium protein, unknown function	-0.836338	0.41982	-1.99213	0.0463564	0.113038
PF3D7_0312100	E3 ubiquitin-protein ligase	-0.651936	0.288717	-2.25805	0.0239427	0.0694326
PF3D7_0312200	tetratricopeptide repeat protein, putative	0.94845	0.55299	1.71513	0.0863215	0.177113
PF3D7_0312300	26S proteasome regulatory subunit RPN12, putative	-0.781662	0.37358	-2.09235	0.0364068	0.0950285
PF3D7_0312400	glycogen synthase kinase 3	-0.758338	0.308771	-2.45599	0.0140497	0.0470674
PF3D7_0312500	major facilitator superfamily-related transporter, putative	-0.803922	0.322499	-2.49279	0.0126745	0.0437313
PF3D7_0312800	60S ribosomal protein L26, putative	0.555612	0.277817	1.99992	0.0455088	0.1114
PF3D7_0312900	hypothetical protein	0.403219	0.436356	0.924061	0.355455	0.495877
PF3D7_0313000	conserved Plasmodium protein, unknown function	0.0865022	0.327672	0.26399	0.791787	0.860314
PF3D7_0313100	ubiquitin-protein ligase, putative	-0.0942095	0.226011	-0.416836	0.676798	0.773658
PF3D7_0313200	conserved Plasmodium protein, unknown function	0.057733	0.425618	0.135645	0.892102	0.93006
PF3D7_0313300	YGGT family protein, putative	-0.328965	0.593106	-0.554647	0.579136	0.694306
PF3D7_0313400	conserved Plasmodium protein, unknown function	0.636275	0.471869	1.34842	0.177525	0.29736
PF3D7_0313500	Ras-like G protein	0.891085	0.765315	1.16434	0.244287	0.377291
PF3D7_0313600	conserved Plasmodium protein, unknown function	2.52563	0.592581	4.26209	2.02525e-05	0.000442761
PF3D7_0313700.1	conserved Plasmodium protein, unknown function, unspecified product	-0.660843	0.31602	-2.09114	0.0365155	0.0951798
PF3D7_0313800	conserved Plasmodium protein, unknown function	0.255989	0.366809	0.697881	0.485252	0.615006
PF3D7_0313900	conserved Plasmodium protein, unknown function	0.187375	0.469397	0.399183	0.689758	0.78401
PF3D7_0314000	HSP20-like chaperone, putative	-0.0060755	0.243772	-0.0249229	0.980116	0.989903
PF3D7_0314100.1	vesicle transport v-SNARE protein, putative	0.362523	0.275968	1.31364	0.188967	0.312652
PF3D7_0314200	conserved Plasmodium protein, unknown function	-1.03116	0.637389	-1.61778	0.105709	0.204909
PF3D7_0314300	DER1-like protein	-1.68478	1.19058	-1.41509	0.157043	0.273343
PF3D7_0314400	serine/threonine protein phosphatase 6, putative	-0.279023	0.313736	-0.889355	0.373812	0.512703
PF3D7_0314500	conserved Plasmodium protein, unknown function	0.653164	0.509179	1.28278	0.199569	0.324956
PF3D7_0314600	conserved Plasmodium protein, unknown function	-0.587352	0.316048	-1.85843	0.0631086	0.141008
PF3D7_0314700	RING finger protein RNF1	1.6676	0.506493	3.29245	0.000993176	0.00690053
PF3D7_0314800	conserved Plasmodium protein, unknown function	-0.771089	0.741788	-1.0395	0.298572	0.43491
PF3D7_0314900	conserved Plasmodium membrane protein, unknown function	-0.822137	0.373099	-2.20354	0.027557	0.0776926
PF3D7_0315000	zinc finger protein, putative	-1.0529	0.419738	-2.50846	0.0121259	0.0425916
PF3D7_0315100	eukaryotic translation initiation factor 4E	-0.485983	0.309551	-1.56996	0.116425	0.220668
PF3D7_0315200	circumsporozoite- and TRAP-related protein	0.806835	0.411496	1.96074	0.0499096	0.118914
PF3D7_0315300	conserved Plasmodium protein, unknown function	-0.448701	0.431736	-1.03929	0.298668	0.434926
PF3D7_0315400	conserved Plasmodium protein, unknown function	-1.68188	0.478425	-3.51545	0.000439014	0.00385239
PF3D7_0315500	mitochondrial ribosomal protein L29/L47 precursor, putative	-0.57092	0.362477	-1.57505	0.115244	0.219085
PF3D7_0315600	zinc finger protein, putative	0.904759	0.400924	2.25668	0.024028	0.0696002
PF3D7_0315700	conserved Plasmodium membrane protein, unknown function	-0.674377	0.465111	-1.44993	0.147079	0.261382
PF3D7_0315800	zinc finger protein, putative	1.64819	0.309237	5.32987	9.82833e-08	1.34728e-05
PF3D7_0315900	conserved Plasmodium protein, unknown function	-0.276485	0.392415	-0.704573	0.481076	0.61138
PF3D7_0316000	microneme associated antigen	0.612142	0.287253	2.13102	0.0330874	0.0884592
PF3D7_0316100	mitochondrial ribosomal protein L27 precursor, putative	1.14554	0.278161	4.11828	3.81717e-05	0.00066992
PF3D7_0316200	conserved Plasmodium protein, unknown function	-0.440588	0.275505	-1.5992	0.109776	0.210583
PF3D7_0316300.1	inorganic pyrophosphatase, inorganic pyrophosphatase, putative	-0.136734	0.238451	-0.573425	0.566357	0.682643
PF3D7_0316400	conserved Plasmodium protein, unknown function	0.233199	0.28254	0.825366	0.409164	0.5475
PF3D7_0316500	kinetochore protein NUF2, putative	-0.245459	0.354579	-0.692256	0.488776	0.617915
PF3D7_0316600	formate-nitrite transporter	-0.668578	0.220079	-3.0379	0.00238236	0.0130209
PF3D7_0316700	protein YOP1, putative	-0.451301	0.379303	-1.18982	0.234119	0.366045
PF3D7_0316800	40S ribosomal protein S15A, putative	-0.495722	0.209433	-2.36698	0.0179341	0.0563581
PF3D7_0316900	E3 ubiquitin-protein ligase, putative	0.430321	0.307777	1.39816	0.162066	0.279592
PF3D7_0317000	proteasome subunit alpha type-3, putative	-0.879572	0.277364	-3.17118	0.00151821	0.00923312
PF3D7_0317100	6-cysteine protein	0.585215	0.363301	1.61083	0.107217	0.207221
PF3D7_0317200	cdc2-related protein kinase 4	0.30431	0.21487	1.41625	0.156701	0.27307
PF3D7_0317300	conserved Plasmodium protein, unknown function	1.09871	0.41392	2.65441	0.00794484	0.0310152
PF3D7_0317400	DNA replication complex GINS protein, putative	-0.202886	0.316669	-0.640688	0.521726	0.645995
PF3D7_0317500	kinesin-5	0.00478366	0.406157	0.0117779	0.990603	0.995288
PF3D7_0317600	40S ribosomal protein S11, putative	-0.718003	0.209015	-3.43517	0.000592174	0.00479793
PF3D7_0317700	CPSF (cleavage and polyadenylation specific factor), subunit A, putative	0.25853	0.239978	1.07731	0.281343	0.415301
PF3D7_0317800	26S proteasome non-ATPase regulatory subunit 9, putative	-0.540588	0.394044	-1.37189	0.170096	0.288345
PF3D7_0317900	conserved Plasmodium protein, unknown function	-0.816944	0.449011	-1.81943	0.0688461	0.149673
PF3D7_0318000	conserved Plasmodium protein, unknown function	-2.031	0.721995	-2.81304	0.00490763	0.0220084
PF3D7_0318100	stomatin-like protein	-0.680011	0.405271	-1.67792	0.0933628	0.187837
PF3D7_0318200	DNA-directed RNA polymerase II subunit RPB1	0.847229	0.365677	2.31688	0.0205104	0.061738
PF3D7_0318300	conserved Plasmodium protein, unknown function	0.253919	0.383611	0.661919	0.508023	0.634341
PF3D7_0318400	conserved Plasmodium protein, unknown function	1.95835	0.515405	3.79962	0.000144917	0.00170935
PF3D7_0318500	conserved Plasmodium protein, unknown function	0.429143	0.252097	1.70229	0.0887005	0.180896
PF3D7_0318600	cleavage and polyadenylation specificity factor, putative	1.75102	0.390597	4.48293	7.3624e-06	0.00022826
PF3D7_0318700	conserved Plasmodium protein, unknown function	0.764988	0.327391	2.33662	0.0194591	0.0595793
PF3D7_0318800	triosephosphate isomerase, putative	0.73063	0.342944	2.13046	0.0331334	0.0884954
PF3D7_0318900	conserved protein, unknown function	-0.0719255	0.271036	-0.265373	0.790722	0.859341
PF3D7_0319000	P-type ATPase, putative	-0.396794	0.259529	-1.5289	0.126289	0.23288
PF3D7_0319100	E3 ubiquitin-protein ligase RBX1, putative	-0.453358	0.318089	-1.42525	0.154084	0.270046
PF3D7_0319200	endonuclease/exonuclease/phosphatase family protein, putative	-0.300216	0.396479	-0.757205	0.448927	0.583836
PF3D7_0319300	ubiquitin-conjugating enzyme E2, putative	-0.861136	0.344422	-2.50023	0.0124111	0.043175
PF3D7_0319400	kinesin-8, putative	0.356693	0.32509	1.09721	0.272548	0.405989
PF3D7_0319500	RNA-binding protein, putative	-0.192805	0.317404	-0.607443	0.543557	0.664158
PF3D7_0319600	elongation factor 1-delta, putative	-1.10094	0.31765	-3.46587	0.000528512	0.00442345
PF3D7_0319700	ABC transporter I family member 1, putative	0.617713	0.313426	1.97084	0.0487423	0.117247
PF3D7_0319800	conserved Plasmodium protein, unknown function	-0.915121	0.577609	-1.58433	0.11312	0.215774
PF3D7_0319900	conserved Plasmodium protein, unknown function	-1.02481	0.467115	-2.19392	0.0282411	0.078746
PF3D7_0320000	protein phosphatase inhibitor 2	-0.708372	0.259105	-2.73392	0.0062585	0.0264899
PF3D7_0320100	protein transport protein SEC22	-1.04705	0.334608	-3.12919	0.00175289	0.0102782
PF3D7_0320200	CPW-WPC family protein	0.128579	0.480859	0.267393	0.789166	0.858018
PF3D7_0320300	T-complex protein 1 subunit epsilon	-0.616859	0.235464	-2.61976	0.00879918	0.0334303
PF3D7_0320400	oocyst capsule protein Cap380, putative	1.28649	0.484096	2.65752	0.00787189	0.0308549
PF3D7_0320500	nicotinamidase, putative	-0.941732	0.322908	-2.91641	0.00354086	0.0172519
PF3D7_0320600	conserved Plasmodium protein, unknown function	-1.86485	0.475797	-3.91944	8.87563e-05	0.00121014
PF3D7_0320700	signal peptidase complex subunit SPC2, putative	-0.404879	0.324849	-1.24636	0.212632	0.341721
PF3D7_0320800	ATP-dependent RNA helicase DDX6	0.906562	0.361918	2.50488	0.0122492	0.0428467
PF3D7_0320900	histone H2A.Z	-0.176537	0.289017	-0.610819	0.541319	0.662633
PF3D7_0321000	conserved Plasmodium protein, unknown function	1.14874	0.375465	3.05952	0.00221692	0.0122887
PF3D7_0321100	conserved Plasmodium protein, unknown function	0.226466	0.272025	0.832518	0.405116	0.544161
PF3D7_0321200	UDP-N-acetylglucosamine--dolichyl-phosphate N-acetylglucosaminephosphotransferase, putative	-0.727185	0.423098	-1.71872	0.0856662	0.176482
PF3D7_0321300	conserved Plasmodium protein, unknown function	-0.0561261	0.415412	-0.13511	0.892525	0.93031
PF3D7_0321400	protein kinase, putative	-0.379883	0.387258	-0.980955	0.326615	0.464161
PF3D7_0321500	peptidase, putative	-1.41361	0.335056	-4.21902	2.45366e-05	0.000493674
PF3D7_0321600	ATP-dependent RNA helicase DDX42, putative	-0.838235	0.25755	-3.25464	0.00113534	0.00754713
PF3D7_0321700	conserved Plasmodium protein, unknown function	0.94528	0.411433	2.29753	0.0215884	0.0638092
PF3D7_0321800	WD repeat-containing protein, putative	0.571623	0.393435	1.4529	0.146251	0.260275
PF3D7_0321900	cyclic amine resistance locus protein	-1.07837	0.251924	-4.28052	1.86453e-05	0.000412966
PF3D7_0322000	peptidyl-prolyl cis-trans isomerase	-1.0684	0.399689	-2.67309	0.00751554	0.0299206
PF3D7_0322100	mRNA-capping enzyme subunit beta	0.422378	0.319318	1.32275	0.185918	0.30897
PF3D7_0322200	conserved Plasmodium protein, unknown function	1.41625	0.523166	2.70707	0.00678801	0.027855
PF3D7_0322300	diacylglycerol O-acyltransferase	-1.23459	0.297296	-4.15272	3.28551e-05	0.000599428
PF3D7_0322400	regulator of initiation factor 2 (eIF2)	-0.552036	0.346651	-1.59249	0.111276	0.213138
PF3D7_0322500	iron-sulfur assembly protein, putative	-0.538063	0.410503	-1.31074	0.189946	0.313711
PF3D7_0322600	conserved Plasmodium protein, unknown function	0.0684265	0.549448	0.124537	0.90089	0.934229
PF3D7_0322700	conserved Plasmodium protein, unknown function	-0.442839	0.402768	-1.09949	0.271555	0.405215
PF3D7_0322800	conserved Plasmodium protein, unknown function	-0.50412	0.747805	-0.674133	0.500227	0.628007
PF3D7_0322900	40S ribosomal protein S3A, putative	0.404292	0.236139	1.71209	0.0868801	0.177971
PF3D7_0323000	translation machinery-associated protein 7, putative	-1.31589	0.342334	-3.84388	0.000121103	0.0015129
PF3D7_0323100	conserved Plasmodium protein, unknown function	-0.503729	0.357415	-1.40937	0.158727	0.275517
PF3D7_0323200	conserved Plasmodium protein, unknown function	-1.04062	0.502332	-2.07158	0.0383043	0.098619
PF3D7_0323300	conserved protein, unknown function	-0.562182	0.472631	-1.18947	0.234253	0.366142
PF3D7_0323400	Rh5 interacting protein	0.700832	0.289231	2.42309	0.0153891	0.0501629
PF3D7_0323500	survival motor neuron-like protein	1.67051	0.308187	5.42044	5.94519e-08	9.71054e-06
PF3D7_0323600	conserved Plasmodium protein, unknown function	-0.505774	0.366623	-1.37955	0.167726	0.285759
PF3D7_0323700	U4/U6.U5 tri-snRNP-associated protein 1, putative	2.06472	0.504029	4.09642	4.1958e-05	0.000721394
PF3D7_0323800	conserved Plasmodium protein, unknown function	1.66379	0.39443	4.21821	2.46253e-05	0.000493674
PF3D7_0324000	exported protein family 1	3.16905	0.716616	4.42224	9.76841e-06	0.0002594
PF3D7_0324100	Pfmc-2TM Maurer's cleft two transmembrane protein	-1.48118	1.43456	-1.0325	0.30184	0.438161
PF3D7_0324200	exported protein family 3	0.0973114	0.703545	0.138316	0.889991	0.928622
PF3D7_0324300	exported protein family 4	0.676638	0.758795	0.891727	0.372539	0.511521
PF3D7_0400200	erythrocyte membrane protein 1 (PfEMP1), exon 2, pseudogene	2.49588	0.361479	6.90463	5.0335e-12	7.77794e-09
PF3D7_0400600	erythrocyte membrane protein 1 (PfEMP1), exon 1, pseudogene	1.97539	0.743797	2.65582	0.00791155	0.0309444
PF3D7_0401600.1	rifin	0.812447	0.35858	2.26573	0.0234676	0.0684068
PF3D7_0401700	Plasmodium exported protein, unknown function, pseudogene	-0.751771	0.282665	-2.65958	0.00782385	0.030757
PF3D7_0401800	Plasmodium exported protein (PHISTb), unknown function	0.154047	0.306365	0.502822	0.615089	0.723549
PF3D7_0401900	acyl-CoA synthetase	2.08388	0.786379	2.64997	0.00804987	0.0313171
PF3D7_0402000	Plasmodium exported protein (PHISTa), unknown function	-0.09373	0.49918	-0.187768	0.851059	0.903973
PF3D7_0402100	Plasmodium exported protein (PHISTb), unknown function	1.26188	0.355016	3.55444	0.000378787	0.00345559
PF3D7_0402200	surface-associated interspersed protein 4.1 (SURFIN 4.1), pseudogene	3.84518	0.891364	4.31381	1.60462e-05	0.000382095
PF3D7_0402300	reticulocyte binding protein homologue 1	2.65938	0.56032	4.74618	2.07296e-06	9.06382e-05
PF3D7_0402400	Plasmodium exported protein, unknown function	-0.606069	0.27207	-2.22762	0.0259058	0.0739833
PF3D7_0402900	probable protein, unknown function	-0.204953	0.363139	-0.564392	0.572487	0.688397
PF3D7_0403100	regulator of chromosome condensation, putative	-0.424482	0.334642	-1.26846	0.204632	0.33159
PF3D7_0403200	pre-mRNA splicing factor, putative	2.03356	0.538688	3.77502	0.000159993	0.00183179
PF3D7_0403300	conserved Plasmodium protein, unknown function	-1.95449	0.596602	-3.27603	0.00105277	0.00716851
PF3D7_0403400	conserved Plasmodium protein, unknown function	0.501648	0.383313	1.30872	0.19063	0.314432
PF3D7_0403500	ubiquitin specific protease, putative	-1.03838	0.356294	-2.91439	0.0035638	0.0173404
PF3D7_0403600	conserved Plasmodium protein, unknown function	-0.641389	0.245577	-2.61176	0.00900766	0.0339932
PF3D7_0403700	pre-mRNA-splicing factor CLF1, putative	-0.182811	0.230817	-0.79202	0.428349	0.564748
PF3D7_0403800	alpha/beta hydrolase, putative	1.51565	0.395766	3.82966	0.000128318	0.00158353
PF3D7_0403900	SET domain protein, putative	0.635167	0.341513	1.85986	0.0629051	0.140754
PF3D7_0404000	conserved Plasmodium protein, unknown function	-0.0616226	0.336566	-0.183092	0.854726	0.90584
PF3D7_0404100	AP2 domain transcription factor AP2-SP2, putative	-0.0390624	0.543127	-0.0719213	0.942665	0.965703
PF3D7_0404200	conserved Plasmodium protein, unknown function	-1.03014	0.476241	-2.16306	0.0305364	0.0834936
PF3D7_0404300	conserved Plasmodium protein, unknown function	0.949974	0.387762	2.44989	0.0142899	0.0474782
PF3D7_0404400	6-cysteine protein	-0.667384	0.393331	-1.69675	0.0897444	0.182292
PF3D7_0404500	6-cysteine protein	-0.699094	0.508614	-1.37451	0.169284	0.287738
PF3D7_0404600	conserved Plasmodium membrane protein, unknown function	0.158053	0.350088	0.451467	0.651653	0.755003
PF3D7_0404700	dipeptidyl aminopeptidase 3	-0.272504	0.291285	-0.935522	0.349519	0.489713
PF3D7_0404800	conserved Plasmodium protein, unknown function	-0.825637	0.295921	-2.79005	0.00526992	0.0231129
PF3D7_0404900	6-cysteine protein	-0.652125	0.305356	-2.13562	0.0327102	0.0878796
PF3D7_0405000	ATP-dependent RNA helicase DDX51, putative	-0.0424835	0.246467	-0.17237	0.863147	0.912058
PF3D7_0405100	protein transport protein Sec24B, putative	-0.189061	0.226242	-0.835655	0.403349	0.542793
PF3D7_0405200	ag-1 blood stage membrane protein homologue	0.743588	0.254191	2.92531	0.00344111	0.016918
PF3D7_0405300	liver specific protein 2, putative	-0.695738	0.421927	-1.64895	0.0991573	0.195996
PF3D7_0405400	pre-mRNA-processing-splicing factor 8, putative	0.259518	0.279648	0.928016	0.353399	0.493922
PF3D7_0405500	conserved Plasmodium protein, unknown function	0.770682	0.388321	1.98465	0.0471835	0.114559
PF3D7_0405600	conserved Plasmodium membrane protein, unknown function	-1.24831	0.405279	-3.08012	0.0020692	0.0116854
PF3D7_0405700	lysine decarboxylase, putative	1.29119	0.391071	3.30167	0.000961127	0.00678847
PF3D7_0405800	conserved Plasmodium protein, unknown function	-2.55391	0.608103	-4.1998	2.67153e-05	0.000529297
PF3D7_0405900	apical sushi protein	1.04644	0.218019	4.79978	1.58841e-06	7.66297e-05
PF3D7_0406000	conserved Plasmodium protein, unknown function	0.747946	0.299116	2.50052	0.012401	0.043175
PF3D7_0406100	V-type proton ATPase subunit B	-0.169206	0.220008	-0.769089	0.44184	0.57773
PF3D7_0406200	sexual stage-specific protein precursor	-0.305129	0.391057	-0.780268	0.435233	0.570857
PF3D7_0406400	cytosolic glyoxalase II	-0.571312	0.334967	-1.70558	0.0880868	0.179934
PF3D7_0406500	NYN domain-containing protein, putative	0.889958	0.371516	2.39547	0.0165989	0.0532171
PF3D7_0406600	conserved Plasmodium protein, unknown function	-1.6752	1.10267	-1.51921	0.128709	0.235842
PF3D7_0406700	conserved Plasmodium protein, unknown function	0.0361371	0.345121	0.104709	0.916607	0.945502
PF3D7_0406800	ribosomal protein L25, putative	-0.548901	0.279231	-1.96576	0.0493263	0.118159
PF3D7_0406900	conserved Plasmodium protein, unknown function	2.03881	0.485693	4.19774	2.69595e-05	0.000530239
PF3D7_0407000	conserved Plasmodium protein, unknown function	-1.12813	0.635075	-1.77637	0.0756722	0.161129
PF3D7_0407100	methyltransferase, putative	-0.4113	0.6423	-0.640355	0.521942	0.645995
PF3D7_0407200	peptidyl-tRNA hydrolase 2, putative	-0.27122	0.244941	-1.10729	0.26817	0.401741
PF3D7_0407300	transcription factor, putative	-0.528466	0.419925	-1.25848	0.208219	0.336013
PF3D7_0407400	conserved Plasmodium protein, unknown function	-0.972374	0.411852	-2.36098	0.0182268	0.056855
PF3D7_0407500	mitochondrial carrier protein, putative	-0.258156	0.715026	-0.361045	0.718066	0.805759
PF3D7_0407600	conserved Plasmodium protein, unknown function	1.00037	0.636185	1.57245	0.115845	0.219816
PF3D7_0407700	conserved Plasmodium protein, unknown function	1.42195	0.30863	4.60728	4.07964e-06	0.000148863
PF3D7_0407800	conserved Plasmodium protein, unknown function	1.10028	0.386728	2.8451	0.00443969	0.020527
PF3D7_0407900	AAA family ATPase, putative	2.23932	0.403002	5.55659	2.75096e-08	6.64423e-06
PF3D7_0408000	conserved Plasmodium protein, unknown function	0.832084	0.269923	3.08267	0.0020515	0.0116298
PF3D7_0408100	conserved Plasmodium protein, unknown function	2.27926	0.421339	5.40956	6.31798e-08	9.71054e-06
PF3D7_0408200	conserved Plasmodium protein, unknown function	0.964074	0.394004	2.44687	0.0144104	0.0478023
PF3D7_0408300	zinc finger Ran-binding domain-containing protein 2, putative	-0.0790012	0.247348	-0.319393	0.749429	0.828127
PF3D7_0408400	conserved Plasmodium protein, unknown function	-1.03173	0.624465	-1.65218	0.0984985	0.195226
PF3D7_0408500	flap endonuclease 1	-0.665286	0.324752	-2.0486	0.0405013	0.102917
PF3D7_0408600	sporozoite invasion-associated protein 1	-0.285883	0.312818	-0.913893	0.360773	0.501052
PF3D7_0408700	perforin-like protein 1	0.225698	0.376716	0.59912	0.549093	0.668828
PF3D7_0408800	conserved Plasmodium protein, unknown function	-0.17358	0.742413	-0.233805	0.815136	0.878905
PF3D7_0408900.1	tRNA N6-adenosine threonylcarbamoyltransferase	-0.90821	0.271903	-3.34019	0.000837202	0.00610976
PF3D7_0409000	conserved Plasmodium protein, unknown function	-1.69703	0.531589	-3.19238	0.00141104	0.00881378
PF3D7_0409100	U4/U6 small nuclear ribonucleoprotein PRP31, putative	-0.254809	0.211266	-1.20611	0.227776	0.358894
PF3D7_0409200	protein SOF1, putative	0.8596	0.34619	2.48303	0.0130269	0.04436
PF3D7_0409300	conserved Plasmodium protein, unknown function	0.372815	0.374641	0.995126	0.319675	0.456602
PF3D7_0409400	chaperone protein DnaJ	2.33592	0.449631	5.1952	2.04501e-07	2.30495e-05
PF3D7_0409500	conserved Plasmodium protein, unknown function	-0.946361	0.371667	-2.54626	0.0108884	0.0393381
PF3D7_0409600	replication protein A1, large subunit	0.0306085	0.207924	0.14721	0.882966	0.924908
PF3D7_0409700	peptide chain release factor 2	0.109285	0.314386	0.347613	0.728131	0.811689
PF3D7_0409800	zinc finger protein, putative	-0.117667	0.306713	-0.383637	0.701248	0.793558
PF3D7_0409900	actin-like protein, putative	-0.796081	0.344964	-2.30772	0.0210145	0.0626685
PF3D7_0410000	erythrocyte vesicle protein 1	1.80978	0.449668	4.0247	5.70474e-05	0.000882885
PF3D7_0410300	protein phosphatase PPM1, putative	0.0226464	0.252593	0.0896556	0.928561	0.9555
PF3D7_0410400	exosome complex component RRP4, putative	0.100517	0.340676	0.295051	0.767955	0.843117
PF3D7_0410500	conserved Plasmodium protein, unknown function	0.302667	0.393128	0.769895	0.441362	0.577254
PF3D7_0410600	conserved Plasmodium protein, unknown function	0.620959	0.296966	2.09101	0.0365269	0.0951798
PF3D7_0410700	ribosome biogenesis GTPase A, putative	1.85758	0.395841	4.69274	2.69565e-06	0.000110261
PF3D7_0410800	conserved Plasmodium protein, unknown function	2.29026	0.548189	4.17787	2.94256e-05	0.000558976
PF3D7_0410900	conserved Plasmodium protein, unknown function	1.34431	0.601924	2.23335	0.025526	0.0731456
PF3D7_0411000	conserved Plasmodium protein, unknown function	2.06715	0.465651	4.43927	9.02662e-06	0.000252945
PF3D7_0411100	conserved Plasmodium protein, unknown function	-1.65144	0.604097	-2.73373	0.00626211	0.0264899
PF3D7_0411200	conserved Plasmodium protein, unknown function	0.889492	0.47775	1.86184	0.062626	0.140319
PF3D7_0411300	conserved Plasmodium protein, unknown function	-0.461327	0.371217	-1.24274	0.213963	0.343009
PF3D7_0411400	DEAD box ATP-dependent RNA helicase, putative	0.777487	0.461115	1.6861	0.0917758	0.185305
PF3D7_0411700	conserved Plasmodium protein, unknown function	-1.02185	0.72236	-1.4146	0.157187	0.273499
PF3D7_0411800	conserved Plasmodium protein, unknown function	-0.265995	0.390676	-0.680858	0.495962	0.624198
PF3D7_0411900	DNA polymerase alpha catalytic subunit A	-0.197427	0.413215	-0.477784	0.632804	0.738344
PF3D7_0412000	LITAF-like zinc finger protein, putative	1.04432	0.34169	3.05633	0.00224065	0.0123797
PF3D7_0412100	30S ribosomal protein S12, mitochondrial, putative	-0.282131	0.334867	-0.842515	0.3995	0.539469
PF3D7_0412200	conserved Plasmodium protein, unknown function	-2.40846	0.930908	-2.58721	0.00967554	0.0359783
PF3D7_0412300	phosphopantothenoylcysteine synthetase, putative	-3.48527	0.86313	-4.03794	5.39226e-05	0.000863068
PF3D7_0413500	phosphoglucomutase-2	-0.282839	0.325851	-0.868	0.385394	0.524616
PF3D7_0413600	26S protease regulatory subunit 6B, putative	-0.302569	0.246882	-1.22556	0.220364	0.350371
PF3D7_0413700	lysine decarboxylase-like protein, putative	-1.38013	0.362491	-3.80735	0.000140464	0.00167631
PF3D7_0413800	50S ribosomal protein L10, putative	-1.88687	0.709475	-2.65953	0.00782491	0.030757
PF3D7_0413900	ubiquitin carboxyl-terminal hydrolase 13, putative	0.398725	0.242149	1.64661	0.0996378	0.196793
PF3D7_0414000	structural maintenance of chromosomes protein 3, putative	0.736468	0.343353	2.14493	0.0319583	0.0864493
PF3D7_0414100	conserved Plasmodium membrane protein, unknown function	-2.02761	0.735599	-2.7564	0.00584414	0.0252658
PF3D7_0414200.1	calmodulin-like protein	-2.07354	0.47477	-4.36746	1.257e-05	0.000310999
PF3D7_0414300	Rab5-interacting protein, putative	-1.73877	0.479525	-3.62602	0.000287819	0.00277878
PF3D7_0414400	conserved Plasmodium protein, unknown function	0.865037	1.10219	0.784832	0.432552	0.568075
PF3D7_0414500	RNA-binding protein, putative	1.01301	0.549485	1.84356	0.0652479	0.144425
PF3D7_0414600	acylated pleckstrin-homology domain-containing protein, putative	0.832192	0.244407	3.40495	0.000661766	0.00520384
PF3D7_0414700	GTP-binding protein, putative	0.268697	0.23473	1.14471	0.252331	0.385722
PF3D7_0414800	conserved Plasmodium protein, unknown function	1.05002	0.390268	2.69051	0.00713425	0.0288362
PF3D7_0414900	armadillo-domain containing rhoptry protein	1.24506	0.334921	3.71747	0.000201229	0.00213076
PF3D7_0415000	arsenical pump-driving ATPase, putative	-0.831027	0.346801	-2.39626	0.0165633	0.0531702
PF3D7_0415100	conserved protein, unknown function	-1.89661	0.713536	-2.65804	0.00785956	0.0308485
PF3D7_0415200	conserved Plasmodium protein, unknown function	-0.892651	0.392194	-2.27605	0.0228433	0.0669004
PF3D7_0415300	cdc2-related protein kinase 3	0.945014	0.449219	2.10368	0.0354061	0.0930466
PF3D7_0415400	coatomer subunit zeta, putative	-0.817844	0.250943	-3.25908	0.00111774	0.00744965
PF3D7_0415500	nuclear cap-binding protein subunit 2, putative	0.123452	0.214395	0.575818	0.564738	0.68134
PF3D7_0415600	GTP:AMP phosphotransferase	-0.253091	0.403207	-0.627696	0.530203	0.653986
PF3D7_0415700	conserved Plasmodium protein, unknown function	-1.38649	0.489827	-2.83057	0.00464655	0.0211346
PF3D7_0415800	RING zinc finger protein, putative	-0.0621114	0.407741	-0.152331	0.878926	0.923537
PF3D7_0415900	60S ribosomal protein L15, putative	-1.17524	0.259096	-4.53592	5.73532e-06	0.000195232
PF3D7_0416000	RNA-binding protein, putative	0.143391	0.282019	0.508444	0.611142	0.719859
PF3D7_0416100	glutamyl-tRNA(Gln) amidotransferase subunit A	0.642428	0.258667	2.48361	0.0130057	0.04436
PF3D7_0416200	conserved protein, unknown function	0.870574	0.326944	2.66276	0.00775023	0.0305908
PF3D7_0416300	DNA helicase MCM9, putative	0.1616	0.353496	0.457147	0.647565	0.752188
PF3D7_0416400	histone acetyltransferase, putative	0.465221	0.285174	1.63136	0.102814	0.200928
PF3D7_0416500	repressor of RNA polymerase III transcription MAF1	-0.638212	0.39814	-1.60298	0.108938	0.209391
PF3D7_0416600	conserved Plasmodium protein, unknown function	-1.45931	0.447205	-3.26318	0.00110168	0.0073912
PF3D7_0416700	CDGSH iron-sulfur domain-containing protein, putative	0.282137	0.581384	0.485285	0.627474	0.733644
PF3D7_0416800	small GTP-binding protein sar1	-0.69407	0.255065	-2.72115	0.00650552	0.0270681
PF3D7_0416900	conserved Plasmodium protein, unknown function	-0.477432	0.369657	-1.29155	0.196512	0.320795
PF3D7_0417000	conserved Plasmodium protein, unknown function	-0.972763	0.475668	-2.04504	0.0408504	0.103488
PF3D7_0417100	mRNA-binding protein PUF2	-0.0485556	0.543473	-0.0893431	0.928809	0.955562
PF3D7_0417200	bifunctional dihydrofolate reductase-thymidylate synthase	-0.412347	0.300394	-1.37269	0.16985	0.288216
PF3D7_0417300	LETM1-like protein, putative	1.70125	0.351648	4.83793	1.31201e-06	6.72172e-05
PF3D7_0417400	conserved Plasmodium protein, unknown function	0.5206	0.283565	1.83591	0.0663712	0.145937
PF3D7_0417500.1	memo-like protein	-0.981878	0.281818	-3.48409	0.000493822	0.00421447
PF3D7_0417600	conserved Plasmodium protein, unknown function	1.45584	0.446695	3.25914	0.00111752	0.00744965
PF3D7_0417700	conserved Plasmodium protein, unknown function	-0.6594	0.429316	-1.53593	0.124555	0.231323
PF3D7_0417800	cdc2-related protein kinase 1	0.019668	0.287216	0.0684781	0.945405	0.968119
PF3D7_0417900	conserved Plasmodium protein, unknown function	0.490103	0.735025	0.666785	0.50491	0.631854
PF3D7_0418000	conserved Plasmodium protein, unknown function	1.20359	0.424064	2.83822	0.00453665	0.0208046
PF3D7_0418100	protein SOC1, putative	0.546468	0.343629	1.59029	0.11177	0.213754
PF3D7_0418200	eukaryotic translation initiation factor 3 subunit M, putative	-0.815254	0.217772	-3.74362	0.000181391	0.00198097
PF3D7_0418300	conserved Plasmodium protein, unknown function	1.55715	0.419162	3.71491	0.000203273	0.00213901
PF3D7_0418400	conserved Plasmodium protein, unknown function	-0.218587	0.443	-0.493424	0.621713	0.729093
PF3D7_0418500	trafficking protein particle complex subunit 3, putative	0.389468	0.318049	1.22456	0.220743	0.350754
PF3D7_0418600	regulator of chromosome condensation, putative	1.07407	0.401755	2.67345	0.00750748	0.0299182
PF3D7_0418700	RNA-binding protein NOB1, putative	1.85631	0.445826	4.16376	3.13047e-05	0.000585894
PF3D7_0418800	MOLO1 domain-containing protein, putative	-0.650952	0.531853	-1.22393	0.220978	0.351018
PF3D7_0418900	conserved Plasmodium protein, unknown function	-0.604259	0.378612	-1.59598	0.110492	0.211718
PF3D7_0419000	conserved Plasmodium protein, unknown function	1.76744	0.612647	2.88493	0.00391496	0.0186098
PF3D7_0419100	conserved Plasmodium protein, unknown function	-0.86809	0.444916	-1.95113	0.0510413	0.120522
PF3D7_0419200	protein transport protein GOT1, putative	-0.531868	0.458822	-1.1592	0.246373	0.379202
PF3D7_0419300	conserved Plasmodium protein, unknown function	-0.442515	0.331413	-1.33524	0.181799	0.303217
PF3D7_0419400	conserved Plasmodium protein, unknown function	-0.563939	0.31083	-1.8143	0.0696311	0.151121
PF3D7_0419500	conserved Plasmodium membrane protein, unknown function	-0.490263	0.367104	-1.33549	0.181717	0.30318
PF3D7_0419600	ran-specific GTPase-activating protein 1, putative	0.36056	0.263974	1.36589	0.171973	0.290749
PF3D7_0419700	apical merozoite protein	-0.405781	0.417266	-0.972476	0.330814	0.468334
PF3D7_0419800	60S ribosomal protein L7ae/L30e, putative	-0.915087	0.374863	-2.44112	0.0146416	0.0483794
PF3D7_0419900	phosphatidylinositol 4-kinase, putative	0.438826	0.338989	1.29452	0.195487	0.319636
PF3D7_0420000	zinc finger protein, putative	2.20185	0.663097	3.32055	0.0008984	0.00645423
PF3D7_0420100	serine/threonine protein kinase RIO2	0.339465	0.308143	1.10165	0.270615	0.404082
PF3D7_0420200	holo-[acyl-carrier-protein] synthase, putative	0.143024	0.44563	0.320948	0.74825	0.827452
PF3D7_0420300	AP2 domain transcription factor, putative	1.85009	0.376461	4.91444	8.90371e-07	5.3129e-05
PF3D7_0420400	ribosome-recycling factor	0.145642	0.21085	0.690735	0.489732	0.618808
PF3D7_0420500	conserved Plasmodium protein, unknown function	-1.5373	0.464079	-3.31258	0.000924394	0.00662221
PF3D7_0420600	conserved Plasmodium protein, unknown function	-1.05826	0.436164	-2.4263	0.0152537	0.0499462
PF3D7_0421700	conserved Plasmodium protein, unknown function	-0.766838	0.708464	-1.08239	0.279077	0.412738
PF3D7_0421800	conserved Plasmodium protein, unknown function	-0.00409127	0.652598	-0.00626921	0.994998	0.997161
PF3D7_0421900	conserved Plasmodium protein, unknown function	-2.46419	0.624162	-3.94799	7.88109e-05	0.00112283
PF3D7_0422000	steroid dehydrogenase, putative	-0.148973	0.298171	-0.499624	0.61734	0.725643
PF3D7_0422100	transmembrane emp24 domain-containing protein, putative	-1.33987	0.354592	-3.77862	0.0001577	0.00181785
PF3D7_0422200	erythrocyte membrane-associated antigen	0.678064	0.356822	1.90029	0.0573955	0.131037
PF3D7_0422300	alpha tubulin 2	-0.78425	0.550909	-1.42356	0.154575	0.270532
PF3D7_0422400	40S ribosomal protein S19	0.408872	0.274467	1.48969	0.136305	0.246467
PF3D7_0422500	pre-mRNA-splicing helicase BRR2, putative	-0.30676	0.400025	-0.766854	0.443168	0.578423
PF3D7_0422600	conserved Plasmodium protein, unknown function	-1.98231	0.87319	-2.27019	0.023196	0.0677743
PF3D7_0422700	eukaryotic initiation factor 4A-III, putative	-0.304695	0.310284	-0.981988	0.326106	0.463567
PF3D7_0422800	serpentine receptor, putative	-1.48756	0.484014	-3.07338	0.00211648	0.0119011
PF3D7_0422900	methyltransferase, putative	-0.529333	0.416045	-1.2723	0.203268	0.330123
PF3D7_0423000	conserved Plasmodium protein, unknown function	-0.0530086	0.360748	-0.146941	0.883179	0.92494
PF3D7_0423100	AP-4 complex subunit sigma, putative	-0.314122	0.270044	-1.16323	0.244738	0.377647
PF3D7_0423200	BSD-domain protein, putative	-0.433212	0.475366	-0.911323	0.362125	0.502379
PF3D7_0423300	conserved Plasmodium protein, unknown function	1.74973	0.363836	4.8091	1.51608e-06	7.39379e-05
PF3D7_0423400	apical asparagine-rich protein AARP	0.738356	0.390389	1.89133	0.0585798	0.133177
PF3D7_0423500	glideosome associated protein with multiple membrane spans 2	-0.24422	0.355052	-0.687843	0.491552	0.620174
PF3D7_0423600	conserved Plasmodium protein, unknown function	1.2412	0.429089	2.89264	0.00382024	0.0182967
PF3D7_0423700	conserved Plasmodium protein, unknown function	1.92951	0.39293	4.91056	9.08153e-07	5.35599e-05
PF3D7_0423800	early transcribed membrane protein 4	-0.214653	0.352554	-0.608853	0.542622	0.663442
PF3D7_0423900	probable protein, unknown function	0.652138	0.369118	1.76675	0.0772707	0.163503
PF3D7_0424000	Plasmodium exported protein (PHISTc), unknown function	-1.32829	0.318637	-4.16867	3.06376e-05	0.000577673
PF3D7_0424100	reticulocyte binding protein homologue 5	0.835316	0.354216	2.35821	0.0183633	0.0571754
PF3D7_0424200	reticulocyte binding protein homologue 4	6.73778	0.563268	11.9619	5.62304e-33	1.426e-29
PF3D7_0424300	erythrocyte binding antigen-165, pseudogene	6.85216	0.4842	14.1515	1.82808e-45	9.27203e-42
PF3D7_0424400	surface-associated interspersed protein 4.2 (SURFIN 4.2)	4.43465	0.921185	4.81408	1.47881e-06	7.28208e-05
PF3D7_0424500	serine/threonine protein kinase, FIKK family	1.11097	0.391227	2.83971	0.00451552	0.0207452
PF3D7_0424600	Plasmodium exported protein (PHISTb), unknown function	0.327655	0.301824	1.08558	0.277664	0.410945
PF3D7_0424700	serine/threonine protein kinase, FIKK family	0.55781	0.531637	1.04923	0.294073	0.430302
PF3D7_0424800	Plasmodium exported protein (PHISTb), unknown function	0.655562	0.592109	1.10717	0.268222	0.401741
PF3D7_0424900	Plasmodium exported protein (PHISTa), unknown function	0.545007	0.4797	1.13614	0.255897	0.389179
PF3D7_0425000	Plasmodium exported protein, unknown function, pseudogene	1.09492	1.44114	0.759763	0.447396	0.582143
PF3D7_0425100	Plasmodium exported protein (hyp6), unknown function	-1.5939	0.452355	-3.52355	0.000425803	0.00376249
PF3D7_0425200	Plasmodium exported protein (hyp15), unknown function	-0.14595	0.349027	-0.418164	0.675828	0.772783
PF3D7_0425300	Plasmodium exported protein (PHISTa), unknown function, pseudogene	0.994023	1.64423	0.604552	0.545477	0.665542
PF3D7_0425400	Plasmodium exported protein (PHISTa), unknown function	-0.712946	2.16236	-0.329708	0.741621	0.822545
PF3D7_0500800	mature parasite-infected erythrocyte surface antigen	1.54196	0.500218	3.08257	0.00205219	0.0116298
PF3D7_0500900	serine/threonine protein kinase, FIKK family	-0.179714	0.375004	-0.479232	0.631774	0.737481
PF3D7_0501000	Plasmodium exported protein, unknown function	-0.137639	0.336049	-0.409581	0.682114	0.777981
PF3D7_0501100.1	heat shock protein 40, type II	0.423474	0.350356	1.2087	0.226779	0.357879
PF3D7_0501200	parasite-infected erythrocyte surface protein	-0.570207	0.258821	-2.20309	0.0275884	0.0776948
PF3D7_0501300	skeleton-binding protein 1	1.61074	0.477861	3.37072	0.000749712	0.00565014
PF3D7_0501400	interspersed repeat antigen	4.10173	0.921796	4.44971	8.59848e-06	0.000249208
PF3D7_0501500	rhoptry-associated protein 3	-0.813636	0.490344	-1.65932	0.0970519	0.193038
PF3D7_0501600	rhoptry-associated protein 2	-0.137333	0.44678	-0.307384	0.758551	0.837113
PF3D7_0501700	anaphase promoting complex subunit, putative	-1.44799	0.623591	-2.32202	0.0202321	0.0612365
PF3D7_0501800	chromosome assembly factor 1	0.857982	0.370671	2.31467	0.0206309	0.0619537
PF3D7_0501900	conserved protein, unknown function	-1.79611	0.549046	-3.27133	0.00107041	0.00723885
PF3D7_0502000	vacuolar protein sorting-associated protein 11, putative	-1.82665	0.421862	-4.32998	1.49125e-05	0.000361894
PF3D7_0502100	HCNGP-like protein	-1.44837	0.448839	-3.22692	0.00125128	0.00808472
PF3D7_0502200	protein Mpv17, putative	-0.869889	0.343804	-2.53019	0.0114	0.0406702
PF3D7_0502300	conserved Plasmodium protein, unknown function	0.864267	0.562929	1.5353	0.124709	0.231471
PF3D7_0502400	merozoite surface protein 8	0.707316	0.430016	1.64486	0.0999983	0.197274
PF3D7_0502500	conserved Plasmodium protein, unknown function	-0.734865	0.660924	-1.11188	0.266192	0.399682
PF3D7_0502600	conserved Plasmodium protein, unknown function	0.859744	0.566639	1.51727	0.129198	0.236227
PF3D7_0502700	conserved Plasmodium protein, unknown function	-1.37474	0.809842	-1.69754	0.0895938	0.182132
PF3D7_0502800	DnaJ protein, putative	-1.53643	0.756576	-2.03077	0.042278	0.105841
PF3D7_0502900	Tim10/DDP family zinc finger protein, putative	0.895365	0.43236	2.07088	0.03837	0.098738
PF3D7_0503000	50S ribosomal protein L28, apicoplast, putative	0.82904	0.241376	3.43464	0.000593347	0.00479805
PF3D7_0503100	4-diphosphocytidyl-2-C-methyl-D-erythritol kinase, putative	-2.62269	0.616578	-4.25363	2.10334e-05	0.000457859
PF3D7_0503200	conserved Plasmodium protein, unknown function	0.245204	0.44375	0.552572	0.580557	0.694969
PF3D7_0503300	serine/arginine-rich splicing factor 12	2.57178	0.768195	3.34782	0.000814498	0.00600326
PF3D7_0503400	actin-depolymerizing factor 1	0.510243	0.260422	1.9593	0.0500781	0.119213
PF3D7_0503500	protein kinase, putative	0.0887426	0.276591	0.320844	0.748329	0.827452
PF3D7_0503600	myosin B	1.24523	0.322979	3.85546	0.000115514	0.00147579
PF3D7_0503800	60S ribosomal protein L31	0.00370127	0.246753	0.0149999	0.988032	0.993479
PF3D7_0503900	conserved Plasmodium protein, unknown function	-1.74179	0.697256	-2.49806	0.0124874	0.0432624
PF3D7_0504000	cation transporting P-ATPase	-0.707738	0.298048	-2.37458	0.0175691	0.0555207
PF3D7_0504100	AN1-type zinc finger protein, putative	-0.859889	0.29706	-2.89467	0.00379563	0.0182133
PF3D7_0504200	ATP-dependent RNA helicase DDX27, putative	-0.119851	0.267137	-0.448651	0.653683	0.756441
PF3D7_0504300	conserved Plasmodium protein, unknown function	-1.6166	0.606412	-2.66584	0.00767965	0.0304544
PF3D7_0504400	ATP-dependent helicase, putative	-0.415109	0.296366	-1.40066	0.161315	0.278675
PF3D7_0504500	MOLO1 domain-containing protein, putative	-0.727917	0.532614	-1.36669	0.171724	0.290458
PF3D7_0504600	2-oxoisovalerate dehydrogenase subunit beta, mitochondrial, putative	-0.599334	0.304526	-1.96809	0.0490582	0.11787
PF3D7_0504700	centrosomal protein CEP120, putative	2.23008	0.574901	3.87907	0.000104855	0.00136016
PF3D7_0504800	conserved Plasmodium protein, unknown function	-0.68198	0.25153	-2.71133	0.00670134	0.027611
PF3D7_0504900	conserved protein, unknown function	0.509374	0.481638	1.05759	0.290243	0.425467
PF3D7_0505000	conserved Plasmodium membrane protein, unknown function	0.389299	0.38383	1.01425	0.310465	0.446717
PF3D7_0505100	trafficking protein particle complex subunit 8, putative	-0.0154973	0.365244	-0.0424299	0.966156	0.98133
PF3D7_0505200	actin-like protein, putative	-0.819455	0.3271	-2.50521	0.0122377	0.0428363
PF3D7_0505300	UDP-N-acetylglucosamine transporter, putative	-2.67076	0.880283	-3.03398	0.00241354	0.0131346
PF3D7_0505400	conserved Plasmodium protein, unknown function	0.377363	0.287408	1.31299	0.189187	0.312794
PF3D7_0505500	DNA mismatch repair protein MSH6, putative	-0.612691	0.231826	-2.64289	0.00822023	0.0318511
PF3D7_0505600	conserved Plasmodium protein, unknown function	0.586992	0.495335	1.18504	0.236001	0.367855
PF3D7_0505700	conserved Plasmodium membrane protein, unknown function	0.568032	0.470509	1.20727	0.227328	0.358605
PF3D7_0505800	small ubiquitin-related modifier	-0.718765	0.337819	-2.12766	0.0333651	0.0888801
PF3D7_0505900	conserved Plasmodium protein, unknown function	0.0523536	0.324676	0.161249	0.871897	0.918054
PF3D7_0506000	conserved Plasmodium protein, unknown function	-1.80752	0.484775	-3.72858	0.000192562	0.00207579
PF3D7_0506100	60S ribosomal subunit protein L24, putative	-0.673196	0.316128	-2.1295	0.0332128	0.0885675
PF3D7_0506200	TATA-box-binding protein	-0.367118	0.311791	-1.17745	0.239017	0.371387
PF3D7_0506300	conserved Plasmodium protein, unknown function	0.158669	0.319106	0.49723	0.619027	0.727057
PF3D7_0506400	conserved Plasmodium protein, unknown function	-0.947505	0.426258	-2.22284	0.0262266	0.0746293
PF3D7_0506500	conserved Plasmodium protein, unknown function	2.73888	0.530416	5.16366	2.42169e-07	2.5067e-05
PF3D7_0506600	histone deacetylase, putative, pseudogene	-0.224761	0.886627	-0.253501	0.799881	0.866509
PF3D7_0506700	histone deacetylase, putative, pseudogene	-0.276648	0.330105	-0.83806	0.401997	0.541405
PF3D7_0506800	transcription factor 25, putative	0.232471	0.255887	0.908489	0.36362	0.50355
PF3D7_0506900	rhomboid protease ROM4	-0.0902674	0.243848	-0.370179	0.711249	0.800767
PF3D7_0507000	conserved Plasmodium protein, unknown function	-2.88684	0.839588	-3.4384	0.000585155	0.00475626
PF3D7_0507100	60S ribosomal protein L4	-0.232112	0.229521	-1.01129	0.311879	0.447989
PF3D7_0507200	60S ribosomal protein L4	0.028118	0.358855	0.0783546	0.937546	0.962014
PF3D7_0507300	subtilisin-like protease 3	0.718862	0.351769	2.04356	0.0409968	0.103605
PF3D7_0507400	conserved Plasmodium protein, unknown function	0.487458	0.487912	0.999069	0.317761	0.454508
PF3D7_0507500	subtilisin-like protease 1	0.720682	0.307465	2.34395	0.0190807	0.0587953
PF3D7_0507600	cell differentiation protein, putative	2.41848	0.46782	5.16969	2.34484e-07	2.5067e-05
PF3D7_0507700	nuclear protein localization protein 4, putative	0.89056	0.296345	3.00515	0.00265453	0.0140828
PF3D7_0507800	conserved Plasmodium protein, unknown function	1.45679	0.401432	3.629	0.000284526	0.00275931
PF3D7_0507900	conserved Plasmodium protein, unknown function	1.04891	0.442774	2.36896	0.0178382	0.0560913
PF3D7_0508000	6-cysteine protein	-0.29968	0.360435	-0.831439	0.405726	0.544835
PF3D7_0508100	SET domain protein, putative	0.0127704	0.295781	0.0431751	0.965562	0.981313
PF3D7_0508200	longevity-assurance (LAG1) protein, putative	-1.39395	0.324485	-4.29589	1.73996e-05	0.000397527
PF3D7_0508300	triose phosphate transporter	-1.41679	0.478861	-2.95867	0.00308969	0.0157796
PF3D7_0508400	conserved protein, unknown function	1.58142	0.342937	4.61139	3.99981e-06	0.000147008
PF3D7_0508500	guanidine nucleotide exchange factor	0.305891	0.321533	0.951351	0.341426	0.480017
PF3D7_0508600	conserved Plasmodium protein, unknown function	-0.510039	0.285726	-1.78506	0.0742514	0.158824
PF3D7_0508700	pre-mRNA-processing ATP-dependent RNA helicase PRP5, putative	1.2888	0.4521	2.8507	0.00436227	0.0202614
PF3D7_0508800	single-stranded DNA-binding protein	0.33611	0.290315	1.15775	0.246968	0.379813
PF3D7_0508900	conserved Plasmodium protein, unknown function	0.85429	0.420971	2.02933	0.0424243	0.106073
PF3D7_0509000	alpha-soluble NSF attachment protein, putative	-0.888158	0.275554	-3.22317	0.00126781	0.0081603
PF3D7_0509100	structural maintenance of chromosomes protein 4, putative	-0.222482	0.403175	-0.551825	0.581068	0.695417
PF3D7_0509200	leucine-rich repeat protein	-1.85937	0.716075	-2.59661	0.00941481	0.0351117
PF3D7_0509300	conserved Plasmodium protein, unknown function	0.175418	0.296312	0.592005	0.553847	0.673164
PF3D7_0509400	RNA polymerase I	0.316998	0.364356	0.870022	0.384288	0.523824
PF3D7_0509500	ERCC4 domain-containing protein, putative	-0.46842	0.635571	-0.737007	0.461118	0.594507
PF3D7_0509600	asparagine--tRNA ligase	-0.039264	0.196911	-0.1994	0.84195	0.896948
PF3D7_0509700	conserved Plasmodium protein, unknown function	0.601426	0.535453	1.12321	0.261349	0.394747
PF3D7_0509800	phosphatidylinositol 4-kinase	1.15703	0.390755	2.961	0.00306643	0.0157259
PF3D7_0509900	conserved Plasmodium protein, unknown function	0.588882	0.365987	1.60902	0.107611	0.20753
PF3D7_0510000	conserved Plasmodium protein, unknown function	0.208139	0.362446	0.574261	0.565791	0.682285
PF3D7_0510100	conserved Plasmodium protein, unknown function	0.293364	0.295601	0.992435	0.320985	0.457571
PF3D7_0510200	peptidyl-prolyl cis-trans isomerase	-0.621667	0.249561	-2.49104	0.012737	0.0438282
PF3D7_0510300	stripes inner membrane complex protein, putative	0.718285	0.418159	1.71773	0.0858458	0.176637
PF3D7_0510400	PDCD2 domain-containing protein, putative	-0.858906	0.634479	-1.35372	0.175826	0.295096
PF3D7_0510500	topoisomerase I	0.710173	0.352581	2.01421	0.0439873	0.108692
PF3D7_0510700	conserved Plasmodium protein, unknown function	-1.76095	0.596784	-2.95073	0.00317028	0.0160957
PF3D7_0510800	WD repeat-containing protein, putative	0.654858	0.40955	1.59897	0.109827	0.210602
PF3D7_0511000	translationally-controlled tumor protein homolog	-0.799869	0.33972	-2.35449	0.018548	0.0576795
PF3D7_0511100	conserved Plasmodium protein, unknown function	-2.71201	0.616917	-4.39606	1.10233e-05	0.000280024
PF3D7_0511200	stearoyl-CoA desaturase	-1.02401	0.389719	-2.62756	0.00860004	0.0328955
PF3D7_0511300	MORN repeat protein, putative	-0.501939	0.37268	-1.34684	0.178033	0.29796
PF3D7_0511400	conserved Plasmodium protein, unknown function	-0.860689	0.529177	-1.62647	0.10385	0.202279
PF3D7_0511500	RNA pseudouridylate synthase, putative	1.66298	0.687133	2.42018	0.015513	0.0504695
PF3D7_0511600	apical rhoptry neck protein	-1.02439	0.392611	-2.60918	0.00907591	0.0341491
PF3D7_0511700	EKC/KEOPS complex subunit CGI121	-0.996669	0.578512	-1.72282	0.0849219	0.175376
PF3D7_0511800	inositol-3-phosphate synthase	0.0537184	0.229278	0.234293	0.814757	0.878683
PF3D7_0511900	conserved Plasmodium protein, unknown function	-1.06352	0.998336	-1.06529	0.286745	0.421557
PF3D7_0512000	prefoldin subunit 6, putative	-0.235748	0.308061	-0.765265	0.444114	0.578614
PF3D7_0512100	conserved Plasmodium protein, unknown function	-0.509017	0.478003	-1.06488	0.286929	0.421583
PF3D7_0512200	glutathione synthetase	0.86685	0.53037	1.63443	0.102169	0.200233
PF3D7_0512300	CDK-activating kinase assembly factor MAT1	-1.32591	0.41818	-3.17066	0.00152091	0.00923312
PF3D7_0512400	conserved Plasmodium protein, unknown function	0.319437	1.05609	0.302473	0.762292	0.839779
PF3D7_0512450	conserved Plasmodium protein, unknown function, pseudogene	-0.292525	1.01285	-0.288812	0.772725	0.846859
PF3D7_0512500	conserved Plasmodium protein, unknown function	-1.29568	0.446709	-2.9005	0.00372564	0.0179624
PF3D7_0512600	ras-related protein Rab-1B	-0.34123	0.252513	-1.35133	0.176588	0.295903
PF3D7_0512700	orotate phosphoribosyltransferase	-0.378964	0.366287	-1.03461	0.300851	0.437225
PF3D7_0512800	conserved Plasmodium protein, unknown function	0.751831	0.55363	1.358	0.174462	0.293393
PF3D7_0512900	AKAP-like protein	-2.2454	1.02271	-2.19553	0.0281254	0.0786802
PF3D7_0513000	conserved Plasmodium protein, unknown function	-0.980241	0.390347	-2.5112	0.012032	0.0423206
PF3D7_0513100	conserved Plasmodium protein, unknown function	-0.846592	0.329775	-2.56718	0.0102529	0.0376831
PF3D7_0513200	conserved Plasmodium protein, unknown function	0.274683	0.258246	1.06365	0.287488	0.42216
PF3D7_0513300	purine nucleoside phosphorylase	-1.32524	0.358097	-3.7008	0.000214923	0.00223284
PF3D7_0513400	GTP-binding protein, putative	-0.840336	0.401656	-2.09218	0.0364226	0.0950285
PF3D7_0513500	mitochondrial import inner membrane translocase subunit TIM16, putative	-0.666378	0.609928	-1.09255	0.274591	0.407848
PF3D7_0513600	deoxyribodipyrimidine photo-lyase, putative	1.3596	0.361629	3.75966	0.000170145	0.00190924
PF3D7_0513700	secreted ookinete protein, putative	-0.827136	0.590733	-1.40019	0.161458	0.278759
PF3D7_0513800	ras-related protein Rab-1A	-0.296862	0.456027	-0.650973	0.515064	0.639825
PF3D7_0513900	conserved Plasmodium protein, unknown function	-1.45833	0.363026	-4.01716	5.89047e-05	0.000905347
PF3D7_0514000	tubulin--tyrosine ligase, putative	0.678094	0.28677	2.36459	0.0180501	0.0566128
PF3D7_0514100	ATP-dependent DNA helicase UvrD	0.317877	0.385953	0.823617	0.410157	0.547763
PF3D7_0514200	conserved Plasmodium protein, unknown function	-0.499598	0.360256	-1.38678	0.165508	0.283312
PF3D7_0514300	aspartate--tRNA ligase, putative	-0.326195	0.434844	-0.750143	0.453169	0.587466
PF3D7_0514500	conserved Plasmodium membrane protein, unknown function	-0.4068	0.471678	-0.862451	0.388439	0.527556
PF3D7_0514600	ribose-5-phosphate isomerase, putative	-0.887883	0.281287	-3.15651	0.0015967	0.00956135
PF3D7_0514700	MORN repeat protein, putative	2.13396	0.972617	2.19404	0.0282328	0.078746
PF3D7_0514800	inositol polyphosphate multikinase, putative	-1.5537	0.775025	-2.00471	0.0449938	0.110455
PF3D7_0514900	conserved Plasmodium protein, unknown function	0.0946351	0.334501	0.282915	0.777242	0.849973
PF3D7_0515000	pre-mRNA-splicing factor CWC2, putative	1.4882	0.376385	3.95394	7.68739e-05	0.00110768
PF3D7_0515100	rhomboid protease ROM9	-0.925969	0.328953	-2.81489	0.00487932	0.0219202
PF3D7_0515200	conserved Plasmodium protein, unknown function	-0.975567	1.04604	-0.932631	0.351011	0.491396
PF3D7_0515300	phosphatidylinositol 3-kinase	-0.606654	0.242726	-2.49933	0.0124428	0.0432258
PF3D7_0515400	conserved Plasmodium protein, unknown function	1.8859	0.354567	5.31889	1.04404e-07	1.36413e-05
PF3D7_0515500	amino acid transporter, putative	-0.233107	0.38048	-0.612667	0.540097	0.661364
PF3D7_0515600	conserved Plasmodium protein, unknown function	0.281469	0.369377	0.762012	0.446053	0.580693
PF3D7_0515700	glideosome-associated protein 40, putative	-0.27737	0.306948	-0.903638	0.366187	0.505801
PF3D7_0515800	BolA-like protein, putative	-0.269578	0.495226	-0.544353	0.586198	0.699333
PF3D7_0515900	NLI interacting factor-like phosphatase, putative	-0.354038	0.476475	-0.743035	0.457461	0.590542
PF3D7_0516000	RAP protein, putative	-0.234847	0.265048	-0.886055	0.375588	0.51449
PF3D7_0516100	cation-transporting ATPase 1	-0.931067	0.359728	-2.58825	0.00964648	0.0358965
PF3D7_0516200	40S ribosomal protein S11	-0.270113	0.234684	-1.15096	0.249747	0.382809
PF3D7_0516300	tRNA pseudouridine synthase, putative	0.618456	0.409711	1.50949	0.131173	0.238975
PF3D7_0516400	phosducin-like protein, putative	0.339007	0.293713	1.15421	0.248413	0.38111
PF3D7_0516500	major facilitator superfamily domain-containing protein, putative	-0.50878	0.461532	-1.10237	0.2703	0.404056
PF3D7_0516600	sporozoite surface antigen MB2	0.19103	0.261297	0.731083	0.464728	0.597802
PF3D7_0516700	ubiquitin carboxyl-terminal hydrolase 2, putative	-0.0780366	0.195567	-0.399028	0.689873	0.78401
PF3D7_0516800	AP2 domain transcription factor AP2-O2, putative	1.0369	0.326333	3.17742	0.00148589	0.00912402
PF3D7_0516900	60S ribosomal protein L2	-1.01972	0.274348	-3.71687	0.000201704	0.00213134
PF3D7_0517000	60S ribosomal protein L12, putative	0.135189	0.313904	0.430669	0.666709	0.766443
PF3D7_0517100	conserved Plasmodium protein, unknown function	1.44214	0.499581	2.8867	0.00389304	0.0185578
PF3D7_0517200	conserved Plasmodium protein, unknown function	2.74647	0.616341	4.45609	8.34682e-06	0.000245601
PF3D7_0517300	serine/arginine-rich splicing factor 1	-0.110157	0.27023	-0.407641	0.683537	0.778729
PF3D7_0517400	FACT complex subunit SPT16, putative	-0.0597948	0.273598	-0.21855	0.827001	0.887273
PF3D7_0517500	UTP--glucose-1-phosphate uridylyltransferase, putative	1.91728	0.498031	3.84972	0.000118251	0.00149197
PF3D7_0517600	F-actin-capping protein subunit beta, putative	0.115427	0.347665	0.332007	0.739884	0.821158
PF3D7_0517700	eukaryotic translation initiation factor 3 subunit B, putative	1.47659	0.385324	3.83206	0.000127073	0.00157199
PF3D7_0517800	apicortin, putative	0.722601	0.460406	1.56949	0.116534	0.220793
PF3D7_0517900	zinc finger protein, putative	0.500334	0.358135	1.39705	0.162397	0.279878
PF3D7_0518000	NOSIP domain-containing protein, putative	0.0536335	0.26317	0.203798	0.838511	0.894951
PF3D7_0518100	RAP protein, putative	1.01738	0.320322	3.17611	0.00149262	0.00914319
PF3D7_0518200	SWIB/MDM2 domain-containing protein	-1.0906	0.514563	-2.11948	0.0340503	0.0902315
PF3D7_0518300	proteasome subunit beta type-1, putative	-0.654203	0.293469	-2.22921	0.0258	0.0737641
PF3D7_0518400	cyclin, putative	-2.69868	0.839942	-3.21294	0.00131386	0.00838225
PF3D7_0518500	ATP-dependent RNA helicase DDX23, putative	0.259113	0.272859	0.949622	0.342304	0.4808
PF3D7_0518600	WD repeat-containing protein 26, putative	0.859955	0.311179	2.76354	0.00571788	0.0247873
PF3D7_0518700	mRNA-binding protein PUF1	2.39116	0.626951	3.81394	0.000136768	0.00164771
PF3D7_0518800	secreted ookinete protein, putative	-0.0461603	0.568821	-0.0811509	0.935322	0.96012
PF3D7_0518900	conserved Plasmodium protein, unknown function	0.0171881	0.306991	0.0559889	0.955351	0.974443
PF3D7_0519000	conserved Plasmodium protein, unknown function	-0.0444844	0.38337	-0.116035	0.907625	0.937953
PF3D7_0519100	50S ribosomal protein L14, mitochondrial, putative	-1.04401	0.321609	-3.24623	0.00116946	0.00768691
PF3D7_0519200	V-type proton ATPase 16 kDa proteolipid subunit	-0.157734	0.24754	-0.637204	0.523992	0.647585
PF3D7_0519300	protoheme IX farnesyltransferase, putative	-0.213634	0.258898	-0.825166	0.409277	0.5475
PF3D7_0519400	40S ribosomal protein S24	-0.255282	0.220244	-1.15909	0.246421	0.379202
PF3D7_0519500	carbon catabolite repressor protein 4, putative	0.364532	0.276791	1.31699	0.187841	0.311248
PF3D7_0519600	zinc finger protein, putative	-0.170607	0.307904	-0.554091	0.579517	0.694306
PF3D7_0519700	FoP domain-containing protein, putative	1.50033	0.462196	3.24609	0.00117001	0.00768691
PF3D7_0519800	EELM2 domain-containing protein, putative	1.30564	0.423727	3.08133	0.00206078	0.011665
PF3D7_0519900	conserved Plasmodium protein, unknown function	-0.648837	0.416953	-1.55614	0.119675	0.225228
PF3D7_0520000	40S ribosomal protein S9, putative	0.428196	0.261378	1.63822	0.101375	0.199337
PF3D7_0520100	protein phosphatase PPM9, putative	-0.322332	0.319708	-1.00821	0.313355	0.449728
PF3D7_0520200	conserved Plasmodium protein, unknown function	-0.612203	0.340477	-1.79807	0.0721652	0.155622
PF3D7_0520300	U6 snRNA-associated Sm-like protein LSm2, putative	-1.07847	0.425465	-2.5348	0.0112511	0.040386
PF3D7_0520400	single-stranded DNA-binding protein, putative	-1.39624	0.497231	-2.80803	0.00498457	0.0222503
PF3D7_0520500	phosphomethylpyrimidine kinase, putative	-0.919987	0.335899	-2.73888	0.00616492	0.0262
PF3D7_0520600	bis(5'-nucleosyl)-tetraphosphatase [asymmetrical]	-0.741106	0.298991	-2.47869	0.0131864	0.0447967
PF3D7_0520700	CDC73 domain-containing protein, putative	-0.127823	0.731608	-0.174715	0.861303	0.91087
PF3D7_0520800	conserved Plasmodium protein, unknown function	0.371248	0.468411	0.792569	0.428029	0.564588
PF3D7_0520900	adenosylhomocysteinase	-1.31164	0.365533	-3.5883	0.000332842	0.0030919
PF3D7_0521000	conserved Plasmodium protein, unknown function	1.46742	0.533454	2.75078	0.00594531	0.0255331
PF3D7_0521100	conserved Plasmodium protein, unknown function	-2.41436	0.969499	-2.49031	0.0127631	0.0438282
PF3D7_0521200	conserved Plasmodium protein, unknown function	1.4477	0.53119	2.7254	0.00642237	0.0269878
PF3D7_0521300	zinc finger protein, putative	0.855671	0.449911	1.90187	0.0571885	0.130838
PF3D7_0521400	conserved Plasmodium protein, unknown function	-1.168	0.517017	-2.25912	0.0238761	0.0692789
PF3D7_0521500	ribosomal large subunit pseudouridylate synthase, putative	-0.980359	0.36427	-2.6913	0.00711737	0.0288103
PF3D7_0521600	conserved Plasmodium protein, unknown function	-1.50833	0.793086	-1.90185	0.0571902	0.130838
PF3D7_0521700	ATP-dependent RNA helicase DDX1, putative	-0.142948	0.507173	-0.281853	0.778056	0.850496
PF3D7_0521800	AFG1-like ATPase, putative	-0.818989	0.395992	-2.06819	0.0386217	0.0991343
PF3D7_0521900	conserved Plasmodium protein, unknown function	1.89206	0.422157	4.48188	7.39899e-06	0.00022826
PF3D7_0522000	conserved Plasmodium protein, unknown function	0.49511	0.401617	1.23279	0.217654	0.347479
PF3D7_0522100	conserved Plasmodium protein, unknown function	0.755902	0.335386	2.25383	0.0242071	0.069987
PF3D7_0522200	transcription initiation factor TFIID subunit 10, putative	-0.671344	0.324019	-2.07193	0.0382723	0.0985866
PF3D7_0522300	18S rRNA (guanine-N(7))-methyltransferase, putative	0.0427235	0.235486	0.181427	0.856032	0.906997
PF3D7_0522400	conserved Plasmodium protein, unknown function	0.547754	0.28997	1.88901	0.0588911	0.133645
PF3D7_0522500	50S ribosomal protein L17, apicoplast, putative	-1.03455	0.362227	-2.85607	0.00428921	0.0199403
PF3D7_0522600	inner membrane complex protein	-0.131615	0.347862	-0.378353	0.705168	0.796496
PF3D7_0522700	iron-sulfur assembly protein	-0.719397	0.428962	-1.67706	0.09353	0.187876
PF3D7_0522800	pre-mRNA-splicing factor BUD31, putative	-0.296253	0.262731	-1.12759	0.259492	0.393114
PF3D7_0522900	zinc finger protein, putative	0.974998	0.43744	2.22887	0.0258223	0.0737863
PF3D7_0523000	multidrug resistance protein 1	0.139173	0.367956	0.378234	0.705257	0.796496
PF3D7_0523100	mitochondrial-processing peptidase subunit alpha, putative	-0.0729572	0.25415	-0.287064	0.774064	0.847959
PF3D7_0523200	conserved Plasmodium protein, unknown function	-0.84193	0.544562	-1.54607	0.122088	0.228103
PF3D7_0523300	conserved Plasmodium protein, unknown function	-0.819774	0.37145	-2.20696	0.0273169	0.0771014
PF3D7_0523400	DnaJ protein, putative	0.601889	0.220892	2.72481	0.00643383	0.0270136
PF3D7_0523500	dynein light chain Tctex-type, putative	-1.79313	0.505978	-3.54388	0.000394282	0.00355836
PF3D7_0523600	conserved Plasmodium protein, unknown function	0.769824	0.350824	2.19433	0.0282115	0.078746
PF3D7_0523700	conserved Plasmodium membrane protein, unknown function	-1.61639	0.484114	-3.33887	0.000841211	0.00613021
PF3D7_0523800	transporter, putative	-0.228216	0.341819	-0.667651	0.504357	0.631854
PF3D7_0523900	conserved Plasmodium membrane protein, unknown function	-0.0260122	0.379609	-0.0685239	0.945369	0.968119
PF3D7_0524000	karyopherin beta	0.0634899	0.288046	0.220416	0.825547	0.886175
PF3D7_0524100	conserved Plasmodium protein, unknown function	0.838164	0.219467	3.81909	0.000133946	0.00162711
PF3D7_0524200	conserved Plasmodium membrane protein, unknown function	-0.876303	0.417796	-2.09744	0.0359546	0.0941465
PF3D7_0524300	conserved Plasmodium protein, unknown function	0.586674	0.427202	1.37329	0.169661	0.288089
PF3D7_0524400	ribosome-interacting GTPase 1, putative	0.169779	0.283284	0.599325	0.548956	0.668822
PF3D7_0524500	conserved Plasmodium protein, unknown function	-1.61099	0.542401	-2.97012	0.00297686	0.0154068
PF3D7_0524600	50S ribosomal protein L12, apicoplast, putative	-0.33092	0.327035	-1.01188	0.311596	0.447951
PF3D7_0524700	mitochondrial import receptor subunit TOM22, putative	0.523312	0.396355	1.32031	0.186732	0.309612
PF3D7_0524800	ubiquitin fusion degradation protein 1, putative	-0.0537599	0.297675	-0.180599	0.856682	0.907496
PF3D7_0524900	S-adenosyl-L-methionine-dependent tRNA 4-demethylwyosine synthase, putative	0.237026	0.317165	0.747327	0.454866	0.588411
PF3D7_0525000	zinc finger protein, putative	1.00237	0.342205	2.92915	0.00339886	0.0167858
PF3D7_0525100	acyl-CoA synthetase	0.631469	0.30896	2.04385	0.0409681	0.103605
PF3D7_0525200	structural maintenance of chromosomes protein 6, putative	0.771601	0.291915	2.64324	0.0082118	0.0318427
PF3D7_0525300	conserved Plasmodium protein, unknown function	0.530174	0.409675	1.29413	0.195619	0.319749
PF3D7_0525400	G-protein coupled receptor, putative	1.54255	0.396471	3.89071	9.99501e-05	0.00131845
PF3D7_0525500	WD repeat-containing protein, putative	-0.576643	0.406776	-1.41759	0.15631	0.272628
PF3D7_0525600	RNA methyltransferase, putative	0.358568	0.252581	1.41962	0.15572	0.27188
PF3D7_0525700	conserved Plasmodium protein, unknown function	0.00837829	0.2287	0.0366344	0.970777	0.984362
PF3D7_0525800	inner membrane complex protein 1g, putative	1.87066	0.494635	3.7819	0.000155633	0.00180222
PF3D7_0525900	NIMA related kinase 2	0.602475	0.346107	1.74072	0.0817326	0.170245
PF3D7_0526000	RAP protein, putative	-2.84612	0.667548	-4.26354	2.01212e-05	0.000441795
PF3D7_0526100	conserved Plasmodium membrane protein, unknown function	-2.06468	0.628316	-3.28605	0.00101603	0.00700296
PF3D7_0526200.1	ADP-ribosylation factor GTPase-activating protein, putative	0.0560925	0.26876	0.208708	0.834676	0.893327
PF3D7_0526300	WD repeat-containing protein 55, putative	-0.997981	0.317946	-3.13883	0.00169621	0.00999208
PF3D7_0526400	conserved Plasmodium protein, unknown function	-1.6062	0.428213	-3.75094	0.000176172	0.00194249
PF3D7_0526500	conserved Plasmodium protein, unknown function	0.283096	0.488884	0.579066	0.562545	0.679787
PF3D7_0526600	conserved Plasmodium protein, unknown function	2.34554	0.553765	4.23562	2.27919e-05	0.000481668
PF3D7_0526700	conserved protein, unknown function	0.591914	0.457179	1.29471	0.19542	0.319629
PF3D7_0526800	conserved Plasmodium protein, unknown function	0.558589	0.303574	1.84004	0.0657621	0.145135
PF3D7_0526900	transmembrane emp24 domain-containing protein, putative	0.369166	0.284167	1.29912	0.193903	0.317764
PF3D7_0527000	DNA replication licensing factor MCM3, putative	-0.471267	0.262632	-1.7944	0.0727486	0.156452
PF3D7_0527100	ubiquitin-conjugating enzyme E2 N, putative	-0.473173	0.320128	-1.47808	0.139387	0.250966
PF3D7_0527200	ubiquitin carboxyl-terminal hydrolase 14	0.622386	0.288713	2.15573	0.0311051	0.0846833
PF3D7_0527300	methionine aminopeptidase 1a, putative	0.616991	0.268342	2.29927	0.0214893	0.0636215
PF3D7_0527400	conserved Plasmodium protein, unknown function	1.50367	0.489363	3.07271	0.00212123	0.0119146
PF3D7_0527500	Hsc70-interacting protein	0.193173	0.339131	0.569611	0.568942	0.684927
PF3D7_0527600	conserved Plasmodium protein, unknown function	1.15702	0.343127	3.37199	0.000746269	0.00563255
PF3D7_0527900	ATP-dependent RNA helicase DDX41, putative	0.492135	0.331769	1.48337	0.137977	0.248957
PF3D7_0528000	proteasome maturation factor UMP1, putative	-2.15255	0.424031	-5.0764	3.84651e-07	3.30669e-05
PF3D7_0528100	AP-1 complex subunit beta, putative	0.676922	0.284546	2.37895	0.0173618	0.0549795
PF3D7_0528200	eukaryotic translation initiation factor 3 subunit E, putative	0.747226	0.28471	2.62451	0.00867735	0.0330665
PF3D7_0528300	conserved Plasmodium protein, unknown function	0.477689	0.342725	1.39379	0.16338	0.280807
PF3D7_0528400	palmitoyltransferase DHHC7	0.227976	0.330487	0.689817	0.49031	0.619081
PF3D7_0528500	F-actin-capping protein subunit alpha, putative	0.00857097	0.319744	0.0268057	0.978615	0.98954
PF3D7_0528600	conserved Plasmodium protein, unknown function	0.367034	0.718227	0.511028	0.609332	0.718227
PF3D7_0528700	peptidyl-prolyl cis-trans isomerase	0.466214	0.287208	1.62326	0.104534	0.203217
PF3D7_0528800	nucleolar preribosomal GTPase, putative	0.0586922	0.42319	0.13869	0.889695	0.928622
PF3D7_0528900	conserved Plasmodium protein, unknown function	0.474436	0.470758	1.00781	0.313545	0.449872
PF3D7_0529000	conserved Plasmodium protein, unknown function	0.254936	0.358895	0.710336	0.477496	0.608354
PF3D7_0529100	thioredoxin-like protein, putative	-1.94253	0.581884	-3.33835	0.000842772	0.00613277
PF3D7_0529200	sugar transporter, putative	-0.689602	0.343961	-2.00488	0.0449755	0.110455
PF3D7_0529300	apicoplast TIC22 protein	0.146483	0.412794	0.354856	0.722697	0.808274
PF3D7_0529400.1	conserved Plasmodium protein, unknown function	0.609875	0.248305	2.45616	0.0140432	0.0470674
PF3D7_0529500	cell cycle regulator protein, putative	-1.45836	0.430773	-3.38545	0.000710614	0.00542806
PF3D7_0529700	conserved Plasmodium protein, unknown function	0.220442	0.533917	0.412878	0.679696	0.775921
PF3D7_0529800	conserved Plasmodium protein, unknown function	0.374682	0.474347	0.78989	0.429592	0.565723
PF3D7_0529900	RING zinc finger protein, putative	0.0551942	0.216318	0.255153	0.798605	0.865535
PF3D7_0530000	conserved Plasmodium protein, unknown function	0.398331	0.283055	1.40726	0.159351	0.276121
PF3D7_0530100	SNARE protein, putative	0.737997	0.271087	2.72237	0.00648162	0.0270601
PF3D7_0530200	phosphoenolpyruvate/phosphate translocator	-0.161305	0.438969	-0.367464	0.713273	0.802287
PF3D7_0530300	conserved Plasmodium membrane protein, unknown function	-0.47217	0.303598	-1.55524	0.119888	0.225462
PF3D7_0530400	conserved Plasmodium protein, unknown function	-1.1936	0.527595	-2.26234	0.0236763	0.0688401
PF3D7_0530500	conserved Plasmodium membrane protein, unknown function	-0.360098	0.79214	-0.454589	0.649405	0.753209
PF3D7_0530600	XAP-5 DNA binding protein, putative	-0.353462	0.467328	-0.756346	0.449441	0.584355
PF3D7_0530700	conserved Plasmodium protein, unknown function	-1.67406	0.628376	-2.6641	0.0077194	0.0305642
PF3D7_0530750	dolichol-phosphate mannosyltransferase subunit 3, putative	-1.33042	0.611253	-2.17654	0.0295146	0.0814906
PF3D7_0530800	CPW-WPC family protein	-1.19772	0.530144	-2.25924	0.0238687	0.0692789
PF3D7_0530900	formin 1	1.48389	0.502878	2.9508	0.00316956	0.0160957
PF3D7_0531000	SURF1 domain-containing protein, putative	-0.258175	0.381001	-0.677622	0.498011	0.626001
PF3D7_0531100	conserved Plasmodium protein, unknown function	0.634048	0.456411	1.38921	0.16477	0.282814
PF3D7_0531200	ribosomal protein S16, mitochondrial, putative	-0.647394	0.471798	-1.37218	0.170006	0.288345
PF3D7_0531300	conserved Plasmodium protein, unknown function	-0.227971	0.427	-0.533889	0.593419	0.704527
PF3D7_0531400	conserved Plasmodium protein, unknown function	0.352246	0.492678	0.714962	0.474633	0.606688
PF3D7_0532100	early transcribed membrane protein 5	0.478655	0.314129	1.52375	0.127571	0.23435
PF3D7_0532200	Plasmodium exported protein (PHISTc), unknown function	-0.570077	0.385398	-1.47919	0.139089	0.250519
PF3D7_0532300	Plasmodium exported protein (PHISTb), unknown function	0.759141	0.343111	2.21252	0.0269305	0.0763508
PF3D7_0532400	lysine-rich membrane-associated PHISTb protein	1.75753	0.508907	3.45354	0.000553275	0.00456295
PF3D7_0532500	Plasmodium exported protein, unknown function	-0.257512	0.882466	-0.291809	0.770433	0.845259
PF3D7_0532600	Plasmodium exported protein, unknown function	-0.89221	0.578777	-1.54154	0.123185	0.229581
PF3D7_0601000	exported protein family 4	0.145173	0.503533	0.288309	0.773111	0.847098
PF3D7_0601100	exported protein family 3	0.807075	0.542461	1.4878	0.136803	0.247102
PF3D7_0601200	Pfmc-2TM Maurer's cleft two transmembrane protein	-0.722415	1.04519	-0.691183	0.48945	0.618613
PF3D7_0601300	exported protein family 1	2.12091	0.814331	2.60448	0.00920135	0.0344761
PF3D7_0601500	Plasmodium exported protein (PHISTb), unknown function	-0.184636	0.667213	-0.276727	0.781989	0.853691
PF3D7_0601600	tetratricopeptide repeat protein, putative	-0.340623	0.390401	-0.872496	0.382938	0.522535
PF3D7_0601700	Plasmodium exported protein (PHISTa), unknown function, pseudogene	-0.0273577	0.490888	-0.055731	0.955556	0.974443
PF3D7_0601900	conserved Plasmodium protein, unknown function	-0.334799	0.224627	-1.49047	0.136101	0.246322
PF3D7_0602000	zinc finger protein, putative	1.30876	0.569905	2.29645	0.0216504	0.0639178
PF3D7_0602100	ATP-dependent RNA helicase, putative	1.35068	0.490261	2.75502	0.00586879	0.0253147
PF3D7_0602200	MYND-type zinc finger protein, putative	-1.12436	0.346037	-3.24926	0.00115707	0.00764906
PF3D7_0602300	liver merozoite formation protein, putative	-1.6869	1.13913	-1.48086	0.138643	0.249803
PF3D7_0602400	elongation factor G	-0.141973	0.285601	-0.497103	0.619117	0.727057
PF3D7_0602500	geranylgeranyl transferase type-2 subunit beta, putative	-0.834371	0.354482	-2.35377	0.018584	0.0577207
PF3D7_0602600	SAC3 domain-containing protein, putative	-0.0321939	0.32515	-0.0990125	0.921128	0.949007
PF3D7_0602700	conserved Plasmodium protein, unknown function	-0.58721	0.636386	-0.922726	0.35615	0.496671
PF3D7_0602800	JmjC domain-containing protein, putative	-1.26866	0.88655	-1.43101	0.152429	0.267793
PF3D7_0602900	conserved Plasmodium protein, unknown function	-0.0915638	0.310211	-0.295166	0.767867	0.843117
PF3D7_0603000	conserved Plasmodium protein, unknown function	-0.161302	0.316462	-0.509705	0.610258	0.718984
PF3D7_0603100	RNA-binding protein, putative	-1.9925	0.527233	-3.77916	0.000157356	0.00181785
PF3D7_0603200	mitochondrial chaperone BCS1, putative	-0.643204	0.346224	-1.85777	0.0632015	0.141091
PF3D7_0603300	dihydroorotate dehydrogenase	-0.519707	0.302513	-1.71796	0.0858033	0.176622
PF3D7_0603400	trophozoite exported protein 1	0.692814	0.384634	1.80123	0.071667	0.154811
PF3D7_0603500	cation/H+ antiporter	-0.990048	0.352865	-2.80574	0.00502013	0.0223532
PF3D7_0603600	conserved Plasmodium protein, unknown function	0.204038	0.495259	0.411982	0.680353	0.776444
PF3D7_0603700	phenylalanine--tRNA ligase	-0.686627	0.581553	-1.18068	0.23773	0.36964
PF3D7_0603800	centrosomal protein CEP76, putative	0.507852	0.25421	1.99776	0.0457422	0.111809
PF3D7_0603900	conserved Plasmodium protein, unknown function	-0.638646	0.629418	-1.01466	0.310268	0.446687
PF3D7_0604000	conserved Plasmodium protein, unknown function	1.49513	0.737849	2.02633	0.0427308	0.106525
PF3D7_0604100	AP2 domain transcription factor	0.139604	0.28745	0.485664	0.627205	0.733499
PF3D7_0604200	mitochondrial ribosomal protein L41, putative	-1.02026	0.621754	-1.64095	0.100809	0.198641
PF3D7_0604300	conserved Plasmodium protein, unknown function	-0.342088	0.30939	-1.10568	0.268863	0.402383
PF3D7_0604400	conserved Plasmodium protein, unknown function	-1.48444	0.658435	-2.2545	0.0241649	0.0699169
PF3D7_0604500	conserved Plasmodium protein, unknown function	3.10473	0.696861	4.45531	8.37717e-06	0.000245601
PF3D7_0604600	DNA helicase, putative	0.283787	0.429008	0.661495	0.508295	0.634368
PF3D7_0604700	glyoxalase I-like protein GILP	-0.31409	0.288034	-1.09046	0.27551	0.40879
PF3D7_0604800	RAP protein, putative	-1.60969	0.731076	-2.20181	0.0276785	0.0778189
PF3D7_0604900	conserved Plasmodium protein, unknown function	-1.28983	0.479054	-2.69246	0.00709273	0.0287335
PF3D7_0605000	50S ribosomal protein L24, putative	0.0991799	0.380399	0.260726	0.794304	0.861902
PF3D7_0605100	RNA-binding protein, putative	0.656348	0.280247	2.34203	0.019179	0.0589633
PF3D7_0605200	conserved Plasmodium protein, unknown function	-0.559435	0.283496	-1.97334	0.0484564	0.1167
PF3D7_0605300	serine/threonine protein kinase	-0.448223	0.35127	-1.27601	0.201953	0.328514
PF3D7_0605400	calcium-binding protein, putative	-2.02617	0.579905	-3.49396	0.000475906	0.00408425
PF3D7_0605500	cyclin dependent kinase binding protein, putative	-0.701425	0.367767	-1.90725	0.056488	0.130112
PF3D7_0605600	nucleoside diphosphate kinase, putative	1.40806	0.422963	3.32904	0.000871464	0.00627994
PF3D7_0605700	conserved Plasmodium protein, unknown function	0.598698	0.252383	2.37218	0.0176834	0.0557428
PF3D7_0605800	DNA repair protein RAD50, putative	1.09504	0.468139	2.33913	0.0193286	0.0593429
PF3D7_0605900	long chain polyunsaturated fatty acid elongation enzyme, putative	0.380041	0.44633	0.851479	0.394503	0.534577
PF3D7_0606000	conserved Plasmodium protein, unknown function	0.951576	0.397038	2.39669	0.0165439	0.0531417
PF3D7_0606100	RNA-binding protein, putative	1.55341	0.409781	3.79082	0.000150151	0.00175477
PF3D7_0606200	ubiquitin-conjugating enzyme E2 PEX4, putative	-0.652652	0.329303	-1.98192	0.0474884	0.115015
PF3D7_0606300	conserved Plasmodium protein, unknown function	-2.26538	0.666425	-3.3993	0.000675596	0.00524947
PF3D7_0606400	conserved Plasmodium protein, unknown function	-1.55372	0.477594	-3.25323	0.00114103	0.00757498
PF3D7_0606500	polypyrimidine tract-binding protein, putative	0.288507	0.261502	1.10327	0.269911	0.403712
PF3D7_0606600	conserved Plasmodium protein, unknown function	1.47652	0.498815	2.96005	0.00307586	0.0157424
PF3D7_0606700	coatomer alpha subunit, putative	0.269175	0.243646	1.10478	0.269255	0.40285
PF3D7_0606800	VFT protein	-1.09235	0.370279	-2.95007	0.003177	0.0160976
PF3D7_0606900	glutaredoxin-like protein	-1.06706	0.384826	-2.77283	0.00555707	0.0241935
PF3D7_0607000	translation initiation factor IF-2, putative	1.40423	0.481856	2.91421	0.00356585	0.0173404
PF3D7_0607100	MYND-type zinc finger protein, putative	0.933717	0.620963	1.50366	0.132669	0.241182
PF3D7_0607200	RING zinc finger protein, putative	-0.704207	0.402635	-1.749	0.0802918	0.167865
PF3D7_0607300	uroporphyrinogen III decarboxylase	0.246241	0.444493	0.553981	0.579592	0.694306
PF3D7_0607400	G-protein associated signal transduction protein, putative	-0.222112	0.273524	-0.812039	0.416769	0.5538
PF3D7_0607500	4-hydroxybenzoate polyprenyltransferase, putative	-1.02873	0.336833	-3.05412	0.00225724	0.0124578
PF3D7_0607600	spindle assembly abnormal protein 6, putative	-0.498149	0.310388	-1.60492	0.10851	0.208907
PF3D7_0607700	conserved Plasmodium protein, unknown function	0.60669	0.458944	1.32193	0.186193	0.30911
PF3D7_0607800	GTP-binding protein, putative	-0.181381	0.371119	-0.488741	0.625025	0.731826
PF3D7_0607900	conserved Plasmodium protein, unknown function	0.242639	0.329446	0.736505	0.461423	0.594703
PF3D7_0608000	diphthine methyltransferase, putative	-1.29664	0.302774	-4.28252	1.84786e-05	0.000411069
PF3D7_0608100	conserved Plasmodium protein, unknown function	0.982063	0.445969	2.20208	0.0276593	0.0778189
PF3D7_0608200	conserved Plasmodium protein, unknown function	-1.46383	0.463115	-3.16082	0.00157325	0.00945439
PF3D7_0608300	conserved Plasmodium protein, unknown function	-0.387347	0.398195	-0.972758	0.330674	0.468334
PF3D7_0608310	sorting assembly machinery 50 kDa subunit, putative	-2.72821	0.772235	-3.53288	0.000411058	0.00367057
PF3D7_0608400	conserved Plasmodium protein, unknown function	0.107212	0.39822	0.269227	0.787755	0.857466
PF3D7_0608500	proteasome subunit alpha type-2, putative	-0.742225	0.250105	-2.96765	0.00300084	0.0155151
PF3D7_0608600	conserved Plasmodium protein, unknown function	0.237274	0.401629	0.590778	0.554669	0.673679
PF3D7_0608700	T-complex protein 1 subunit zeta	-1.48488	0.291033	-5.1021	3.35905e-07	3.21455e-05
PF3D7_0608800	ornithine aminotransferase	-0.0539301	0.355588	-0.151665	0.879451	0.923898
PF3D7_0608900	conserved Plasmodium protein, unknown function	-0.923871	0.314788	-2.9349	0.00333657	0.0166276
PF3D7_0609000	conserved Plasmodium protein, unknown function	0.662569	0.519667	1.27499	0.202314	0.328784
PF3D7_0609100	zinc transporter ZIP1, putative	-0.308403	0.355666	-0.867114	0.385879	0.524793
PF3D7_0609200	citrate synthase-like protein, putative	-0.279659	0.400741	-0.697856	0.485267	0.615006
PF3D7_0609300	conserved Plasmodium protein, unknown function	0.0820139	0.512156	0.160135	0.872775	0.918787
PF3D7_0609400	mitochondrial cardiolipin synthase, putative	0.0876347	0.491421	0.178329	0.858465	0.908436
PF3D7_0609500	conserved Plasmodium protein, unknown function	0.217886	0.622473	0.350033	0.726314	0.811427
PF3D7_0609600	conserved Plasmodium protein, unknown function	-1.71403	0.962234	-1.7813	0.0748629	0.159741
PF3D7_0609700	conserved Plasmodium protein, unknown function	0.821071	0.36075	2.27601	0.0228453	0.0669004
PF3D7_0609800	palmitoyltransferase DHHC2, putative	-0.245734	0.49897	-0.492483	0.622378	0.729535
PF3D7_0609900	conserved Plasmodium protein, unknown function	-0.497075	0.354192	-1.40341	0.160496	0.277733
PF3D7_0610000	palmitoyltransferase DHHC2, putative	-0.622455	0.338729	-1.83762	0.0661183	0.145679
PF3D7_0610100	pre-mRNA-splicing factor SLU7, putative	0.564865	0.285642	1.97753	0.0479822	0.115944
PF3D7_0610200	RNA-binding protein 25, putative	0.932146	0.394282	2.36416	0.018071	0.0566128
PF3D7_0610400	histone H3	-0.50217	0.420052	-1.19549	0.231894	0.363126
PF3D7_0610500	peptidyl-tRNA hydrolase PTRHD1, putative	-1.523	0.457154	-3.33147	0.000863874	0.00624155
PF3D7_0610600	calcium-dependent protein kinase 2	0.308758	0.356031	0.867221	0.385821	0.524793
PF3D7_0610700	conserved Plasmodium protein, unknown function	-2.08497	0.662258	-3.14828	0.00164232	0.00976537
PF3D7_0610800	transketolase	-0.613482	0.232551	-2.63805	0.00833844	0.0321949
PF3D7_0610900	transcription elongation factor SPT5, putative	0.491439	0.322376	1.52443	0.127402	0.234209
PF3D7_0611000	SNARE associated Golgi protein, putative	-1.4648	0.586364	-2.4981	0.012486	0.0432624
PF3D7_0611100	succinate dehydrogenase subunit 3, putative	-0.855134	0.410809	-2.08159	0.0373802	0.0968296
PF3D7_0611200	AP2 domain transcription factor, putative	-0.753483	0.289297	-2.60453	0.00920001	0.0344761
PF3D7_0611300	conserved Apicomplexan protein, unknown function	0.947242	0.383151	2.47224	0.013427	0.0454315
PF3D7_0611400	SWIB/MDM2 domain-containing protein	0.157435	0.358302	0.439392	0.660378	0.761769
PF3D7_0611500	conserved Plasmodium protein, unknown function	-0.547723	0.349168	-1.56865	0.116729	0.221078
PF3D7_0611600	basal complex transmembrane protein 1	0.42322	0.44246	0.956517	0.338811	0.477215
PF3D7_0611700	60S ribosomal protein L39	-0.721317	0.270981	-2.66187	0.00777074	0.0306241
PF3D7_0611800	conserved Apicomplexan protein, unknown function	1.4082	0.392319	3.58943	0.000331403	0.00308984
PF3D7_0611900	lsm12, putative	-0.50247	0.297695	-1.68787	0.0914364	0.184841
PF3D7_0612000	conserved Apicomplexan protein, unknown function	0.297615	0.334225	0.890461	0.373218	0.512027
PF3D7_0612100	eukaryotic translation initiation factor 3 subunit L, putative	-0.214626	0.305117	-0.703421	0.481793	0.611985
PF3D7_0612200	leucine-rich repeat protein	0.180623	0.35926	0.502763	0.615131	0.723549
PF3D7_0612300	transmembrane protein 234, putative	-2.26987	0.965802	-2.35024	0.0187612	0.0581518
PF3D7_0612400	conserved Apicomplexan protein, unknown function	-0.758602	0.348108	-2.17921	0.0293158	0.0811182
PF3D7_0612500	conserved Apicomplexan protein, unknown function	-0.956545	0.463974	-2.06164	0.0392425	0.100423
PF3D7_0612600	cytoplasmic tRNA 2-thiolation protein 1, putative	-0.126455	0.227661	-0.555456	0.578583	0.694081
PF3D7_0612700	6-cysteine protein	-0.125497	0.345027	-0.363731	0.716059	0.804345
PF3D7_0612800	6-cysteine protein	-0.367339	0.341397	-1.07599	0.281933	0.415929
PF3D7_0612900	nucleolar GTP-binding protein 1, putative	0.236212	0.378616	0.623883	0.532704	0.656592
PF3D7_0613000.1	conserved Apicomplexan protein, unknown function	-0.878292	0.441626	-1.98877	0.0467271	0.113749
PF3D7_0613100	conserved Plasmodium protein, unknown function	0.440125	0.387571	1.1356	0.256125	0.38933
PF3D7_0613200	conserved Plasmodium protein, unknown function	-0.906787	0.348175	-2.6044	0.00920359	0.0344761
PF3D7_0613300	conserved Plasmodium protein, unknown function	1.50367	0.305966	4.91452	8.9002e-07	5.3129e-05
PF3D7_0613400	50S ribosomal protein L18, apicoplast, putative	-0.54528	0.279365	-1.95185	0.0509558	0.12039
PF3D7_0613500	AP-3 complex subunit beta, putative	0.80321	0.307941	2.60832	0.00909872	0.0342096
PF3D7_0613600	conserved Plasmodium protein, unknown function	1.30315	0.357493	3.64526	0.000267126	0.00262571
PF3D7_0613700	syntaxin-binding protein, putative	-0.199313	0.273644	-0.728367	0.466389	0.598787
PF3D7_0613800	AP2 domain transcription factor, putative	0.385319	0.369802	1.04196	0.29743	0.43387
PF3D7_0613900	AP2 domain transcription factor, putative	1.07171	0.335593	3.19347	0.00140574	0.0087915
PF3D7_0614000	thiamine-phosphate synthase, putative	0.0373439	0.263424	0.141763	0.887267	0.927115
PF3D7_0614100	conserved Plasmodium protein, unknown function	0.294288	0.473779	0.62115	0.534501	0.657528
PF3D7_0614200	cytosolic Fe-S cluster assembly factor NAR1, putative	-0.561757	0.407482	-1.3786	0.168017	0.286146
PF3D7_0614300	major facilitator superfamily-related transporter, putative	0.30255	0.215015	1.40711	0.159396	0.276121
PF3D7_0614400	pre-mRNA-splicing factor CWF7, putative	-0.259956	0.257042	-1.01134	0.311854	0.447989
PF3D7_0614500	60S ribosomal protein L19	-0.333052	0.198661	-1.67649	0.093643	0.187953
PF3D7_0614600	conserved Plasmodium protein, unknown function	-0.152624	0.476794	-0.320105	0.748889	0.827711
PF3D7_0614700	conserved Plasmodium protein, unknown function	0.481513	0.43143	1.11609	0.264385	0.398108
PF3D7_0614800	endonuclease III homologue, putative	0.96065	0.287573	3.34055	0.000836135	0.00610976
PF3D7_0614900	conserved Plasmodium membrane protein, unknown function	-0.185244	0.31037	-0.596848	0.550609	0.670031
PF3D7_0615000	conserved Plasmodium protein, unknown function	0.255536	0.39193	0.651994	0.514405	0.639476
PF3D7_0615100	enoyl-acyl carrier reductase	0.33012	0.510088	0.647182	0.517514	0.642082
PF3D7_0615200	conserved Plasmodium protein, unknown function	1.00906	0.407244	2.47777	0.0132206	0.0448476
PF3D7_0615300	GPI-anchored wall transfer protein 1, putative	-0.977944	0.364679	-2.68166	0.00732578	0.0293958
PF3D7_0615400	ribonuclease, putative	0.367114	0.312963	1.17303	0.240785	0.373246
PF3D7_0615500	cdc2-related protein kinase 5	-0.531268	0.3408	-1.55889	0.119023	0.224169
PF3D7_0615600	zinc finger protein, putative	-0.216111	0.298565	-0.723832	0.469169	0.600937
PF3D7_0615700	RNA and export factor binding protein, putative	0.00726373	0.300732	0.0241535	0.98073	0.989903
PF3D7_0615800	conserved Plasmodium protein, unknown function	0.141525	0.244721	0.578313	0.563053	0.680065
PF3D7_0615900	protein phosphatase, putative	-0.142962	0.270317	-0.528866	0.596898	0.708014
PF3D7_0616000	pyridoxal kinase	-0.492494	0.315374	-1.56162	0.118378	0.223285
PF3D7_0616100	conserved Plasmodium protein, unknown function	0.124307	0.383028	0.324538	0.745531	0.825799
PF3D7_0616200	kinetochore protein NDC80, putative	-0.0610485	0.248357	-0.24581	0.80583	0.870722
PF3D7_0616300	conserved Plasmodium protein, unknown function	-0.192614	0.555023	-0.347037	0.728563	0.811969
PF3D7_0616400	conserved Plasmodium protein, unknown function	0.415747	0.533224	0.779686	0.435576	0.571011
PF3D7_0616500	TRAP-like protein	1.58348	0.475666	3.32897	0.000871663	0.00627994
PF3D7_0616600	conserved protein, unknown function	0.349983	0.291802	1.19938	0.230379	0.361423
PF3D7_0616700	ras GTPAse, putative	0.636861	0.548816	1.16043	0.245875	0.37859
PF3D7_0616800	malate:quinone oxidoreductase	-0.18572	0.25089	-0.740244	0.459152	0.592123
PF3D7_0616900	conserved Plasmodium protein, unknown function	-0.350793	0.364944	-0.961223	0.33644	0.474255
PF3D7_0617000	mitochondrial import receptor subunit TOM40, putative	0.728497	0.396201	1.83871	0.0659582	0.145389
PF3D7_0617100	AP-2 complex subunit alpha, putative	1.20372	0.359589	3.34748	0.000815506	0.00600326
PF3D7_0617200	conserved Plasmodium protein, unknown function	1.24258	0.463999	2.67797	0.00740691	0.0296043
PF3D7_0617300	conserved Plasmodium protein, unknown function	0.996193	0.448207	2.22262	0.0262416	0.0746293
PF3D7_0617800	histone H2A	-0.899495	0.369365	-2.43525	0.0148817	0.0490128
PF3D7_0617900	histone H3 variant	0.479016	0.219392	2.18338	0.0290078	0.0803975
PF3D7_0618000	conserved Plasmodium membrane protein, unknown function	0.265802	0.364913	0.728399	0.466369	0.598787
PF3D7_0618100	conserved Plasmodium protein, unknown function	-0.552663	0.384614	-1.43693	0.150739	0.265837
PF3D7_0618200	conserved Plasmodium protein, unknown function	-0.385046	0.269652	-1.42794	0.153311	0.26897
PF3D7_0618300	60S ribosomal protein L27a, putative	-0.924488	0.271398	-3.40639	0.000658283	0.00518509
PF3D7_0618400	conserved Plasmodium membrane protein, unknown function	-1.16116	0.886308	-1.31011	0.19016	0.313962
PF3D7_0618500	malate dehydrogenase	-0.739988	0.337948	-2.18965	0.0285493	0.0793818
PF3D7_0618600	rhomboid protease ROM10	-1.02845	0.41238	-2.49393	0.0126337	0.04365
PF3D7_0618700	trafficking protein particle complex subunit 6A, putative	-1.00375	0.396055	-2.53436	0.0112652	0.040408
PF3D7_0618800	conserved Plasmodium protein, unknown function	-2.04408	0.724075	-2.82302	0.00475739	0.0215063
PF3D7_0618900.1	phosphatidylinositol N-acetylglucosaminyltransferase subunit GPI1	-1.276	0.349889	-3.64688	0.000265447	0.00261427
PF3D7_0619000.1	conserved protein, unknown function	0.36773	0.368267	0.998541	0.318017	0.45473
PF3D7_0619100	conserved Plasmodium protein, unknown function	-0.867416	0.431839	-2.00866	0.0445733	0.109852
PF3D7_0619200	conserved Plasmodium protein, unknown function	1.65955	0.535233	3.10061	0.0019312	0.0110679
PF3D7_0619300	conserved Plasmodium protein, unknown function	-0.253801	0.329289	-0.770756	0.440852	0.576884
PF3D7_0619400	cell division cycle protein 48 homologue, putative	-0.394527	0.217516	-1.81379	0.0697107	0.151164
PF3D7_0619500	acyl-CoA synthetase	-1.12364	0.42908	-2.61873	0.00882582	0.0334813
PF3D7_0619600	conserved Plasmodium protein, unknown function	-2.62172	0.952017	-2.75386	0.00588967	0.0253645
PF3D7_0619700	conserved Plasmodium protein, unknown function	-0.0342907	0.290687	-0.117964	0.906096	0.937137
PF3D7_0619800	conserved Plasmodium membrane protein, unknown function	-0.896336	0.42409	-2.11355	0.0345536	0.0912316
PF3D7_0619900	splicing factor 3A subunit 2, putativ	-0.371577	0.253023	-1.46855	0.141955	0.254685
PF3D7_0620000	secreted ookinete protein 25, putative	1.22266	0.429734	2.84514	0.00443915	0.020527
PF3D7_0620100	conserved Plasmodium protein, unknown function	-0.768025	0.400892	-1.91579	0.0553922	0.128193
PF3D7_0620200	conserved Plasmodium protein, unknown function	-1.91968	0.58469	-3.28324	0.0010262	0.00706227
PF3D7_0620300	conserved Plasmodium protein, unknown function	-1.50079	0.474454	-3.16319	0.00156051	0.00938897
PF3D7_0620400	merozoite surface protein 10	0.545527	0.315423	1.72951	0.0837177	0.173525
PF3D7_0620500	cleavage stimulation factor subunit 1, putative	-0.179979	0.304248	-0.591552	0.55415	0.673371
PF3D7_0620600	conserved Plasmodium protein, unknown function	-1.26144	0.739091	-1.70675	0.0878685	0.179561
PF3D7_0620700	DnaJ protein, putative	-1.22794	0.309969	-3.96149	7.44849e-05	0.00107632
PF3D7_0621000	conserved Plasmodium protein, unknown function	-0.529503	0.725173	-0.730176	0.465283	0.597901
PF3D7_0621100	conserved Plasmodium protein, unknown function	0.521251	0.283307	1.83988	0.0657859	0.145135
PF3D7_0621200	pyridoxine biosynthesis protein PDX1	-0.256116	0.274558	-0.932832	0.350907	0.491386
PF3D7_0621300	mRNA-binding protein PUF3	0.0513156	0.356127	0.144094	0.885427	0.926337
PF3D7_0621350	protein SYS1, putative	-2.71861	0.633531	-4.2912	1.77707e-05	0.00040059
PF3D7_0621400	Pf77 protein	0.122179	0.352926	0.346188	0.729201	0.812502
PF3D7_0621500	ribonuclease P/MRP protein subunit RPP1, putative	-1.98297	0.742618	-2.67024	0.00757976	0.0301054
PF3D7_0621700	conserved Plasmodium protein, unknown function	-0.240958	0.353186	-0.682242	0.495086	0.623251
PF3D7_0621800	nascent polypeptide-associated complex subunit alpha, putative	-0.195959	0.268294	-0.730388	0.465153	0.597885
PF3D7_0621900	signal recognition particle subunit SRP68, putative	-0.971651	0.249756	-3.8904	0.000100079	0.00131845
PF3D7_0622000	conserved Plasmodium protein, unknown function	-0.488086	0.339452	-1.43786	0.150473	0.26561
PF3D7_0622100	conserved Plasmodium protein, unknown function	-0.538485	0.450335	-1.19574	0.231797	0.363086
PF3D7_0622200	radical SAM protein, putative	0.30467	0.385758	0.789797	0.429646	0.565723
PF3D7_0622300	vacuolar transporter chaperone, putative	0.275289	0.53615	0.513456	0.607632	0.71689
PF3D7_0622400	conserved Apicomplexan protein, unknown function	-2.48669	0.828496	-3.00145	0.00268693	0.014196
PF3D7_0622500	RNA methyltransferase, putative	-1.47185	0.472452	-3.11535	0.00183727	0.010711
PF3D7_0622600	cytochrome b-c1 complex subunit 9, putative	-0.665652	0.421739	-1.57835	0.114485	0.217968
PF3D7_0622700	conserved Plasmodium membrane protein, unknown function	-1.32489	0.705078	-1.87907	0.0602348	0.136267
PF3D7_0622800	leucine--tRNA ligase, putative	0.651745	0.351167	1.85594	0.0634618	0.141609
PF3D7_0622900	AP2 domain transcription factor AP2Tel	1.56227	0.406044	3.84754	0.00011931	0.00149787
PF3D7_0623000	chorismate synthase	-0.393264	0.274037	-1.43508	0.151265	0.266238
PF3D7_0623100	nuclear polyadenylated RNA-binding protein NAB2, putative	0.0849751	0.342075	0.248411	0.803816	0.869365
PF3D7_0623200	ferredoxin--NADP reductase	-1.19424	0.405508	-2.94504	0.00322908	0.0163126
PF3D7_0623300	EGF-like membrane protein, putative	-0.228143	0.543022	-0.420136	0.674386	0.771944
PF3D7_0623400	MEI2-like RNA-binding protein, putative	-0.44495	0.488858	-0.910183	0.362726	0.5028
PF3D7_0623500	superoxide dismutase [Fe]	-0.0375604	0.3116	-0.12054	0.904055	0.936363
PF3D7_0623600	transcription or splicing factor-like protein, putative	0.592005	0.378854	1.56262	0.118142	0.223006
PF3D7_0623700	ATP-dependent RNA helicase SUV3, putative	1.07534	0.552491	1.94635	0.0516125	0.121549
PF3D7_0623800	tyrosine kinase-like protein, putative	2.42443	0.538492	4.50227	6.72329e-06	0.000213345
PF3D7_0623900	ribonuclease H2 subunit A, putative	-0.228218	0.269259	-0.847578	0.396673	0.536943
PF3D7_0624000	hexokinase	-0.749149	0.257906	-2.90473	0.00367565	0.017789
PF3D7_0624100	conserved Plasmodium protein, unknown function	-1.72389	0.422405	-4.08112	4.48184e-05	0.000755817
PF3D7_0624200	conserved Plasmodium protein, unknown function	0.279788	0.247102	1.13228	0.257518	0.391291
PF3D7_0624300	CPW-WPC family protein	-0.625404	0.520226	-1.20218	0.229295	0.360169
PF3D7_0624400	conserved Plasmodium protein, unknown function	-0.0352245	0.294393	-0.119651	0.904759	0.936611
PF3D7_0624500	anaphase-promoting complex subunit 11, putative	-1.04611	0.384741	-2.71899	0.00654825	0.027179
PF3D7_0624600	SNF2 helicase, putative	1.23172	0.416378	2.95819	0.00309456	0.0157796
PF3D7_0624700	N-acetylglucosaminylphosphatidylinositol deacetylase, putative	-1.41356	0.469172	-3.01289	0.00258774	0.0137993
PF3D7_0624800	conserved Plasmodium protein, unknown function	-0.450904	0.607517	-0.742209	0.457961	0.590887
PF3D7_0624900	GAS8-like protein, putative	0.931962	0.402171	2.31733	0.0204858	0.0617006
PF3D7_0625000.1	sphingomyelin synthase 1, putative	1.27576	0.301631	4.22955	2.34159e-05	0.000488746
PF3D7_0625100	sphingomyelin synthase 2, putative	-3.18737	0.619554	-5.14462	2.68059e-07	2.71919e-05
PF3D7_0625200	conserved Plasmodium protein, unknown function	-0.210835	0.357189	-0.590261	0.555016	0.673797
PF3D7_0625300	DNA polymerase 1, putative	-0.0626424	0.430005	-0.145678	0.884175	0.925601
PF3D7_0625400	conserved Plasmodium protein, unknown function	0.807059	0.303008	2.66349	0.00773353	0.0305705
PF3D7_0625500	conserved Plasmodium membrane protein, unknown function	-1.07967	0.347929	-3.10314	0.00191478	0.0109986
PF3D7_0625600	poly(A) polymerase PAP, putative	0.949527	0.504604	1.88173	0.0598732	0.13557
PF3D7_0625700	conserved Plasmodium protein, unknown function	-2.16941	0.53905	-4.02451	5.70951e-05	0.000882885
PF3D7_0625800	conserved Plasmodium protein, unknown function	-0.105875	0.47381	-0.223454	0.823182	0.884552
PF3D7_0625900	conserved Plasmodium protein, unknown function	0.248	0.829795	0.298869	0.76504	0.841528
PF3D7_0626000	conserved Plasmodium protein, unknown function	-0.396954	0.346423	-1.14586	0.251851	0.385142
PF3D7_0626100	oxidoreductase, short-chain dehydrogenase family, putative	-0.85639	0.349411	-2.45095	0.0142478	0.0474401
PF3D7_0626200	conserved Plasmodium protein, unknown function	-1.65942	0.941051	-1.76337	0.0778382	0.164293
PF3D7_0626300	3-oxoacyl-acyl-carrier protein synthase I/II	-0.14248	0.336881	-0.422938	0.67234	0.770372
PF3D7_0626400	Sec14 domain containing protein	0.70934	0.36216	1.95864	0.0501554	0.119263
PF3D7_0626500	conserved Plasmodium protein, unknown function	0.8771	0.535967	1.63648	0.101739	0.199698
PF3D7_0626600	conserved Plasmodium protein, unknown function	-1.07791	0.60419	-1.78406	0.0744137	0.158983
PF3D7_0626700	ATPase	-0.686035	0.336473	-2.0389	0.0414599	0.104515
PF3D7_0626800	pyruvate kinase	-0.647634	0.230919	-2.8046	0.00503796	0.0223949
PF3D7_0626900	mitochondrial ribosomal protein L46 precursor, putative	0.0357846	0.380932	0.0939396	0.925157	0.952578
PF3D7_0627000	conserved Plasmodium protein, unknown function	0.526335	0.509635	1.03277	0.301712	0.438131
PF3D7_0627100	ankyrin-repeat protein, putative	1.58992	0.416404	3.81822	0.000134416	0.00162711
PF3D7_0627200	myosin light chain, putative	-0.955425	0.369884	-2.58304	0.00979347	0.0363369
PF3D7_0627300	E3 ubiquitin-protein ligase RNF5, putative	0.714949	0.305995	2.33647	0.0194666	0.0595793
PF3D7_0627400	mitochondrial import inner membrane translocase subunit TIM22, putative	-1.18645	0.440983	-2.69047	0.00713514	0.0288362
PF3D7_0627500	protein DJ-1	-0.885333	0.322203	-2.74775	0.00600055	0.0256617
PF3D7_0627600	conserved Plasmodium protein, unknown function	0.820435	0.503995	1.62786	0.103554	0.201933
PF3D7_0627700	transportin	-0.388965	0.270139	-1.43987	0.149905	0.264827
PF3D7_0627800	acetyl-CoA synthetase, putative	-0.195947	0.268778	-0.729029	0.465984	0.59865
PF3D7_0627900	ribonuclease P protein subunit p29, putative	0.904347	0.336792	2.68517	0.00724919	0.0291346
PF3D7_0628000	6-pyruvoyltetrahydropterin synthase	1.47815	0.391712	3.77357	0.000160928	0.00183527
PF3D7_0628100	HECT-domain (ubiquitin-transferase), putative	0.748093	0.301946	2.47757	0.0132279	0.0448476
PF3D7_0628200	eukaryotic translation initiation factor 2-alpha kinase	0.513192	0.281072	1.82583	0.0678752	0.148006
PF3D7_0628300.1	choline/ethanolaminephosphotransferase, putative	0.608796	0.31838	1.91217	0.055855	0.129123
PF3D7_0628400	protease, putative	0.101421	0.335757	0.302066	0.762602	0.839938
PF3D7_0628500	conserved Plasmodium protein, unknown function	-0.62232	0.441856	-1.40842	0.159006	0.27572
PF3D7_0628600	DNA methyltransferase 1-associated protein 1, putative	1.01417	0.315178	3.21777	0.00129192	0.00827352
PF3D7_0628700	conserved Plasmodium protein, unknown function	-1.78044	0.469547	-3.79181	0.000149551	0.00175179
PF3D7_0628800	glutamyl-tRNA(Gln) amidotransferase subunit B	-0.603092	0.547469	-1.1016	0.270636	0.404082
PF3D7_0628900	RAP protein, putative	0.369385	0.420623	0.878185	0.379843	0.51915
PF3D7_0629000	N-acetyltransferase, GNAT family, putative	-1.33953	1.18572	-1.12972	0.258595	0.392457
PF3D7_0629100	nicotinate phosphoribosyltransferase, putative	-0.823876	0.29109	-2.83031	0.00465027	0.0211346
PF3D7_0629200	DnaJ protein, putative	-0.50977	0.281147	-1.81318	0.0698046	0.151303
PF3D7_0629300	phospholipase, putative	0.79874	0.340204	2.34783	0.0188834	0.0583292
PF3D7_0629400	olyadenylate-binding protein 3, putative	-0.118698	0.315123	-0.376673	0.706416	0.79716
PF3D7_0629500	amino acid transporter AAT1	1.44101	0.347249	4.1498	3.3277e-05	0.000604949
PF3D7_0629600	RNA-binding protein, putative	0.287069	0.323071	0.888563	0.374238	0.513009
PF3D7_0629700	SET domain protein, putative	0.764607	0.344358	2.22039	0.0263926	0.0749934
PF3D7_0629800	cullin-like protein, putative	0.535976	0.32378	1.65537	0.0978493	0.194319
PF3D7_0629900	sec14-like cytosolic factor or phosphatidylinositol/phosphatidylcholine transfer protein, putative	0.311662	0.364635	0.854724	0.392704	0.532566
PF3D7_0630000	CPW-WPC family protein	-0.683449	0.557936	-1.22496	0.220591	0.350622
PF3D7_0630100	conserved Plasmodium protein, unknown function	0.550089	0.359489	1.5302	0.125968	0.2325
PF3D7_0630200	secreted ookinete protein, putative	-1.10851	0.542367	-2.04384	0.0409692	0.103605
PF3D7_0630300	DNA polymerase epsilon catalytic subunit A, putative	0.831032	0.304702	2.72736	0.00638427	0.0268722
PF3D7_0630400	conserved Plasmodium protein, unknown function	-1.47019	0.580733	-2.53161	0.0113539	0.0405603
PF3D7_0630500	ribosome biogenesis protein YTM1, putative	-1.35405	0.409801	-3.30415	0.000952647	0.00676807
PF3D7_0630600	conserved protein, unknown function	0.112581	0.22026	0.511128	0.609261	0.718227
PF3D7_0630700	bifunctional methylenetetrahydrofolate dehydrogenase/cyclohydrolase, putative	-0.678827	0.370791	-1.83075	0.0671375	0.14703
PF3D7_0630800	TPH domain-containing protein, putative	1.17848	0.436728	2.69844	0.00696656	0.028381
PF3D7_0630900	ATP-dependent RNA helicase HAS1	0.608377	0.321816	1.89045	0.0586979	0.133326
PF3D7_0631000	tetratricopeptide repeat protein, putative	-0.343568	0.420647	-0.81676	0.414065	0.551652
PF3D7_0631100	Plasmodium exported protein (PHISTb), unknown function	-0.49458	0.586044	-0.843929	0.398709	0.538837
PF3D7_0631300	exported protein family 1	2.2925	0.736602	3.11226	0.00185659	0.0107649
PF3D7_0631400	Pfmc-2TM Maurer's cleft two transmembrane protein	-1.10668	1.41933	-0.779721	0.435555	0.571011
PF3D7_0631500	exported protein family 3	1.03675	0.703466	1.47377	0.140544	0.252511
PF3D7_0631600	exported protein family 4	1.32389	0.639981	2.06864	0.0385795	0.099076
PF3D7_0701000	erythrocyte membrane protein 1 (PfEMP1), pseudogene	2.32239	1.04495	2.2225	0.0262497	0.0746293
PF3D7_0701400	exported protein family 4, pseudogene	0.406593	0.496586	0.818776	0.412914	0.550697
PF3D7_0701500	exported protein family 3	0.710984	0.502307	1.41544	0.156941	0.273259
PF3D7_0701600	Pfmc-2TM Maurer's cleft two transmembrane protein	0.92174	3.08231	0.299042	0.764908	0.841528
PF3D7_0701700	exported protein family 1	1.54293	1.18082	1.30666	0.191329	0.315202
PF3D7_0701900	Plasmodium exported protein, unknown function	3.08534	0.783555	3.93762	8.22954e-05	0.00115624
PF3D7_0702000	Plasmodium exported protein (hyp12), unknown function	1.96379	0.474536	4.13833	3.4984e-05	0.000631455
PF3D7_0702100	Plasmodium exported protein (PHISTb), unknown function, pseudogene	2.73974	0.57877	4.73374	2.2042e-06	9.47732e-05
PF3D7_0702200	lysophospholipase, putative	0.525529	0.285042	1.84369	0.0652288	0.144425
PF3D7_0702300	sporozoite threonine and asparagine-rich protein	2.93831	0.746023	3.93864	8.19462e-05	0.00115453
PF3D7_0702400	small exported membrane protein 1	0.787992	0.325005	2.42455	0.0153272	0.0500379
PF3D7_0702500	Plasmodium exported protein, unknown function	-0.47093	0.360573	-1.30606	0.191532	0.315202
PF3D7_0702600	Plasmodium exported protein, unknown function	0.220132	0.434232	0.506946	0.612192	0.720761
PF3D7_0702900	centrin, putative	-1.64657	0.372515	-4.42014	9.86377e-06	0.000260314
PF3D7_0703000	conserved Plasmodium protein, unknown function	-0.417899	0.629347	-0.664021	0.506677	0.633284
PF3D7_0703100	conserved Plasmodium protein, unknown function	-0.713184	0.882409	-0.808224	0.418961	0.555984
PF3D7_0703200	conserved Plasmodium protein, unknown function	-0.717016	0.289026	-2.4808	0.0131089	0.044593
PF3D7_0703300	conserved Plasmodium protein, unknown function	0.587347	0.405713	1.44769	0.147704	0.262033
PF3D7_0703400	conserved Plasmodium protein, unknown function	-1.33825	0.466485	-2.8688	0.00412037	0.0193614
PF3D7_0703500	erythrocyte membrane-associated antigen	1.44366	0.477902	3.02084	0.00252075	0.0136158
PF3D7_0703600	conserved Plasmodium protein, unknown function	0.832466	0.312718	2.66204	0.00776694	0.0306241
PF3D7_0703700	conserved Plasmodium protein, unknown function	-0.337308	0.24041	-1.40305	0.160601	0.27782
PF3D7_0703800	conserved Plasmodium protein, unknown function	2.22714	0.556826	3.9997	6.34222e-05	0.000960231
PF3D7_0703900	conserved Plasmodium membrane protein, unknown function	-0.255105	0.391831	-0.651059	0.515009	0.639825
PF3D7_0704000	conserved Plasmodium membrane protein, unknown function	-1.77146	0.475319	-3.72689	0.000193856	0.00208313
PF3D7_0704100	conserved Plasmodium membrane protein, unknown function	0.618045	0.421514	1.46625	0.14258	0.255626
PF3D7_0704200	tRNA m5C-methyltransferase, putative	0.760339	0.483391	1.57293	0.115736	0.21969
PF3D7_0704300	conserved Plasmodium membrane protein, unknown function	1.23326	0.408834	3.01653	0.00255684	0.0137376
PF3D7_0704400	phosphoinositide-binding protein, putative	-0.0459654	0.244006	-0.188378	0.85058	0.903675
PF3D7_0704500	serine/threonine protein kinase, putative	-0.25714	0.320516	-0.802269	0.422397	0.559227
PF3D7_0704600	E3 ubiquitin-protein ligase	0.496834	0.359738	1.3811	0.167248	0.285425
PF3D7_0704700	phosphopantetheine adenylyltransferase, putative	-1.31012	0.380853	-3.43996	0.000581791	0.00473651
PF3D7_0704800	protein phosphatase PPM12, putative	0.563177	0.271989	2.07059	0.0383972	0.098741
PF3D7_0704900	peptide chain release factor 2	-1.07811	0.407046	-2.64861	0.00808226	0.0314124
PF3D7_0705000	mRNA cap guanine-N7 methyltransferase, putative	0.337897	0.271484	1.24463	0.213268	0.342525
PF3D7_0705100	conserved Plasmodium protein, unknown function	-0.212247	0.501627	-0.423117	0.67221	0.770372
PF3D7_0705200	conserved Plasmodium protein, unknown function	-0.770228	0.841765	-0.915016	0.360183	0.500507
PF3D7_0705300	origin recognition complex subunit 2, putative	1.04814	0.303363	3.45508	0.000550126	0.00455187
PF3D7_0705400	DNA replication licensing factor MCM7	-0.418055	0.24537	-1.70377	0.088424	0.180477
PF3D7_0705500	inositol-phosphate phosphatase, putative	0.472099	0.347854	1.35717	0.174726	0.293738
PF3D7_0705600	RNA helicase, putative	1.23533	0.584543	2.11333	0.0345724	0.0912338
PF3D7_0705700	40S ribosomal protein S29, putative	-0.952786	0.269685	-3.53296	0.000410937	0.00367057
PF3D7_0705800	cysteine-rich secretory protein, putative	-0.614474	0.462842	-1.32761	0.184307	0.306493
PF3D7_0705900	ATP synthase subunit C, putative	-0.761641	0.30011	-2.53787	0.0111529	0.040062
PF3D7_0706000	importin-7, putative	0.0542088	0.245048	0.221217	0.824923	0.88588
PF3D7_0706100	conserved Plasmodium protein, unknown function	-0.258353	0.277978	-0.929402	0.352681	0.493253
PF3D7_0706200	conserved Plasmodium protein, unknown function	-1.03601	0.57378	-1.80559	0.0709819	0.153461
PF3D7_0706300	conserved Plasmodium protein, unknown function	-0.454545	0.313317	-1.45075	0.146849	0.261157
PF3D7_0706400	60S ribosomal protein L37	0.168622	0.244275	0.690295	0.490009	0.618856
PF3D7_0706500	conserved Plasmodium protein, unknown function	1.95179	0.578458	3.37412	0.000740513	0.00561251
PF3D7_0706600	conserved Plasmodium protein, unknown function	-1.90391	0.99792	-1.90788	0.0564071	0.129985
PF3D7_0706700	DNA mismatch repair protein MSH2, putative	-0.234797	0.405319	-0.579289	0.562394	0.679787
PF3D7_0707200	conserved Plasmodium protein, unknown function	0.514917	0.371193	1.3872	0.165382	0.283236
PF3D7_0707300	rhoptry-associated membrane antigen	1.38669	0.343422	4.03786	5.39418e-05	0.000863068
PF3D7_0707400	AAA family ATPase, putative	0.441279	0.262584	1.68052	0.0928555	0.186964
PF3D7_0707500	conserved Plasmodium protein, unknown function	0.361311	0.482098	0.749455	0.453583	0.587481
PF3D7_0707600	conserved Plasmodium protein, unknown function	0.382644	0.328169	1.166	0.243616	0.37637
PF3D7_0707700	E3 ubiquitin-protein ligase, putative	0.981777	0.261547	3.75373	0.000174224	0.00193362
PF3D7_0707800	RAP protein, putative	-0.655264	0.263105	-2.4905	0.0127563	0.0438282
PF3D7_0707900	ribosomal protein S8e, putative	0.769991	0.39894	1.93009	0.0535952	0.125385
PF3D7_0708000	cytoskeleton associated protein, putative	-0.149828	0.393541	-0.380718	0.703413	0.795298
PF3D7_0708100	DNA-directed RNA polymerases I, II, and III subunit RPABC5, putative	0.0101623	0.482263	0.021072	0.983188	0.991519
PF3D7_0708200	conserved Plasmodium protein, unknown function	0.585269	0.462876	1.26442	0.20608	0.33341
PF3D7_0708300	EKC/KEOPS complex subunit BUD32	-0.576391	0.356204	-1.61815	0.105631	0.204879
PF3D7_0708400	heat shock protein 90	1.05146	0.38726	2.71511	0.00662528	0.0273882
PF3D7_0708500	heat shock protein 86 family protein	1.18956	0.335233	3.54846	0.000387493	0.00350332
PF3D7_0708600	inner membrane complex protein 1d, putative	-0.59309	0.519937	-1.1407	0.253997	0.387635
PF3D7_0708700	Cg8 protein	-0.98882	0.348491	-2.83743	0.00454776	0.0208179
PF3D7_0708800	heat shock protein 110	1.37925	0.405462	3.40168	0.000669739	0.00524216
PF3D7_0708900	protein SCO1, putative	-1.09288	0.448158	-2.43861	0.0147438	0.0486854
PF3D7_0709000	chloroquine resistance transporter	-0.134862	0.387539	-0.347997	0.727842	0.811689
PF3D7_0709100	Cg1 protein	-0.132243	0.240131	-0.550714	0.58183	0.695672
PF3D7_0709200	glutaredoxin-like protein	-0.590908	0.382214	-1.54601	0.122102	0.228103
PF3D7_0709300	Cg2 protein	-1.03538	0.377425	-2.74327	0.00608314	0.0259275
PF3D7_0709400	Cg7 protein	0.763812	0.484356	1.57696	0.114804	0.21833
PF3D7_0709500	conserved Plasmodium protein, unknown function	-1.5266	0.480816	-3.17501	0.0014983	0.00916694
PF3D7_0709600	ribonucleases P/MRP protein subunit POP1, putative	1.09991	0.391416	2.81009	0.0049528	0.0221522
PF3D7_0709700	prodrug activation and resistance esterase	-0.383102	0.30974	-1.23685	0.216142	0.345718
PF3D7_0709800	conserved protein, unknown function	-0.707489	0.563228	-1.25613	0.209068	0.336847
PF3D7_0709900	conserved protein, unknown function	0.730572	0.336375	2.17189	0.0298637	0.0821859
PF3D7_0710000	conserved Plasmodium protein, unknown function	-1.1289	0.376553	-2.99799	0.00271768	0.0143137
PF3D7_0710100	conserved Plasmodium protein, unknown function	-1.06326	0.3992	-2.66347	0.00773383	0.0305705
PF3D7_0710200	conserved Plasmodium protein, unknown function	0.881441	0.477423	1.84625	0.0648565	0.143836
PF3D7_0710300	conserved Plasmodium membrane protein, unknown function	0.0585369	0.371967	0.157371	0.874952	0.920506
PF3D7_0710400	DNA repair protein RAD14, putative	-1.36756	0.664151	-2.05911	0.0394841	0.100888
PF3D7_0710500	conserved Plasmodium protein, unknown function	-0.159848	0.385662	-0.414476	0.678526	0.775108
PF3D7_0710600	60S ribosomal protein L34	-0.0714649	0.209894	-0.340481	0.733494	0.81621
PF3D7_0710700	conserved Plasmodium protein, unknown function	1.77059	0.603303	2.93483	0.00333733	0.0166276
PF3D7_0710800	conserved Plasmodium protein, unknown function	-0.333661	0.423926	-0.787075	0.431238	0.567364
PF3D7_0710900	50S ribosomal protein L1, mitochondrial, putative	-1.06077	0.421448	-2.51696	0.0118373	0.0418764
PF3D7_0711000	AAA family ATPase, CDC48 subfamily	1.02943	0.37432	2.75013	0.00595711	0.0255405
PF3D7_0711100	conserved Plasmodium membrane protein, unknown function	-0.345276	0.414304	-0.833388	0.404626	0.543706
PF3D7_0711200	conserved Plasmodium protein, unknown function	0.579815	0.518499	1.11826	0.263458	0.397223
PF3D7_0711300	conserved Plasmodium protein, unknown function	0.245221	0.357632	0.685681	0.492914	0.620979
PF3D7_0711400	histone deacetylase complex subunit SAP18, putative	0.629114	0.407676	1.54317	0.122789	0.229088
PF3D7_0711500	regulator of chromosome condensation, putative	0.714593	0.287686	2.48393	0.0129942	0.0443516
PF3D7_0713100	Pfmc-2TM Maurer's cleft two transmembrane protein	-0.937848	1.10547	-0.848369	0.396232	0.536633
PF3D7_0713200	exported protein family 1	0.986896	3.66671	0.26915	0.787814	0.857466
PF3D7_0713400	GPCR-like receptor SR25	-0.934909	0.335076	-2.79014	0.00526854	0.0231129
PF3D7_0713500	conserved Plasmodium protein, unknown function	0.633231	0.401534	1.57703	0.114789	0.21833
PF3D7_0713600	mitochondrial ribosomal protein S5 precursor, putative	0.0169675	0.357886	0.0474104	0.962186	0.979011
PF3D7_0713700	conserved Plasmodium protein, unknown function	0.0719011	0.365002	0.196988	0.843837	0.898392
PF3D7_0713800	negative elongation factor A, putative	-0.817544	0.360124	-2.27017	0.0231972	0.0677743
PF3D7_0713900	conserved Plasmodium protein, unknown function	-0.503472	0.449835	-1.11924	0.26304	0.396769
PF3D7_0714000	histone H2B variant	0.516881	0.274358	1.88397	0.0595693	0.135002
PF3D7_0714100	MAATS1 domain-containing protein, putative	2.00911	0.801538	2.50657	0.0121908	0.0427605
PF3D7_0714200	conserved Plasmodium protein, unknown function	0.777168	0.408469	1.90264	0.057088	0.130782
PF3D7_0714300	palmitoyltransferase DHHC4, putative	1.05431	0.427269	2.46756	0.0136039	0.0458468
PF3D7_0714400	calmodulin, putative	-3.12371	0.96559	-3.23502	0.00121633	0.0079296
PF3D7_0714500	transcription elongation factor s-II, putative	0.215843	0.366838	0.588387	0.556272	0.674657
PF3D7_0714600	conserved Plasmodium protein, unknown function	0.774373	0.441187	1.7552	0.0792247	0.166545
PF3D7_0715000	4-nitrophenylphosphatase	-1.2587	0.323424	-3.8918	9.95017e-05	0.00131845
PF3D7_0715100	4-nitrophenylphosphatase	-1.21987	0.363255	-3.35815	0.00078465	0.00583552
PF3D7_0715200	conserved Plasmodium protein, unknown function	1.15915	0.421048	2.75302	0.00590479	0.0254021
PF3D7_0715300	calcium/calmodulin-dependent protein kinase, putative	0.115259	0.263513	0.437393	0.661826	0.762905
PF3D7_0715400	secreted ookinete protein, putative	-0.388802	0.440371	-0.882897	0.377292	0.516219
PF3D7_0715500	ATP synthase subunit epsilon, mitochondrial, putative	-0.509439	0.423552	-1.20278	0.229062	0.360026
PF3D7_0715600	GTP-binding translation elongation factor tu family protein, putative	-0.490093	0.270822	-1.80965	0.0703503	0.15229
PF3D7_0715700	conserved Plasmodium protein, unknown function	-0.852643	0.42901	-1.98747	0.0468704	0.113854
PF3D7_0715800	drug/metabolite transporter DMT1, putative	-1.10209	0.406367	-2.71207	0.0066865	0.0275723
PF3D7_0715900	cation diffusion facilitator family protein, putative	0.239247	0.42015	0.569433	0.569062	0.684927
PF3D7_0716000	RNA-binding protein, putative	1.1741	0.487942	2.40623	0.0161183	0.052005
PF3D7_0716100	protein SDA1, putative	1.09507	0.41512	2.63796	0.00834072	0.0321949
PF3D7_0716200	PDCD2 domain-containing protein, putative	0.564069	0.341385	1.6523	0.0984741	0.195226
PF3D7_0716300	conserved Plasmodium protein, unknown function	-0.396656	0.260596	-1.52211	0.12798	0.235017
PF3D7_0716400	transcription initiation factor IIA subunit 1, putative	0.374411	0.406466	0.921138	0.356978	0.49753
PF3D7_0716500	conserved Plasmodium protein, unknown function	-0.562459	0.402819	-1.39631	0.162622	0.280074
PF3D7_0716600	cysteine desulfurase	-0.676967	0.468281	-1.44564	0.148277	0.262683
PF3D7_0716700	conserved Plasmodium protein, unknown function	-0.322865	0.397424	-0.812394	0.416565	0.5538
PF3D7_0716800	eukaryotic translation initiation factor 3 subunit I, putative	0.214596	0.253904	0.845187	0.398007	0.53803
PF3D7_0716900	drug/metabolite transporter DMT2	-1.36191	0.364163	-3.73985	0.000184132	0.00200411
PF3D7_0717000	drug/metabolite transporter DMT2	-1.0198	0.46966	-2.17135	0.0299048	0.082241
PF3D7_0717100	conserved Plasmodium protein, unknown function	-1.02387	0.339349	-3.01716	0.00255154	0.0137236
PF3D7_0717200	conserved Plasmodium protein, unknown function	1.0923	0.293316	3.72398	0.000196108	0.00209122
PF3D7_0717300	transcription initiation factor IIE subunit alpha, putative	1.27196	0.299354	4.24901	2.14715e-05	0.000463419
PF3D7_0717400	queuine tRNA-ribosyltransferase, putative	1.11741	0.338262	3.30339	0.000955228	0.00677611
PF3D7_0717500	calcium-dependent protein kinase 4	0.615017	0.275146	2.23524	0.0254016	0.0728715
PF3D7_0717600	conserved Plasmodium protein, unknown function	1.02895	0.292591	3.51667	0.000436996	0.00384312
PF3D7_0717700	serine--tRNA ligase, putative	-0.351544	0.208234	-1.68822	0.091369	0.184778
PF3D7_0717800	conserved Plasmodium protein, unknown function	1.11061	0.439422	2.52743	0.0114899	0.0409104
PF3D7_0717900	thioredoxin-like protein	-0.010121	0.405229	-0.0249759	0.980074	0.989903
PF3D7_0718000	dynein heavy chain, putative	-0.364149	0.547923	-0.6646	0.506307	0.632977
PF3D7_0718100	exported serine/threonine protein kinase	0.312169	0.439134	0.710874	0.477163	0.608083
PF3D7_0718300	cysteine repeat modular protein 2	-0.0926151	0.378225	-0.244868	0.806559	0.871139
PF3D7_0718400	mitochondrial ribosomal protein S8 precursor, putative	-0.253291	0.247087	-1.02511	0.305314	0.44156
PF3D7_0718500	prefoldin subunit 3, putative	-0.522356	0.245091	-2.13127	0.0330665	0.0884565
PF3D7_0718600	conserved Plasmodium protein, unknown function	1.18804	0.305319	3.89115	9.97712e-05	0.00131845
PF3D7_0718700	conserved Plasmodium membrane protein, unknown function	-0.277467	0.505023	-0.549414	0.582722	0.696416
PF3D7_0718800	conserved Plasmodium protein, unknown function	0.472008	0.64574	0.730957	0.464806	0.597802
PF3D7_0718900	conserved Plasmodium protein, unknown function	-1.85724	0.994343	-1.8678	0.0617896	0.138732
PF3D7_0719000	conserved Plasmodium protein, unknown function	-1.32216	0.564324	-2.34292	0.0191337	0.058923
PF3D7_0719100	conserved Plasmodium protein, unknown function	-0.490411	0.33417	-1.46755	0.142226	0.255082
PF3D7_0719200	NIMA related kinase 4	0.203292	0.411593	0.493915	0.621366	0.729093
PF3D7_0719300	actin-related protein, putative	-0.344588	0.290676	-1.18547	0.235832	0.367704
PF3D7_0719400	conserved Plasmodium protein, unknown function	0.404166	0.230379	1.75436	0.0793695	0.166576
PF3D7_0719500	LEM3/CDC50 family protein, putative	-0.103377	0.224587	-0.460298	0.645302	0.75051
PF3D7_0719600	60S ribosomal protein L11a, putative	-0.340138	0.159271	-2.1356	0.0327123	0.0878796
PF3D7_0719700	60S ribosomal protein L11a, putative	-0.407163	0.213902	-1.9035	0.056975	0.130666
PF3D7_0719800	conserved Plasmodium protein, unknown function	-0.149529	0.379056	-0.394476	0.69323	0.786943
PF3D7_0719900	conserved Plasmodium membrane protein, unknown function	0.437777	0.264379	1.65587	0.0977478	0.194194
PF3D7_0720000	exosome complex component CSL4, putative	-0.911512	0.305637	-2.98233	0.00286062	0.014927
PF3D7_0720100	small subunit rRNA processing protein, putative	0.811518	0.358727	2.26221	0.0236841	0.0688401
PF3D7_0720200	conserved Plasmodium protein, unknown function	0.572222	0.322263	1.77564	0.0757925	0.16125
PF3D7_0720300	conserved Plasmodium protein, unknown function	-0.214503	0.413655	-0.518554	0.604072	0.713703
PF3D7_0720400	ferrodoxin reductase-like protein	-0.518638	0.265962	-1.95004	0.0511712	0.120716
PF3D7_0720500	conserved Plasmodium protein, unknown function	-1.16993	0.446801	-2.61846	0.00883264	0.0334822
PF3D7_0720600	conserved Plasmodium protein, unknown function	0.32751	0.271495	1.20632	0.227693	0.358875
PF3D7_0720700	phosphoinositide-binding protein, putative	0.40571	0.30125	1.34675	0.178059	0.29796
PF3D7_0720800	Ham1-like protein, putative	-0.542873	0.255793	-2.12231	0.0338113	0.0897389
PF3D7_0720900	conserved Plasmodium protein, unknown function	-0.241967	0.322686	-0.749854	0.453343	0.587469
PF3D7_0721000	conserved Plasmodium membrane protein, unknown function	-0.163299	0.250403	-0.652146	0.514307	0.639476
PF3D7_0721100	conserved Plasmodium protein, unknown function	-1.70376	0.326105	-5.22458	1.74555e-07	2.15938e-05
PF3D7_0721200	conserved Plasmodium protein, unknown function	-0.19235	0.413187	-0.465527	0.641554	0.746836
PF3D7_0721300	ATP-dependent RNA helicase DBP7, putative	1.10172	0.430577	2.55871	0.0105061	0.0383636
PF3D7_0721400	conserved Plasmodium protein, unknown function	-0.790349	0.337147	-2.34422	0.0190667	0.0587879
PF3D7_0721500	conserved Plasmodium membrane protein, unknown function	-0.655272	0.718485	-0.91202	0.361758	0.502008
PF3D7_0721600	40S ribosomal protein S5, putative	-0.940181	0.224403	-4.18969	2.7933e-05	0.000536652
PF3D7_0721700	secreted ookinete protein, putative	-0.462872	0.461347	-1.00331	0.315714	0.452217
PF3D7_0721800	conserved Plasmodium protein, unknown function	-1.42972	0.420169	-3.40273	0.000667157	0.00523002
PF3D7_0721900	V-type ATPase V0 subunit e, putative	-0.381271	0.33702	-1.1313	0.257928	0.39168
PF3D7_0722000	conserved Plasmodium protein, unknown function	-0.16497	0.305976	-0.539158	0.589778	0.701537
PF3D7_0722100	protein pelota homolog, putative	0.0019751	0.280775	0.00703443	0.994387	0.996885
PF3D7_0722200	rhoptry-associated leucine zipper-like protein 1	1.04763	0.31087	3.36998	0.000751726	0.0056569
PF3D7_0722300	ubiquitin carboxyl-terminal hydrolase, putative	1.16317	0.329666	3.52832	0.000418209	0.00372133
PF3D7_0722400	Obg-like ATPase 1, putative	-0.87607	0.216245	-4.05129	5.09354e-05	0.000833369
PF3D7_0722500	pre-mRNA-splicing factor CWC15, putative	0.377789	0.274113	1.37822	0.168135	0.286168
PF3D7_0722600	U3 small nucleolar RNA-associated protein 7, putative	0.707223	0.288029	2.45539	0.0140733	0.0471153
PF3D7_0722700	conserved Plasmodium protein, unknown function	-1.38793	0.336533	-4.1242	3.72022e-05	0.000662068
PF3D7_0722800	conserved Plasmodium protein, unknown function	0.791386	0.477621	1.65693	0.0975326	0.193842
PF3D7_0722900	conserved Plasmodium protein, unknown function	1.51636	0.477962	3.17255	0.00151107	0.0092117
PF3D7_0723000	tRNAHis guanylyltransferase, putative	-1.32219	0.52763	-2.5059	0.0122139	0.042812
PF3D7_0723100	protein CPH1, putative	-1.49445	0.65981	-2.26497	0.0235142	0.0684928
PF3D7_0723200	conserved Plasmodium protein, unknown function	-0.799168	0.383816	-2.08216	0.0373276	0.0967428
PF3D7_0723300	conserved Plasmodium protein, unknown function	1.13349	0.398549	2.84404	0.00445454	0.0205582
PF3D7_0723400	conserved Plasmodium protein, unknown function	2.29537	0.562388	4.08148	4.47501e-05	0.000755817
PF3D7_0723500	dynactin subunit 5, putative	-0.385933	0.585658	-0.658972	0.509913	0.635919
PF3D7_0723600	proteasome assembly chaperone 4, putative	-0.676665	0.466759	-1.44971	0.147139	0.261398
PF3D7_0723700	metallo-hydrolase/oxidoreductase, putative	-0.322513	0.406998	-0.792419	0.428116	0.564588
PF3D7_0723800	conserved Plasmodium protein, unknown function	0.580934	0.369292	1.5731	0.115695	0.21969
PF3D7_0723900	RNA-binding protein, putative	0.780593	0.390695	1.99796	0.045721	0.111809
PF3D7_0724000	Rab GTPase activator and protein kinase, putative	-2.20815	0.476738	-4.63178	3.62538e-06	0.000136641
PF3D7_0724100	conserved Plasmodium protein, unknown function	1.19868	0.445591	2.69008	0.00714357	0.0288473
PF3D7_0724200	type 2A phosphatase-associated protein 42, putative	0.64184	0.467849	1.3719	0.170096	0.288345
PF3D7_0724300	3-demethylubiquinone-9 3-methyltransferase, putative	-0.654097	0.501871	-1.30332	0.192467	0.315924
PF3D7_0724400	mitochondrial import inner membrane translocase subunit TIM14, putative	0.346018	0.295746	1.16998	0.242007	0.374496
PF3D7_0724500	conserved Plasmodium protein, unknown function	0.928191	0.500989	1.85272	0.0639229	0.142352
PF3D7_0724600	protein kinase, putative	-0.0647626	0.315058	-0.205557	0.837137	0.894639
PF3D7_0724700	conserved Plasmodium protein, unknown function	0.781777	0.229989	3.39919	0.000675849	0.00524947
PF3D7_0724800	kelch domain-containing protein, putative	0.696475	0.219994	3.16588	0.00154614	0.00932462
PF3D7_0724900	kinesin-19, putative	1.66909	0.440906	3.78559	0.000153344	0.00177977
PF3D7_0725000	exonuclease I, putative	0.0615611	0.267791	0.229885	0.818181	0.881065
PF3D7_0725100	conserved Plasmodium membrane protein, unknown function	-0.734287	0.312322	-2.35106	0.0187202	0.0580749
PF3D7_0725200	mago nashi protein homologue, putative	-1.02314	0.354198	-2.88862	0.00386936	0.0184777
PF3D7_0725300	conserved Plasmodium protein, unknown function	0.612385	0.327965	1.86722	0.0618704	0.138852
PF3D7_0725400	conserved Plasmodium protein, unknown function	0.112556	0.333387	0.337614	0.735654	0.818253
PF3D7_0725500		2.50498	0.526689	4.75609	1.97382e-06	8.78176e-05
PF3D7_0726100	Plasmodium exported protein, unknown function	0.881068	0.439882	2.00297	0.045181	0.110811
PF3D7_0726200	serine/threonine protein kinase, FIKK family	2.04924	0.475878	4.30624	1.66053e-05	0.00038812
PF3D7_0726300	DNA mismatch repair protein PMS1, putative	-0.958206	0.294926	-3.24897	0.00115822	0.00764906
PF3D7_0726400	conserved Plasmodium membrane protein, unknown function	0.0151427	0.319664	0.0473708	0.962218	0.979011
PF3D7_0726500	ubiquitin carboxyl-terminal hydrolase, putative	0.144872	0.24032	0.602831	0.546621	0.666297
PF3D7_0726600	conserved Plasmodium protein, unknown function	0.0180527	0.335478	0.053812	0.957085	0.975158
PF3D7_0726700	conserved Plasmodium protein, unknown function	0.0302769	0.3503	0.0864312	0.931124	0.957166
PF3D7_0726800	dolichyl-diphosphooligosaccharide--protein glycosyltransferase subunit DAD1, putative	-0.390699	0.626992	-0.623133	0.533197	0.65704
PF3D7_0726900	mitochondrial import inner membrane translocase subunit TIM50, putative	-0.352223	0.391529	-0.899608	0.368329	0.507653
PF3D7_0727000	vacuolar protein sorting-associated protein 53, putative	0.707644	0.404202	1.75072	0.0799948	0.167468
PF3D7_0727100	conserved Plasmodium protein, unknown function	0.471832	0.483565	0.975737	0.329195	0.467042
PF3D7_0727200	cysteine desulfurase, putative	-0.731055	0.372855	-1.96069	0.0499146	0.118914
PF3D7_0727300	DNA (cytosine-5)-methyltransferase	-0.608343	0.40091	-1.5174	0.129165	0.236227
PF3D7_0727400	proteasome subunit alpha type-5, putative	-1.71616	0.377865	-4.54172	5.57959e-06	0.000192696
PF3D7_0727500	mTERF domain-containing protein, putative	-1.23499	0.505866	-2.44133	0.0146333	0.0483794
PF3D7_0727600	conserved Plasmodium protein, unknown function	-0.414452	0.686202	-0.60398	0.545857	0.665846
PF3D7_0727700	conserved Plasmodium protein, unknown function	-0.95378	0.439634	-2.16948	0.0300459	0.0824637
PF3D7_0727800	cation transporting ATPase, putative	-1.2307	0.364783	-3.37379	0.0007414	0.00561251
PF3D7_0727900	conserved Plasmodium protein, unknown function	-1.86667	0.56578	-3.29928	0.000969328	0.00680004
PF3D7_0728000	eukaryotic translation initiation factor 2 subunit alpha	0.248578	0.314397	0.790648	0.42915	0.565363
PF3D7_0728100	conserved Plasmodium membrane protein, unknown function	-0.511093	0.366426	-1.3948	0.163075	0.280473
PF3D7_0728200	actin-like protein, putative	0.157544	0.344847	0.45685	0.647779	0.752188
PF3D7_0728300	conserved Plasmodium protein, unknown function	-0.780145	0.355944	-2.19176	0.0283967	0.0790929
PF3D7_0728400.1	conserved Plasmodium protein, unknown function	-2.24846	0.593288	-3.78984	0.000150746	0.00175766
PF3D7_0728500	conserved Plasmodium protein, unknown function	-2.16863	0.807502	-2.6856	0.00724002	0.0291208
PF3D7_0728600	RING zinc finger protein, putative	1.33522	0.36016	3.70731	0.00020947	0.00218607
PF3D7_0728700	alpha/beta hydrolase, putative	0.908453	0.429692	2.1142	0.0344985	0.0911335
PF3D7_0728800	conserved Plasmodium protein, unknown function	-0.353624	0.32446	-1.08988	0.275764	0.408878
PF3D7_0728900	RNA-binding protein, putative	0.591875	0.255284	2.3185	0.0204224	0.0615676
PF3D7_0729000	signal recognition particle subunit SRP9	-0.0194386	0.470433	-0.0413207	0.96704	0.981751
PF3D7_0729100	conserved Plasmodium protein, unknown function	0.15101	0.449931	0.33563	0.73715	0.819199
PF3D7_0729200	1-cys peroxiredoxin	-0.491042	0.49592	-0.990163	0.322094	0.458765
PF3D7_0729300	60S ribosomal export protein NMD3, putative	0.23498	0.382514	0.614305	0.539014	0.660198
PF3D7_0729400	ribosome biogenesis protein BRX1, putative	-1.33807	0.339261	-3.94406	8.01134e-05	0.00113507
PF3D7_0729500	mRNA (N6-adenosine)-methyltransferase, putative	0.710248	0.27114	2.61949	0.0088062	0.0334319
PF3D7_0729600.1	conserved Plasmodium protein, unknown function	0.21812	0.333265	0.654495	0.512793	0.638254
PF3D7_0729700	conserved Plasmodium protein, unknown function	-0.910684	0.483458	-1.88369	0.0596071	0.135028
PF3D7_0729800	dynein light chain, putative	-1.51484	1.0287	-1.47257	0.140866	0.253
PF3D7_0729900	dynein heavy chain, putative	0.21099	0.314618	0.670621	0.502462	0.630345
PF3D7_0730000	conserved Plasmodium protein, unknown function	0.690412	0.483346	1.4284	0.153176	0.268827
PF3D7_0730100	tRNA pseudouridine synthase D, putative	-1.32293	0.462483	-2.86049	0.00422984	0.0197388
PF3D7_0730200	AP-4 complex subunit beta, putative	-0.124627	0.477591	-0.26095	0.794131	0.861902
PF3D7_0730300	AP2 domain transcription factor AP2-L, putative	2.6803	0.544413	4.92328	8.51058e-07	5.3129e-05
PF3D7_0730400	IMP1-like protein, putative	0.0385085	0.327205	0.117689	0.906314	0.937171
PF3D7_0730500	conserved Plasmodium protein, unknown function	1.02613	0.296692	3.45856	0.000543066	0.00452287
PF3D7_0730800.1	Plasmodium exported protein, unknown function, unspecified product	-0.358246	0.274812	-1.30361	0.192367	0.315924
PF3D7_0730900	EMP1-trafficking protein (PTP4)	3.58129	0.885777	4.04311	5.27468e-05	0.000854734
PF3D7_0731100	EMP1-trafficking protein (PTP2)	0.9461	0.385906	2.45163	0.0142211	0.0474224
PF3D7_0731200	Plasmodium exported protein, unknown function	0.611687	0.35204	1.73755	0.0822901	0.171266
PF3D7_0731300	Plasmodium exported protein (PHISTb), unknown function	-0.502932	0.432612	-1.16255	0.245013	0.377836
PF3D7_0731400	serine/threonine protein kinase, FIKK family, pseudogene	-0.161399	0.330851	-0.48783	0.62567	0.73221
PF3D7_0731500	Erythrocyte binding antigen-175	1.5321	0.356913	4.29265	1.76551e-05	0.000400106
PF3D7_0731600	acyl-CoA synthetase	0.0556665	0.358213	0.155401	0.876506	0.921757
PF3D7_0731700	Plasmodium exported protein (hyp9), unknown function	-0.339314	0.688314	-0.492963	0.622038	0.729306
PF3D7_0731800	alpha/beta hydrolase, putative	1.05671	0.333358	3.1699	0.00152489	0.00924046
PF3D7_0732800	erythrocyte membrane protein 1 (PfEMP1), exon 2	-0.207605	0.387924	-0.53517	0.592532	0.703988
PF3D7_0800600	Plasmodium exported protein (PHISTa), unknown function	0.13617	0.599998	0.226951	0.820462	0.882397
PF3D7_0800700	surface-associated interspersed protein 8.3 (SURFIN 8.3)	1.44903	0.526892	2.75014	0.00595699	0.0255405
PF3D7_0800750	Plasmodium exported protein, unknown function, pseudogene	-0.765915	0.56125	-1.36466	0.17236	0.291015
PF3D7_0800800	Plasmodium exported protein (hyp7), unknown function	-1.15645	0.56441	-2.04895	0.0404666	0.102881
PF3D7_0800900	Plasmodium exported protein (hyp7), unknown function, pseudogene	-0.884613	0.407535	-2.17064	0.0299581	0.0823117
PF3D7_0801000	Plasmodium exported protein (PHISTc), unknown function	0.780879	0.455104	1.71583	0.0861939	0.17708
PF3D7_0801300	von Willebrand factor A domain-related protein	0.154695	0.396787	0.38987	0.696633	0.788864
PF3D7_0801400	conserved Plasmodium protein, unknown function	0.150338	0.496414	0.302848	0.762006	0.839779
PF3D7_0801500	nucleolar protein 10, putative	0.354083	0.299111	1.18378	0.236499	0.36829
PF3D7_0801600	conserved Plasmodium protein, unknown function	-1.60098	0.878511	-1.82237	0.0683983	0.148922
PF3D7_0801700	sentrin-specific protease 2, putative	0.527596	0.417153	1.26475	0.20596	0.333321
PF3D7_0801800	mannose-6-phosphate isomerase, putative	1.00578	0.359921	2.79443	0.00519911	0.0229104
PF3D7_0801900	lysine-specific histone demethylase, putative (LSD2)	2.53475	0.498062	5.08923	3.59516e-07	3.30669e-05
PF3D7_0802000	glutamate dehydrogenase, putative	0.810314	0.321454	2.52078	0.0117097	0.0416114
PF3D7_0802100	AP2 domain transcription factor, putative	0.499613	0.23247	2.14915	0.0316226	0.0857869
PF3D7_0802200	1-cys peroxiredoxin	0.975904	0.373918	2.60994	0.00905585	0.034106
PF3D7_0802300	periodic tryptophan protein 2, putative	-1.26019	0.432073	-2.9166	0.00353867	0.0172519
PF3D7_0802400	conserved Plasmodium protein, unknown function	0.736937	0.289536	2.54523	0.0109205	0.0394225
PF3D7_0802500	inositol 5-phosphatase, putative	0.513276	0.248067	2.06911	0.0385362	0.0990151
PF3D7_0802600	adenylyl cyclase beta	0.635261	0.263926	2.40696	0.0160858	0.0519334
PF3D7_0802700	conserved Plasmodium protein, unknown function	0.0694349	0.548842	0.126512	0.899327	0.933657
PF3D7_0802800	serine/threonine protein phosphatase 2B catalytic subunit A	0.4781	0.272308	1.75573	0.0791339	0.166542
PF3D7_0802900	conserved Plasmodium protein, unknown function	-1.52323	0.500425	-3.04388	0.00233549	0.0128021
PF3D7_0803000	peptidyl-prolyl cis-trans isomerase	0.967152	0.332805	2.90606	0.0036601	0.0177307
PF3D7_0803100	U3 small nucleolar RNA-associated protein 14, putative	1.02996	0.421812	2.44175	0.0146163	0.0483794
PF3D7_0803200	filament assembling protein, putative	0.690839	0.252372	2.73738	0.00619313	0.0262638
PF3D7_0803300	mitogen-activated protein kinase organizer 1, putative	0.273586	0.340246	0.804085	0.421348	0.558421
PF3D7_0803400	mitogen-activated protein kinase organizer 1, putative	0.779056	0.481857	1.61678	0.105926	0.205139
PF3D7_0803500	AAA family ATPase, putative	1.16309	0.323418	3.59622	0.000322869	0.00303821
PF3D7_0803600.1	conserved Plasmodium protein, unknown function	1.2641	0.274738	4.60112	4.20224e-06	0.000152241
PF3D7_0803700	tubulin gamma chain	-1.00551	0.271119	-3.70875	0.000208282	0.00217816
PF3D7_0803800	proteasome subunit beta type-4	-1.1395	0.252863	-4.50638	6.59445e-06	0.000213345
PF3D7_0804000	cactin homolog, putative	0.932051	0.320218	2.91068	0.00360647	0.0174876
PF3D7_0804300	zinc finger protein, putative	0.330019	0.432248	0.763496	0.445168	0.57969
PF3D7_0804400	methionine aminopeptidase 1c, putative	-0.15491	0.344561	-0.449585	0.65301	0.756043
PF3D7_0804500	conserved Plasmodium membrane protein, unknown function	0.546	0.368309	1.48245	0.13822	0.249219
PF3D7_0804600	tRNA pseudouridine synthase, putative	-0.169465	0.29658	-0.571397	0.56773	0.684136
PF3D7_0804700	conserved Plasmodium protein, unknown function	1.80234	0.627178	2.87373	0.00405653	0.0191571
PF3D7_0804800	peptidyl-prolyl cis-trans isomerase	-0.00625085	0.334062	-0.0187116	0.985071	0.992113
PF3D7_0804900	GTPase-activating protein, putative	1.5874	0.376019	4.2216	2.42571e-05	0.000490167
PF3D7_0805000	alpha/beta hydrolase, putative	-0.905371	0.321212	-2.81861	0.00482316	0.0217327
PF3D7_0805100	conserved Plasmodium protein, unknown function	1.10412	0.300974	3.66848	0.000243995	0.00245544
PF3D7_0805200	gamete release protein, putative	0.447938	0.359286	1.24674	0.212492	0.341603
PF3D7_0805300	conserved Plasmodium protein, unknown function	1.34973	0.442426	3.05074	0.00228277	0.0125577
PF3D7_0805400	N-acetyltransferase, GNAT family, putative	-0.759881	0.416114	-1.82614	0.0678295	0.147972
PF3D7_0805500	conserved Plasmodium protein, unknown function	-0.324732	0.340675	-0.953202	0.340488	0.478911
PF3D7_0805600	PAP2-like protein, putative	0.710379	0.312803	2.27101	0.0231465	0.0677042
PF3D7_0805700	serine/threonine protein kinase, FIKK family	-0.409386	0.270199	-1.51513	0.12974	0.236962
PF3D7_0805800	conserved Plasmodium protein, unknown function	-0.0446981	0.658657	-0.0678625	0.945895	0.968426
PF3D7_0805900	conserved protein, unknown function	0.551144	0.429401	1.28352	0.19931	0.324735
PF3D7_0806000	AAA family ATPase, putative	-0.254244	0.314252	-0.809045	0.418489	0.555649
PF3D7_0806100	conserved Plasmodium protein, unknown function	-0.497686	0.44932	-1.10764	0.268017	0.401741
PF3D7_0806200	Dpy-19-like C-mannosyltransferase, putative	-0.639181	0.364173	-1.75516	0.0792323	0.166545
PF3D7_0806300	ferlin, putative	-0.226084	0.21	-1.07659	0.281663	0.415651
PF3D7_0806400	glycosyltransferase family 28 protein, putative	-1.25189	0.597341	-2.09577	0.0361029	0.0943697
PF3D7_0806500	DnaJ protein, putative	0.9341	0.28755	3.24848	0.00116025	0.00765252
PF3D7_0806600	kinesin-like protein, putative	0.651979	0.549442	1.18662	0.235378	0.367109
PF3D7_0806700	conserved Plasmodium membrane protein, unknown function	-0.54398	0.269126	-2.02128	0.0432505	0.107427
PF3D7_0806800	V-type proton ATPase subunit a, putative	0.860312	0.262651	3.27549	0.00105479	0.00717143
PF3D7_0806900	conserved Plasmodium protein, unknown function	0.142284	0.424945	0.334829	0.737754	0.819691
PF3D7_0807000	YEATS domain-containing protein, putative	-0.475307	0.332366	-1.43007	0.152697	0.268137
PF3D7_0807100	DNA helicase PSH3	0.30354	0.437632	0.693597	0.487935	0.617551
PF3D7_0807200	conserved Plasmodium membrane protein, unknown function	-0.695279	0.30098	-2.31005	0.0208853	0.0624493
PF3D7_0807300	ras-related protein Rab-18	1.05634	0.375867	2.81041	0.00494788	0.0221497
PF3D7_0807400	coenzyme Q-binding protein COQ10 homolog, mitochondrial	-1.79284	0.461423	-3.88545	0.000102141	0.00133865
PF3D7_0807500	proteasome subunit alpha type-6, putative	-0.128181	0.278294	-0.460597	0.645088	0.750432
PF3D7_0807600	conserved Plasmodium protein, unknown function	1.06309	0.413516	2.57085	0.0101448	0.0373942
PF3D7_0807700	serine protease DegP	-0.24628	0.310168	-0.794023	0.427182	0.563976
PF3D7_0807800	26S proteasome regulatory subunit RPN10, putative	1.23713	0.314352	3.93548	8.30299e-05	0.00116013
PF3D7_0807900	tyrosine--tRNA ligase	-0.305781	0.251611	-1.21529	0.224254	0.354999
PF3D7_0808000	conserved Plasmodium protein, unknown function	-1.34217	0.7019	-1.91219	0.0558514	0.129123
PF3D7_0808100	AP-3 complex subunit delta, putative	-0.845245	0.393856	-2.14608	0.0318668	0.0862938
PF3D7_0808200	plasmepsin X	0.823208	0.327569	2.51308	0.0119683	0.0421549
PF3D7_0808300	ubiquitin regulatory protein, putative	0.860346	0.222698	3.86328	0.000111874	0.00143652
PF3D7_0808400	coatomer subunit epsilon, putative	-0.259264	0.353281	-0.733875	0.463025	0.596056
PF3D7_0809200	asparagine-rich antigen Pfa55-14	-0.745066	0.399186	-1.86646	0.0619768	0.13903
PF3D7_0809400	conserved Plasmodium protein, unknown function	0.725659	0.407683	1.77996	0.0750824	0.160075
PF3D7_0809500	histone acetyltransferase subunit NuA4, putative	0.225765	0.472195	0.478119	0.632566	0.738236
PF3D7_0809600	peptidase family C50, putative	0.0483757	0.327908	0.147528	0.882715	0.924836
PF3D7_0809700	RuvB-like helicase 1	0.168967	0.346533	0.487592	0.625839	0.732239
PF3D7_0809800	conserved Plasmodium protein, unknown function	-1.00082	0.465743	-2.14886	0.0316458	0.0857869
PF3D7_0809900	JmjC domain-containing protein, putative	0.93545	0.325245	2.87614	0.00402568	0.0190469
PF3D7_0810000	acyl-CoA binding protein, putative	-0.582743	0.477685	-1.21993	0.222491	0.352758
PF3D7_0810100	apicoplast ribosomal protein L33 precursor, putative	-1.00745	0.493553	-2.04121	0.0412296	0.10409
PF3D7_0810200	ABC1 family, putative	-0.617262	0.316112	-1.95267	0.0508586	0.120372
PF3D7_0810300	protein phosphatase PPM5, putative	1.16259	0.364953	3.18559	0.00144458	0.00895363
PF3D7_0810400	aquaporin, putative	-0.440498	0.446835	-0.985817	0.324223	0.461538
PF3D7_0810500	protein phosphatase PPM7, putative	0.0175504	0.270863	0.0647941	0.948338	0.969948
PF3D7_0810600	ATP-dependent RNA helicase DBP1, putative	0.768303	0.392438	1.95777	0.0502573	0.119449
PF3D7_0810700	conserved Plasmodium protein, unknown function	0.826325	0.770398	1.0726	0.283453	0.417685
PF3D7_0810800	hydroxymethyldihydropterin pyrophosphokinase-dihydropteroate synthase	-0.447896	0.403423	-1.11024	0.266896	0.400501
PF3D7_0810900.1	conserved Plasmodium protein, unknown function	-0.8408	0.334267	-2.51535	0.0118914	0.0419425
PF3D7_0811000	cullin-1, putative	-0.141147	0.311568	-0.45302	0.650534	0.754294
PF3D7_0811100	mitochondrial carrier protein, putative	-2.61382	0.627517	-4.16534	3.10888e-05	0.000584008
PF3D7_0811200	ER membrane protein complex subunit 1, putative	-2.11923	0.493709	-4.29246	1.76703e-05	0.000400106
PF3D7_0811300	CCR4-associated factor 1	1.5875	0.529657	2.99723	0.00272447	0.014324
PF3D7_0811400	conserved protein, unknown function	0.0399837	0.19227	0.207956	0.835264	0.893382
PF3D7_0811500	histone-arginine methyltransferase CARM1, putative	-0.314895	0.492427	-0.639474	0.522514	0.646546
PF3D7_0811600	conserved Plasmodium protein, unknown function	-0.962908	0.45344	-2.12356	0.0337069	0.0895554
PF3D7_0811700	conserved Plasmodium protein, unknown function	-0.961062	0.567605	-1.69319	0.0904198	0.183297
PF3D7_0811800	conserved Plasmodium protein, unknown function	-2.93707	0.943746	-3.11214	0.00185734	0.0107649
PF3D7_0811900	RNA-binding protein, putative	0.0769546	0.295353	0.260551	0.794438	0.861902
PF3D7_0812000	conserved Plasmodium protein, unknown function	-1.29993	0.647895	-2.0064	0.0448138	0.110231
PF3D7_0812100	RNA-binding protein, putative	-0.894157	0.355221	-2.51718	0.0118298	0.0418764
PF3D7_0812200	trypsin-like serine protease, putative	-0.58281	0.692849	-0.841179	0.400248	0.539967
PF3D7_0812220	GTPase, putative	-0.177518	0.471943	-0.376143	0.706811	0.797342
PF3D7_0812300	sporozoite surface protein 3, putative	-0.646918	0.387675	-1.66871	0.0951743	0.19052
PF3D7_0812400	karyopherin alpha	0.192775	0.255076	0.755752	0.449798	0.584518
PF3D7_0812500	RNA-binding protein, putative	1.18487	0.574856	2.06116	0.0392876	0.100488
PF3D7_0812600	ubiquitin-conjugating enzyme E2, putative	-1.17427	0.354248	-3.31483	0.00091698	0.00657839
PF3D7_0812700	U1 small nuclear ribonucleoprotein C, putative	-0.899799	0.25255	-3.56285	0.000366846	0.00337685
PF3D7_0812800	conserved protein, unknown function	1.20755	0.590851	2.04374	0.0409788	0.103605
PF3D7_0812900	conserved Plasmodium protein, unknown function	0.701943	0.481748	1.45708	0.145096	0.258855
PF3D7_0813000	conserved Plasmodium protein, unknown function	1.12921	0.3724	3.03225	0.00242741	0.0131818
PF3D7_0813100	conserved Plasmodium protein, unknown function	0.653192	0.323976	2.01618	0.0437816	0.108322
PF3D7_0813200	CS domain protein, putative	-0.521913	0.27377	-1.9064	0.056599	0.13025
PF3D7_0813300	conserved Plasmodium protein, unknown function	0.11543	0.244873	0.471387	0.637364	0.742799
PF3D7_0813400	conserved Plasmodium protein, unknown function	2.07566	0.436659	4.75351	1.99917e-06	8.8172e-05
PF3D7_0813500	PUB domain-containing protein, putative	1.31667	0.465677	2.82744	0.00469217	0.0212678
PF3D7_0813600	translation initiation factor SUI1, putative	0.69013	0.350977	1.96631	0.0492625	0.118159
PF3D7_0813700	ABC transporter F family member 1, putative	0.854292	0.430559	1.98415	0.0472394	0.11464
PF3D7_0813800	GDP-mannose 4,6-dehydratase	-0.5378	0.344483	-1.56118	0.118482	0.223397
PF3D7_0813900	40S ribosomal protein S16, putative	-0.0853637	0.191994	-0.444618	0.656596	0.759119
PF3D7_0814000	60S ribosomal protein L13-2, putative	0.0726187	0.184679	0.393215	0.694161	0.787295
PF3D7_0814100	conserved Plasmodium protein, unknown function	-2.38942	0.538001	-4.4413	8.94189e-06	0.000251963
PF3D7_0814200	DNA/RNA-binding protein Alba 1	0.512372	0.405605	1.26323	0.206507	0.333826
PF3D7_0814300	AAA family ATPase, putative	1.0214	0.432435	2.36197	0.0181783	0.0567385
PF3D7_0814400	phospholipase DDHD1, putative	0.278528	0.314759	0.884894	0.376214	0.515022
PF3D7_0814500	conserved Plasmodium protein, unknown function	0.975876	0.508012	1.92097	0.0547355	0.127173
PF3D7_0814600	conserved Plasmodium protein, unknown function	-0.489218	0.305287	-1.60248	0.109049	0.209506
PF3D7_0814700	conserved Plasmodium protein, unknown function	1.12246	0.435926	2.57488	0.0100274	0.0370421
PF3D7_0814900	superoxide dismutase [Fe]	-0.531879	0.265163	-2.00586	0.0448715	0.110266
PF3D7_0815000	selenoprotein	-0.839017	0.441586	-1.90001	0.0574321	0.131037
PF3D7_0815100	RAP protein, putative	0.705129	0.380872	1.85135	0.0641189	0.142636
PF3D7_0815200	RAP protein, putative	-0.143439	0.272196	-0.526968	0.598216	0.708913
PF3D7_0815300	FAD-dependent monooxygenase, putative	0.0800371	0.355996	0.224826	0.822115	0.883799
PF3D7_0815400	conserved Apicomplexan protein, unknown function	0.0196867	0.357313	0.0550966	0.956061	0.974506
PF3D7_0815500	conserved Plasmodium protein, unknown function	0.000769024	0.335276	0.0022937	0.99817	0.998367
PF3D7_0815600	eukaryotic translation initiation factor 3 subunit G, putative	-0.370328	0.230758	-1.60483	0.108531	0.208907
PF3D7_0815700	ubiquitin	-2.0206	0.991391	-2.03815	0.0415348	0.104652
PF3D7_0815800	vacuolar protein sorting-associated protein 9, putative	0.990438	0.301764	3.28217	0.00103013	0.0070697
PF3D7_0815900	vacuolar protein sorting-associated protein 9, putative	-0.160148	0.327703	-0.488701	0.625054	0.731826
PF3D7_0816000	ribosome assembly protein RRB1, putative	0.466127	0.342201	1.36214	0.173153	0.291674
PF3D7_0816100	phosphopantothenoylcysteine decarboxylase, putative	-0.759631	0.373923	-2.03152	0.0422026	0.105809
PF3D7_0816200	vacuolar protein sorting-associated protein 2, putative	-0.397581	0.26457	-1.50274	0.132905	0.241386
PF3D7_0816300	conserved Plasmodium protein, unknown function	-0.571865	0.785271	-0.728239	0.466467	0.598787
PF3D7_0816400	EF-hand calcium-binding domain-containing protein, putative	-0.974098	0.3265	-2.98345	0.00285017	0.0148878
PF3D7_0816500	small heat shock protein HSP20, putative	-0.776423	0.505735	-1.53524	0.124726	0.231471
PF3D7_0816600	chaperone protein ClpB1	-0.327111	0.335545	-0.974866	0.329627	0.467249
PF3D7_0816700	trafficking protein particle complex subunit 2-like protein, putative	-0.788406	0.661746	-1.1914	0.233496	0.365409
PF3D7_0816800	meiotic recombination protein DMC1, putative	-1.37759	0.64077	-2.1499	0.0315635	0.0857869
PF3D7_0816900	adenylate kinase 2	-1.42592	1.06319	-1.34117	0.179866	0.300389
PF3D7_0817000	NEDD8-activating enzyme E1 catalytic subunit, putative	-0.636675	0.745232	-0.854332	0.392921	0.532718
PF3D7_0817100	tRNA modification GTPase, putative	-0.0324267	0.532898	-0.0608496	0.951479	0.971788
PF3D7_0817200	conserved Plasmodium protein, unknown function	-0.596185	0.324765	-1.83574	0.0663958	0.145937
PF3D7_0817300	conserved Plasmodium protein, unknown function	0.225834	0.301248	0.749661	0.453459	0.58747
PF3D7_0817400	phosphatase, putative	-1.01096	0.480621	-2.10344	0.0354277	0.093055
PF3D7_0817500	protein kinase c inhibitor-like protein, putative	-0.243584	0.266669	-0.913432	0.361016	0.501251
PF3D7_0817600	conserved Plasmodium protein, unknown function	0.638758	0.26331	2.42587	0.0152715	0.0499724
PF3D7_0817700	rhoptry neck protein 5	-0.146581	0.261942	-0.559593	0.575757	0.691672
PF3D7_0817800	conserved Plasmodium protein, unknown function	-0.206882	0.334351	-0.618758	0.536076	0.658666
PF3D7_0817900	high mobility group protein B2	0.0278147	0.293264	0.0948453	0.924438	0.95203
PF3D7_0818000	U4/U6.U5 small nuclear ribonucleoprotein, putative	1.01121	0.350922	2.88158	0.00395683	0.0187386
PF3D7_0818100	U4/U6.U5 small nuclear ribonucleoprotein, putative	0.694133	0.288004	2.41015	0.0159461	0.0516465
PF3D7_0818200	14-3-3 protein	-0.251242	0.237878	-1.05618	0.290886	0.426039
PF3D7_0818300	dynactin subunit 6, putative	0.470471	0.334975	1.4045	0.160171	0.277265
PF3D7_0818400	rRNA-processing protein FCF1, putative	0.460499	0.380501	1.21024	0.226185	0.357053
PF3D7_0818500	zinc finger protein, putative	1.41894	0.318282	4.45813	8.26772e-06	0.000245601
PF3D7_0818600	BEM46-like protein, putative	0.612757	0.286442	2.1392	0.0324192	0.0873566
PF3D7_0818700	DNA helicase, putative	0.203491	0.226519	0.898339	0.369005	0.508019
PF3D7_0818800	U3 small nucleolar ribonucleoprotein protein IMP4, putative	0.137873	0.402775	0.342307	0.73212	0.814882
PF3D7_0818900	heat shock protein 70	0.749458	0.376013	1.99317	0.0462427	0.1129
PF3D7_0819000	conserved Plasmodium protein, unknown function	1.33329	0.414051	3.22012	0.00128138	0.00822677
PF3D7_0819100	BRIX domain, putative	-0.0756283	0.43087	-0.175525	0.860667	0.910387
PF3D7_0819200	perforin-like protein 5	0.0699733	0.525869	0.133062	0.894144	0.931423
PF3D7_0819300	conserved Plasmodium protein, unknown function	-1.02652	1.06811	-0.961058	0.336523	0.474255
PF3D7_0819400	perforin-like protein 4	-0.0609691	0.700869	-0.0869907	0.930679	0.957097
PF3D7_0819500	conserved protein, unknown function	0.106484	0.331388	0.321327	0.747963	0.827452
PF3D7_0819600	conserved Plasmodium protein, unknown function	-0.0886703	0.237942	-0.372655	0.709405	0.799756
PF3D7_0819700	conserved Plasmodium protein, unknown function	-0.933223	0.430806	-2.16622	0.0302941	0.0829653
PF3D7_0819800	conserved Plasmodium protein, unknown function	-0.203384	0.343285	-0.592464	0.55354	0.673015
PF3D7_0819900	U6 snRNA-associated Sm-like protein LSm3, putative	-0.0202677	0.530819	-0.0381819	0.969543	0.983701
PF3D7_0820000	Snf2-related CBP activator, putative	0.544	0.389685	1.396	0.162715	0.28014
PF3D7_0820100	RNA-binding protein, putative	1.78674	0.4797	3.72471	0.000195541	0.00209122
PF3D7_0820200	phosphatidylglycerophosphate synthase	-0.54487	0.354731	-1.53601	0.124536	0.231323
PF3D7_0820300	conserved Plasmodium protein, unknown function	-0.339844	0.342609	-0.991931	0.321231	0.457709
PF3D7_0820400	conserved Plasmodium protein, unknown function	-1.29995	0.528922	-2.45774	0.0139814	0.0469316
PF3D7_0820500	protein transport protein YIF1, putative	0.457586	0.293886	1.55702	0.119466	0.224918
PF3D7_0820600	conserved Plasmodium membrane protein, unknown function	-1.62573	0.49173	-3.30614	0.000945924	0.00673838
PF3D7_0820700	2-oxoglutarate dehydrogenase E1 component	0.193061	0.245747	0.785608	0.432097	0.567771
PF3D7_0820800	conserved Plasmodium protein, unknown function	-0.372968	0.477673	-0.780802	0.434919	0.570642
PF3D7_0820900	conserved Plasmodium protein, unknown function	0.0355476	0.326851	0.108758	0.913394	0.942571
PF3D7_0821000	conserved Plasmodium protein, unknown function	-0.463648	0.342058	-1.35547	0.175269	0.294511
PF3D7_0821100	protein kinase 1	0.111478	0.324411	0.343632	0.731123	0.814135
PF3D7_0821200	conserved Plasmodium protein, unknown function	-0.339042	0.277183	-1.22317	0.221265	0.351365
PF3D7_0821300	ATP-dependent RNA helicase DHX36, putative	1.63245	0.337722	4.83371	1.34012e-06	6.76933e-05
PF3D7_0821400	conserved Plasmodium protein, unknown function	2.92653	0.461091	6.34697	2.19595e-10	1.59112e-07
PF3D7_0821500	ribosomal RNA small subunit methyltransferase NEP1, putative	0.608106	0.516762	1.17676	0.239291	0.371612
PF3D7_0821600	polyribonucleotide 5'-hydroxyl-kinase Clp1, putative	1.02684	0.38355	2.6772	0.00742393	0.0296489
PF3D7_0821700	60S ribosomal protein L22, putative	0.905786	0.387397	2.33813	0.0193804	0.059394
PF3D7_0821800	protein transport protein SEC61 subunit beta, putative	-1.21722	0.267474	-4.55079	5.34452e-06	0.000188246
PF3D7_0821900	conserved Plasmodium protein, unknown function	-1.32885	0.399829	-3.32355	0.000888795	0.00639428
PF3D7_0822000	mitochondrial ribosomal protein L4 precursor, putative	-0.133913	0.298355	-0.448837	0.653549	0.756441
PF3D7_0822100	mediator of RNA polymerase II transcription subunit 7, putative	-0.0506278	0.44954	-0.112621	0.910331	0.940175
PF3D7_0822200	phosphorylated CTD interacting factor 1 WW domain-containing protein, putative	-1.72295	0.68437	-2.51757	0.0118169	0.0418764
PF3D7_0822300	small nuclear ribonucleoprotein G, putative	0.0249091	0.450173	0.0553322	0.955874	0.974506
PF3D7_0822400	conserved Plasmodium protein, unknown function	1.13794	0.488011	2.33179	0.0197118	0.0601193
PF3D7_0822500	dynein light chain 1	0.653154	0.369353	1.76837	0.0769982	0.163267
PF3D7_0822600	protein transport protein SEC23	0.177998	0.288077	0.617884	0.536652	0.659214
PF3D7_0822700	thrombospondin-related protein 1, putative	0.109738	0.416042	0.263766	0.79196	0.860318
PF3D7_0822800	U5 small nuclear ribonucleoprotein 40 kDa protein, putative	-0.379983	0.276744	-1.37305	0.169737	0.288121
PF3D7_0822900	conserved Plasmodium protein, unknown function	1.73188	0.382875	4.52336	6.08666e-06	0.000203102
PF3D7_0823000	serine/threonine protein kinase VPS15, putative	0.239826	0.438832	0.54651	0.584716	0.698299
PF3D7_0823100	RWD domain-containing protein, putative	2.11927	0.552402	3.83648	0.000124813	0.00154945
PF3D7_0823200	RNA-binding protein, putative	-0.727439	0.273425	-2.66047	0.00780322	0.0307282
PF3D7_0823300	histone acetyltransferase GCN5	0.889896	0.383252	2.32196	0.0202351	0.0612365
PF3D7_0823400	alpha/beta hydrolase, putative	0.145047	0.530901	0.273209	0.784693	0.855722
PF3D7_0823500	inner membrane complex protein 1i, putative	1.17145	0.501462	2.33607	0.0194878	0.0595793
PF3D7_0823600	lipoate-protein ligase B	0.512487	0.968839	0.52897	0.596827	0.708014
PF3D7_0823700	mitochondrial import receptor subunit TOM7, putative	-3.5926	0.741805	-4.84305	1.27863e-06	6.64875e-05
PF3D7_0823800	DnaJ protein, putative	-1.25968	0.429546	-2.93258	0.00336161	0.0167158
PF3D7_0823900	dicarboxylate/tricarboxylate carrier	-1.02892	0.362327	-2.83975	0.00451487	0.0207452
PF3D7_0824000	conserved Plasmodium protein, unknown function	2.12916	0.782352	2.72149	0.00649888	0.0270681
PF3D7_0824100	exonuclease, putative	-0.279078	0.42595	-0.65519	0.512345	0.637854
PF3D7_0824200	conserved Plasmodium protein, unknown function	-1.67236	0.410689	-4.07209	4.65933e-05	0.000775566
PF3D7_0824300	GTP-binding protein, putative	-0.0637349	0.441406	-0.144391	0.885192	0.926283
PF3D7_0824400	nucleoside transporter 2	-1.11047	0.384364	-2.8891	0.00386352	0.0184777
PF3D7_0824500	conserved Plasmodium protein, unknown function	-1.20877	0.436883	-2.7668	0.0056609	0.0245756
PF3D7_0824600	Fe-S cluster assembly protein DRE2, putative	-0.522707	0.29288	-1.78471	0.0743078	0.158824
PF3D7_0824700	lipase maturation factor, putative	-1.30893	0.400658	-3.26697	0.00108706	0.00732217
PF3D7_0824800	conserved Plasmodium membrane protein, unknown function	-0.205039	0.464569	-0.441354	0.658957	0.760981
PF3D7_0824900	conserved Plasmodium protein, unknown function	0.458051	0.383011	1.19592	0.231727	0.363086
PF3D7_0825000	conserved Plasmodium protein, unknown function	0.721263	0.472654	1.52598	0.127014	0.23375
PF3D7_0825100	ankyrin-repeat protein, putative	-2.31272	0.967137	-2.39131	0.0167885	0.0537909
PF3D7_0825200	translation initiation factor IF-3	-1.10372	0.414425	-2.66325	0.00773905	0.0305705
PF3D7_0825300	SAYSvFN domain-containing protein, putative	-2.93832	0.59906	-4.90488	9.34833e-07	5.38804e-05
PF3D7_0825400	conserved Plasmodium protein, unknown function	-0.700284	0.396532	-1.76602	0.0773924	0.163556
PF3D7_0825500	protein KRI1, putative	1.28487	0.491636	2.61346	0.00896311	0.0338503
PF3D7_0825600	cytochrome c oxidase assembly protein, putative	-1.03622	0.476903	-2.17281	0.0297945	0.08204
PF3D7_0825700	conserved Plasmodium protein, unknown function	-1.09447	0.505202	-2.16639	0.0302811	0.0829653
PF3D7_0825800	conserved Plasmodium protein, unknown function	-0.361391	0.5254	-0.68784	0.491554	0.620174
PF3D7_0825900	conserved Plasmodium protein, unknown function	0.850114	0.517417	1.643	0.100383	0.19788
PF3D7_0826000	conserved Plasmodium protein, unknown function	1.58916	0.50303	3.15917	0.00158221	0.00949703
PF3D7_0826100	HECT-like E3 ubiquitin ligase, putative	1.03748	0.474323	2.18728	0.0287219	0.0796922
PF3D7_0826200	alpha/beta hydrolase, putative	-0.420226	0.625954	-0.671338	0.502005	0.629928
PF3D7_0826300	SPRY domain, putative	-0.384608	0.283128	-1.35842	0.174329	0.293266
PF3D7_0826400	dehydrodolichyl diphosphate synthetase, putative	-1.1945	0.421529	-2.83373	0.00460083	0.0210039
PF3D7_0826500	ubiquitin conjugation factor E4 B, putative	-0.133449	0.211841	-0.629951	0.528727	0.652641
PF3D7_0826600	ubiquitin conjugation factor E4 B, putative	-1.44839	0.427795	-3.38571	0.000709956	0.00542806
PF3D7_0826700	receptor for activated c kinase	-0.283646	0.234203	-1.21111	0.225852	0.35667
PF3D7_0826900	conserved Plasmodium protein, unknown function	0.597705	0.390394	1.53103	0.125762	0.232442
PF3D7_0827000	ATP-dependent RNA helicase DBP10, putative	1.41935	0.62614	2.26683	0.0234008	0.0682513
PF3D7_0827100	translation initiation factor IF-2, putative	-0.0537561	0.388347	-0.138423	0.889906	0.928622
PF3D7_0827200	conserved Plasmodium protein, unknown function	0.0167088	0.588659	0.0283846	0.977355	0.989056
PF3D7_0827300	conserved Plasmodium protein, unknown function	0.740609	0.599551	1.23527	0.21673	0.34633
PF3D7_0827400	conserved Plasmodium protein, unknown function	-1.25153	0.538158	-2.32558	0.0200409	0.0608666
PF3D7_0827500	apicoplast ribosomal protein L21 precursor, putative	-1.04022	0.326599	-3.185	0.00144755	0.00895363
PF3D7_0827600	conserved Plasmodium protein, unknown function	0.468613	0.428327	1.09405	0.273931	0.407539
PF3D7_0827700	magnesium transporter, putative	0.26729	0.751397	0.355724	0.722047	0.80805
PF3D7_0827800	SET domain protein, putative	0.423045	0.253731	1.6673	0.0954551	0.190835
PF3D7_0827900	protein disulfide isomerase	-0.400456	0.263759	-1.51826	0.128948	0.236025
PF3D7_0828000	rhomboid protease ROM3	-1.24849	0.589398	-2.11825	0.0341541	0.0903649
PF3D7_0828100	conserved Plasmodium protein, unknown function	-1.01945	0.610987	-1.66852	0.0952119	0.19052
PF3D7_0828200	leucine--tRNA ligase, putative	-0.0970649	0.320677	-0.302687	0.762128	0.839779
PF3D7_0828300	conserved Plasmodium protein, unknown function	0.618314	0.32276	1.91571	0.055402	0.128193
PF3D7_0828400	mitochondrial inner membrane protein OXA1, putative	-0.986481	0.440317	-2.24039	0.0250657	0.07203
PF3D7_0828500	translation initiation factor eIF-2B subunit alpha, putative	-0.632225	0.276136	-2.28954	0.0220478	0.064827
PF3D7_0828600	folate transporter 1	-0.476195	0.313169	-1.52057	0.128367	0.235439
PF3D7_0828700	conserved Plasmodium protein, unknown function	0.253483	0.465909	0.544062	0.586399	0.699333
PF3D7_0828800	GPI-anchored micronemal antigen	2.47357	0.377382	6.55455	5.58107e-11	4.71787e-08
PF3D7_0828900	conserved Plasmodium protein, unknown function	0.0074135	0.327543	0.0226337	0.981942	0.990535
PF3D7_0829000	conserved Plasmodium membrane protein, unknown function	0.480413	0.189232	2.53875	0.0111249	0.0399898
PF3D7_0829100	conserved protein, unknown function	0.188898	0.261243	0.723074	0.469634	0.601056
PF3D7_0829200	prohibitin, putative	0.0623858	0.300169	0.207836	0.835357	0.893382
PF3D7_0829300	U6 snRNA-associated Sm-like protein LSm8, putative	1.46144	0.451294	3.23833	0.0012023	0.00785835
PF3D7_0829400	prolyl 4-hydroxylase subunit alpha, putative	1.60199	0.315528	5.07718	3.83075e-07	3.30669e-05
PF3D7_0829500	conserved Plasmodium protein, unknown function	-0.780441	0.711311	-1.09719	0.27256	0.405989
PF3D7_0829600	early transcribed membrane protein 8	-0.481145	0.439841	-1.09391	0.273996	0.407539
PF3D7_0830300	sporozoite invasion-associated protein 2	-0.0890842	1.03687	-0.0859169	0.931533	0.957393
PF3D7_0830400	CRA domain-containing protein, putative	-0.661472	0.248003	-2.6672	0.00764868	0.0303553
PF3D7_0830500	sporozoite and liver stage tryptophan-rich protein, putative	1.86948	0.497758	3.7558	0.000172792	0.00192193
PF3D7_0830600	Plasmodium exported protein (PHISTc), unknown function	0.0204483	0.30424	0.0672113	0.946414	0.968697
PF3D7_0830700	Plasmodium exported protein (hyp9), unknown function	-0.91104	0.353428	-2.57772	0.00994534	0.0368049
PF3D7_0830800	surface-associated interspersed protein 8.2 (SURFIN 8.2)	0.850631	0.570208	1.49179	0.135754	0.245821
PF3D7_0830900	Plasmodium exported protein, unknown function	1.37715	0.353731	3.89321	9.89277e-05	0.00131696
PF3D7_0831000	Plasmodium exported protein (PHISTb), unknown function	-1.18873	0.936361	-1.26952	0.204257	0.33143
PF3D7_0831100	surface-associated interspersed protein 8.1 (SURFIN 8.1)	1.39142	0.631536	2.20323	0.0275783	0.0776948
PF3D7_0831200	DnaJ protein, putative	0.694832	0.337277	2.06012	0.0393868	0.10069
PF3D7_0831300	Plasmodium exported protein, unknown function	0.850022	0.461284	1.84273	0.0653687	0.144592
PF3D7_0831400	Plasmodium exported protein, unknown function	-0.326485	0.366525	-0.890758	0.373059	0.512
PF3D7_0831500	Plasmodium exported protein (PHIST), unknown function	-0.651525	0.354808	-1.83627	0.0663172	0.145927
PF3D7_0831600	cytoadherence linked asexual protein 8	0.165259	0.391092	0.422558	0.672618	0.770442
PF3D7_0901700	Plasmodium exported protein (hyp5), unknown function	-1.28471	0.470685	-2.72945	0.00634392	0.0267812
PF3D7_0901800	Plasmodium exported protein, unknown function	-2.28663	0.507908	-4.50205	6.73012e-06	0.000213345
PF3D7_0901900	probable protein, unknown function	-1.53394	0.785045	-1.95396	0.0507064	0.120179
PF3D7_0902000	serine/threonine protein kinase, FIKK family	0.581559	0.379691	1.53167	0.125605	0.232442
PF3D7_0902100	serine/threonine protein kinase, FIKK family	-0.61695	0.362897	-1.70007	0.0891181	0.181383
PF3D7_0902200	serine/threonine protein kinase, FIKK family	0.0540045	0.315288	0.171286	0.863999	0.912578
PF3D7_0902300	serine/threonine protein kinase, FIKK family	0.713097	0.348362	2.047	0.0406578	0.10316
PF3D7_0902400	serine/threonine protein kinase, FIKK family	-1.98397	0.704425	-2.81643	0.00485601	0.0218348
PF3D7_0902500	serine/threonine protein kinase, FIKK family	0.423573	0.273549	1.54844	0.121517	0.22743
PF3D7_0902600.1	serine/threonine protein kinase, FIKK family	0.852128	0.418406	2.0366	0.0416897	0.104886
PF3D7_0902700	Plasmodium exported protein (PHISTb), unknown function, pseudogene	-0.889494	0.289762	-3.06974	0.00214246	0.0119964
PF3D7_0902800	serine repeat antigen 9	-1.91949	0.381019	-5.03777	4.70982e-07	3.69163e-05
PF3D7_0902900	conserved Plasmodium protein, unknown function	-0.137931	0.745862	-0.184929	0.853285	0.905023
PF3D7_0903000	conserved protein, unknown function	-0.619703	0.305644	-2.02753	0.0426078	0.106299
PF3D7_0903100	conserved protein, unknown function	-0.386731	0.420149	-0.920462	0.357331	0.497634
PF3D7_0903200	ras-related protein RAB7	-0.728459	0.29339	-2.4829	0.0130316	0.04436
PF3D7_0903300	conserved Plasmodium membrane protein, unknown function	0.185603	0.341085	0.544156	0.586334	0.699333
PF3D7_0903400	ATP-dependent RNA helicase DDX60, putative	-0.940555	0.375412	-2.50539	0.0122315	0.0428363
PF3D7_0903500	conserved Plasmodium protein, unknown function	2.67388	0.571751	4.67666	2.91587e-06	0.000115541
PF3D7_0903600.1	conserved Plasmodium protein, unknown function, unspecified product	3.1301	0.50895	6.1501	7.74324e-10	4.90922e-07
PF3D7_0903700	alpha tubulin 1	-1.09368	0.388744	-2.81338	0.00490244	0.0220046
PF3D7_0903800	LCCL domain-containing protein	-0.323462	0.501442	-0.645063	0.518887	0.643156
PF3D7_0903900	60S ribosomal protein L32	-0.123398	0.162272	-0.760442	0.44699	0.581764
PF3D7_0904000	GTPase-activating protein, putative	0.673854	0.292005	2.30768	0.0210172	0.0626685
PF3D7_0904100	AP-4 complex subunit epsilon, putative	1.06285	0.324353	3.27683	0.00104981	0.00716695
PF3D7_0904200	PH domain-containing protein, putative	0.846013	0.51948	1.62858	0.103403	0.201714
PF3D7_0904300	conserved protein, unknown function	-0.770325	0.415613	-1.85347	0.0638152	0.14221
PF3D7_0904400	signal peptidase complex subunit 3, putative	-1.08299	0.446615	-2.42488	0.0153134	0.0500379
PF3D7_0904500	prefoldin subunit 4, putative	-0.674691	0.502713	-1.3421	0.179563	0.30008
PF3D7_0904600	ubiquitin specific protease, putative	0.333873	0.330803	1.00928	0.312839	0.449114
PF3D7_0904700	bacterial histone-like protein	-0.953409	0.432997	-2.20188	0.0276735	0.0778189
PF3D7_0904800	replication protein A1, small fragment	-0.652798	0.309732	-2.10762	0.0350637	0.09229
PF3D7_0904900	copper-transporting ATPase	-0.364481	0.37422	-0.973975	0.330069	0.467629
PF3D7_0905000	conserved Plasmodium protein, unknown function	-2.04539	0.643587	-3.17811	0.00148241	0.00911366
PF3D7_0905100	nucleoporin NUP100/NSP100, putative	-0.193067	0.273829	-0.705066	0.480769	0.61132
PF3D7_0905200	mitochondrial carrier protein, putative	0.234542	0.30633	0.765653	0.443883	0.57857
PF3D7_0905300	dynein heavy chain, putative	-0.723541	0.311496	-2.32279	0.0201902	0.0612104
PF3D7_0905400	high molecular weight rhoptry protein 3	0.268964	0.241878	1.11198	0.266147	0.399682
PF3D7_0905500	conserved Plasmodium protein, unknown function	-1.11302	0.506104	-2.19919	0.0278646	0.0781689
PF3D7_0905600	WD repeat-containing protein 66, putative	0.541792	0.492868	1.09926	0.271652	0.405242
PF3D7_0905700.1	autophagy-related protein 3, putative	-0.137192	0.22746	-0.603147	0.546411	0.666201
PF3D7_0905800	conserved Plasmodium protein, unknown function	1.86107	0.498826	3.7309	0.000190794	0.00206335
PF3D7_0905900	coatomer subunit beta, putative	0.260728	0.385039	0.677148	0.498312	0.626224
PF3D7_0906000	exoribonuclease II	0.683137	0.411312	1.66087	0.0967388	0.192491
PF3D7_0906100	vacuolar protein sorting-associated protein 46, putative	-0.57358	0.310034	-1.85005	0.0643057	0.142864
PF3D7_0906200	conserved Plasmodium protein, unknown function	-0.682984	0.907553	-0.752556	0.451717	0.585986
PF3D7_0906300	Maf-like protein, putative	-0.225889	0.536795	-0.42081	0.673894	0.771555
PF3D7_0906400	Maf-like protein, putative	-0.192647	0.49263	-0.391058	0.695755	0.788354
PF3D7_0906500	arginase	0.412343	0.33549	1.22908	0.219042	0.348817
PF3D7_0906600	zinc finger protein, putative	2.13898	0.51013	4.19301	2.75278e-05	0.000533588
PF3D7_0906700	leucine-rich repeat protein	-0.0261476	0.514255	-0.0508456	0.959449	0.976781
PF3D7_0906800	conserved Plasmodium protein, unknown function	-0.101632	0.659904	-0.15401	0.877602	0.922719
PF3D7_0906890	conserved Plasmodium protein, unknown function	-1.63232	1.12846	-1.4465	0.148037	0.262532
PF3D7_0906910	tubulin-specific chaperone, putative	0.582973	0.412475	1.41335	0.157552	0.274041
PF3D7_0907000	conserved Plasmodium protein, unknown function	-1.56363	0.606497	-2.57814	0.00993348	0.0368025
PF3D7_0907100	conserved Plasmodium protein, unknown function	-0.232152	0.338159	-0.686518	0.492386	0.620468
PF3D7_0907200	GTPase-activating protein, putative	1.16239	0.317213	3.66438	0.000247934	0.00247544
PF3D7_0907300	conserved Plasmodium protein, unknown function	0.0355301	0.42405	0.0837876	0.933225	0.958938
PF3D7_0907400	ATP-dependent protease ATPase subunit ClpY	0.753327	0.287414	2.62105	0.00876589	0.0333443
PF3D7_0907500	conserved Plasmodium protein, unknown function	0.34082	0.375904	0.906668	0.364583	0.504684
PF3D7_0907600	translation initiation factor SUI1, putative	0.919227	0.331855	2.76997	0.00560623	0.0243793
PF3D7_0907700	proteasome activator 28 subunit beta, putative	-0.0795333	0.296415	-0.268317	0.788455	0.85798
PF3D7_0907800	proteasome activator 28 subunit beta, putative	0.117037	0.289312	0.404536	0.685819	0.780452
PF3D7_0907900	peptide deformylase	-1.46661	0.290419	-5.04999	4.41832e-07	3.5571e-05
PF3D7_0908000	plasma membrane protein 1, putative	-0.662678	0.304163	-2.17869	0.0293547	0.0811815
PF3D7_0908100	apicoplast integral membrane protein, putative	-1.14768	0.530889	-2.16181	0.0306328	0.0837122
PF3D7_0908200	conserved Plasmodium protein, unknown function	0.426954	0.320222	1.33331	0.182432	0.304073
PF3D7_0908300.1	conserved protein, unknown function	-0.70477	0.283574	-2.48531	0.0129438	0.0442393
PF3D7_0908400	conserved Plasmodium protein, unknown function	-1.34028	0.419586	-3.1943	0.00140171	0.00877711
PF3D7_0908500	conserved Plasmodium protein, unknown function	-0.21379	0.367745	-0.581352	0.561003	0.678933
PF3D7_0908600	ribosomal RNA methyltransferase, putative	-0.215615	0.479578	-0.449592	0.653004	0.756043
PF3D7_0908700	tRNA pseudouridine synthase, putative	-1.55308	0.400126	-3.88147	0.000103826	0.00135027
PF3D7_0908800	mitochondrial carrier protein, putative	-0.600281	0.303237	-1.97958	0.0477512	0.115551
PF3D7_0908900	conserved Plasmodium protein, unknown function	-0.490599	0.309114	-1.58711	0.112487	0.214647
PF3D7_0909000	conserved Plasmodium protein, unknown function	1.9267	0.435116	4.42802	9.51013e-06	0.000256571
PF3D7_0909100	conserved Plasmodium membrane protein, unknown function	-0.391726	0.382361	-1.02449	0.305603	0.441813
PF3D7_0909200	GDP-fucose protein O-fucosyltransferase 2	-0.594914	0.480352	-1.2385	0.215532	0.345069
[truncated: 3,074 more rows]
