# Supplementary material for: Investigating a Plasmodium falciparum erythrocyte invasion phenotype switch at the whole transcriptome level
Source: Sci Rep. 2020 Jan 14;10:245. doi: 10.1038/s41598-019-56386-y (PMC6959351; doi:10.1038/s41598-019-56386-y)
Supplement: Supplementary file 3 — Supplementary Dataset 2 [file 41598_2019_56386_MOESM3_ESM.xlsx]

## Sheet: Dd2_suspended_vs_baseline
Supplementary Table S2: Whole transcriptome differential gene expression between baseline and suspended Dd2
Gene ID	Product Description	Log2 Fold Change	Log2 Fold Change Standard Error	Wald statistic	p-value	Benjamini-Hochberg adjusted p-value
PF3D7_0101100	exported protein family 4	0.304285	0.460651	0.660555	0.508898	0.737827
PF3D7_0101200	exported protein family 3	0.0818813	0.523848	0.156307	0.875791	0.947047
PF3D7_0101300	Pfmc-2TM Maurer's cleft two transmembrane protein	-1.59153	1.12938	-1.40921	0.158774	NA
PF3D7_0101400	exported protein family 1, pseudogene	0.152735	3.37978	0.0451907	0.963955	NA
PF3D7_0102000	Plasmodium exported protein (PHISTa), unknown function, pseudogene	1.11387	0.594165	1.87467	0.0608378	0.238978
PF3D7_0102200	ring-infected erythrocyte surface antigen (RESA)	1.58225	0.44127	3.58568	0.000336202	0.00857869
PF3D7_0102300	Plasmodium exported protein, unknown function	-0.745554	0.306415	-2.43315	0.0149682	0.108036
PF3D7_0102400	lysophospholipase, putative, pseudogene	0.247222	0.408647	0.604976	0.545195	0.763271
PF3D7_0102500	erythrocyte binding antigen-181	0.574814	0.445317	1.2908	0.196774	0.458126
PF3D7_0102600	serine/threonine protein kinase, FIKK family	1.16227	0.252137	4.60967	4.03317e-06	0.000372507
PF3D7_0102700	merozoite-associated tryptophan-rich antigen	1.32009	0.411478	3.20816	0.00133589	0.021998
PF3D7_0102800	conserved Plasmodium protein, unknown function	-0.741109	0.337949	-2.19296	0.0283103	0.156285
PF3D7_0102900	aspartate--tRNA ligase	-0.120871	0.265903	-0.454567	0.649421	0.827825
PF3D7_0103000	vacuolar protein sorting-associated protein VTA1, putative	-0.52208	0.264264	-1.9756	0.0481999	0.21156
PF3D7_0103100	vacuolar protein sorting-associated protein 51, putative	-0.581996	0.260201	-2.23671	0.0253051	0.145609
PF3D7_0103200	nucleoside transporter 4	-0.319416	0.23712	-1.34707	0.177959	0.434672
PF3D7_0103300	conserved Plasmodium protein, unknown function	-0.0250776	0.277161	-0.0904804	0.927905	0.968207
PF3D7_0103400	zinc-carboxypeptidase, putative	0.0387771	0.236758	0.163784	0.869901	0.946656
PF3D7_0103500	conserved Plasmodium protein, unknown function	0.392133	0.411904	0.952001	0.341096	0.603441
PF3D7_0103600	ATP-dependent RNA helicase, putative	-0.083399	0.25453	-0.327659	0.743169	0.880787
PF3D7_0103700	L-seryl-tRNA(Sec) kinase, putative	0.363511	0.458037	0.793627	0.427413	0.67477
PF3D7_0103800	actin-related protein	0.082313	0.31216	0.263688	0.79202	0.905036
PF3D7_0103900	parasite-infected erythrocyte surface protein	-0.112316	0.235268	-0.477399	0.633078	0.817103
PF3D7_0104000	thrombospondin-related sporozoite protein	-0.0648647	0.257121	-0.252273	0.80083	0.909877
PF3D7_0104100	conserved Plasmodium membrane protein, unknown function	0.0382133	0.305165	0.125222	0.900348	0.957083
PF3D7_0104200	StAR-related lipid transfer protein	0.0176896	0.286774	0.0616847	0.950814	0.977952
PF3D7_0104300	ubiquitin carboxyl-terminal hydrolase 1, putative	1.42725	0.468281	3.04785	0.00230483	0.0329366
PF3D7_0104400	4-hydroxy-3-methylbut-2-enyl diphosphate reductase	0.203241	0.264809	0.767499	0.442785	0.687006
PF3D7_0104500	conserved protein, unknown function	0.0857851	0.29888	0.287022	0.774096	0.894952
PF3D7_0104600	conserved Plasmodium protein, unknown function	0.633479	0.546528	1.1591	0.246417	0.513202
PF3D7_0104700	major facilitator superfamily-related transporter, putative	0.229169	0.30654	0.747599	0.454702	0.693417
PF3D7_0104800	novel putative transporter 1, putative	0.159577	0.269477	0.592172	0.553736	0.769802
PF3D7_0105100	conserved Apicomplexan protein, unknown function	0.192113	0.424761	0.452284	0.651064	0.82885
PF3D7_0105200	RAP protein, putative	0.0407963	0.30067	0.135685	0.892071	0.952769
PF3D7_0105300	cyclase-associated protein	-0.459248	0.316324	-1.45183	0.14655	0.395181
PF3D7_0105400.1	conserved Plasmodium protein, unknown function	-0.355272	0.382275	-0.929362	0.352702	0.612646
PF3D7_0105500	conserved Plasmodium protein, unknown function	-0.276651	0.499403	-0.553964	0.579603	0.785815
PF3D7_0105600	conserved Plasmodium protein, unknown function	-0.0911119	0.30221	-0.301485	0.763044	0.890558
PF3D7_0105700	asparagine-rich antigen Pfa35-2	0.081064	0.504574	0.160658	0.872362	0.946656
PF3D7_0105800	conserved Plasmodium protein, unknown function	-0.207881	0.212322	-0.979087	0.327537	0.593818
PF3D7_0105900	3'-5' exonuclease, putative	-0.247589	0.304967	-0.811855	0.416875	0.665101
PF3D7_0106000	conserved Plasmodium protein, unknown function	-0.302932	0.27143	-1.11606	0.264396	0.532973
PF3D7_0106100	V-type proton ATPase subunit C, putative	0.188045	0.258001	0.728853	0.466091	0.703314
PF3D7_0106200	conserved Plasmodium protein, unknown function	-0.574904	0.328614	-1.74948	0.0802082	0.280459
PF3D7_0106300	calcium-transporting ATPase	0.242588	0.183474	1.32219	0.186103	0.444685
PF3D7_0106400	pre-rRNA-processing protein TSR2, putative	0.28792	0.277691	1.03683	0.299813	0.566417
PF3D7_0106500	conserved Plasmodium protein, unknown function	0.0826163	0.311186	0.265488	0.790633	0.903867
PF3D7_0106600	conserved Plasmodium protein, unknown function	-0.328659	0.388389	-0.846211	0.397435	0.64932
PF3D7_0106700	small ribosomal subunit assembling AARP2 protein	0.836749	0.419418	1.99502	0.0460405	0.207016
PF3D7_0106800	ras-related protein Rab-5C	-0.230341	0.273058	-0.843561	0.398914	0.65001
PF3D7_0106900	2-C-methyl-D-erythritol 4-phosphate cytidylyltransferase, putative	-0.392234	0.283152	-1.38524	0.165979	0.420226
PF3D7_0107000.1	centrin-1	-0.640377	0.248603	-2.5759	0.00999791	0.0839555
PF3D7_0107100	conserved Plasmodium protein, unknown function	0.519528	0.309876	1.67657	0.0936275	0.304992
PF3D7_0107200	carbon catabolite repressor protein 4, putative	0.0236641	0.325045	0.0728025	0.941963	0.975101
PF3D7_0107300	conserved Plasmodium protein, unknown function	-0.478128	0.262826	-1.81918	0.0688834	0.258722
PF3D7_0107400	conserved Plasmodium protein, unknown function	-0.391747	0.247225	-1.58457	0.113063	0.338429
PF3D7_0107500	lipid/sterol:H+ symporter	1.27894	0.268855	4.75698	1.96514e-06	0.000212449
PF3D7_0107600	eukaryotic translation initiation factor 2-alpha kinase 2, putative	1.09261	0.412061	2.65156	0.00801197	0.0751065
PF3D7_0107700	OST3/OST6 domain-containing protein, putative	0.754988	0.512141	1.47418	0.140433	0.38381
PF3D7_0107800	double-strand break repair protein MRE11	-0.0532748	0.336757	-0.158199	0.8743	0.946983
PF3D7_0107900	conserved Plasmodium protein, unknown function	0.064594	0.3573	0.180784	0.856537	0.939133
PF3D7_0108000	proteasome subunit beta type-3, putative	-0.865959	0.278047	-3.11443	0.00184302	0.0277737
PF3D7_0108100	conserved Plasmodium protein, unknown function	-0.261361	0.263727	-0.991028	0.321672	0.589848
PF3D7_0108300	conserved Plasmodium protein, unknown function	0.836995	0.428416	1.9537	0.0507371	0.216508
PF3D7_0108400.1	mitochondrial carrier protein, putative	1.1553	0.346203	3.33706	0.000846691	0.015889
PF3D7_0108500	conserved Plasmodium protein, unknown function	1.19903	0.361816	3.31392	0.000919965	0.0169444
PF3D7_0108600	conserved Plasmodium protein, unknown function	0.210068	0.241431	0.870094	0.384249	0.636339
PF3D7_0108700	secreted ookinete protein, putative	0.0457879	0.25426	0.180083	0.857087	0.939406
PF3D7_0108800	conserved Plasmodium protein, unknown function	-0.0649115	0.205738	-0.315506	0.752377	0.884173
PF3D7_0109000	photosensitized INA-labeled protein PHIL1	-0.0315626	0.216927	-0.145499	0.884317	0.951871
PF3D7_0109100	LCCL domain-containing protein	0.109789	0.24789	0.442895	0.657842	0.833642
PF3D7_0109200	cleavage and polyadenylation specificity factor subunit 5, putative	-0.186621	0.268492	-0.695069	0.487012	0.721236
PF3D7_0109300	fatty acid elongation protein, GNS1/SUR4 family, putative	0.178776	0.460946	0.387847	0.69813	0.855972
PF3D7_0109400	tubulin-specific chaperone a, putative	0.196595	0.38844	0.506114	0.612777	0.804238
PF3D7_0109500	N-acetyltransferase, GNAT family, putative	-0.175123	0.323411	-0.541487	0.588172	0.789256
PF3D7_0109600	cold-shock protein, putative	0.440495	0.29497	1.49336	0.135343	0.377277
PF3D7_0109700	rRNA biogenesis protein RRP36, putative	0.345673	0.408323	0.846567	0.397237	0.64932
PF3D7_0109800	phenylalanine--tRNA ligase alpha subunit	0.482325	0.194755	2.47657	0.0132652	0.0997997
PF3D7_0109850	phosphatidate cytidylyltransferase, putative	-0.0305993	0.304779	-0.100398	0.920028	0.965253
PF3D7_0109950	conserved Plasmodium protein, unknown function	0.0204487	0.273877	0.0746638	0.940482	0.974176
PF3D7_0110000	conserved Plasmodium protein, unknown function	-0.226715	0.394528	-0.574649	0.565528	0.779051
PF3D7_0110100	selenocysteine-specific elongation factor selB homologue, putative	0.579116	0.34792	1.66451	0.0960107	0.308593
PF3D7_0110200	FAD-linked sulfhydryl oxidase ERV1, putative	-0.700531	0.305776	-2.291	0.0219636	0.13555
PF3D7_0110400	DNA-directed RNA polymerase II subunit RPB9, putative	0.476144	0.315439	1.50946	0.13118	0.3694
PF3D7_0110500	bromodomain protein, putative	0.701832	0.423554	1.65701	0.0975181	0.31107
PF3D7_0110600	phosphatidylinositol-4-phosphate 5-kinase	0.323462	0.298171	1.08482	0.278002	0.547035
PF3D7_0110700	chromatin assembly factor 1 protein WD40 domain, putative	-0.102756	0.203499	-0.504943	0.613599	0.804806
PF3D7_0110800	transcription initiation factor TFIIB, putative	0.428474	0.214823	1.99454	0.0460929	0.207064
PF3D7_0110900	adenylate kinase-like protein 1	0.0664162	0.414503	0.160231	0.872699	0.946656
PF3D7_0111000	kinesin-8, putative	0.152473	0.255622	0.596478	0.550856	0.767126
PF3D7_0111200	conserved Plasmodium protein, unknown function	-0.555058	0.475974	-1.16615	0.243554	0.510878
PF3D7_0111300	P-loop containing nucleoside triphosphate hydrolase, putative	0.01176	0.230415	0.0510385	0.959295	0.98254
PF3D7_0111400	conserved Plasmodium protein, unknown function	-0.619397	0.369946	-1.67429	0.0940739	0.304992
PF3D7_0111500	UMP-CMP kinase, putative	-0.390772	0.2647	-1.47628	0.139869	0.383444
PF3D7_0111600	conserved Plasmodium protein, unknown function	0.103117	0.464916	0.221796	0.824472	0.920957
PF3D7_0111700	conserved Plasmodium protein, unknown function	0.095367	1.36067	0.0700882	0.944123	NA
PF3D7_0111800	eukaryotic translation initiation factor 4E, putative	0.227316	0.292353	0.777538	0.436842	0.681862
PF3D7_0111900	conserved protein, unknown function	-0.645204	0.260207	-2.47957	0.0131539	0.0992632
PF3D7_0112000	TatD-like deoxyribonuclease	0.181226	0.36547	0.49587	0.619986	0.809237
PF3D7_0112100	conserved Plasmodium protein, unknown function	1.70227	0.508192	3.34966	0.000809122	0.0154167
PF3D7_0112200	multidrug resistance-associated protein 1	-0.78098	0.279955	-2.78967	0.00527624	0.0567938
PF3D7_0112800	Plasmodium exported protein (hyp11), unknown function	-0.358432	0.366372	-0.978329	0.327912	0.594064
PF3D7_0112900	Plasmodium exported protein, unknown function	0.185623	0.427586	0.434119	0.664202	0.838516
PF3D7_0113000	glutamic acid-rich protein	-0.0985413	0.342751	-0.287501	0.773729	0.894952
PF3D7_0113100	surface-associated interspersed protein 1.1 (SURFIN 1.1)	1.00036	0.781749	1.27964	0.200671	0.464805
PF3D7_0113200	Plasmodium exported protein, unknown function	0.217195	0.352294	0.616515	0.537555	0.757917
PF3D7_0113300	Plasmodium exported protein (hyp1), unknown function	1.22754	0.25855	4.74778	2.05662e-06	0.000213075
PF3D7_0113400	Plasmodium exported protein, unknown function	0.110971	0.51386	0.215956	0.829022	0.923844
PF3D7_0113600	surface-associated interspersed protein 1.2 (SURFIN 1.2), pseudogene	0.633113	0.50058	1.26476	0.205958	0.470771
PF3D7_0113700	heat shock protein 40, type II	0.606483	0.2116	2.86618	0.00415456	0.0482978
PF3D7_0113800	DBL containing protein, unknown function	0.00392374	0.509303	0.00770413	0.993853	0.996966
PF3D7_0113900	CX3CL1-binding protein 1	-0.0202427	0.438498	-0.0461637	0.96318	0.982785
PF3D7_0114000	exported protein family 1	1.5197	0.654666	2.32134	0.0202686	0.130734
PF3D7_0114100	Pfmc-2TM Maurer's cleft two transmembrane protein	-1.12093	0.906	-1.23723	0.216	NA
PF3D7_0114200	exported protein family 3	-0.207926	2.30246	-0.0903062	0.928044	NA
PF3D7_0114300	exported protein family 4, pseudogene	0.55635	1.86668	0.298043	0.76567	NA
PF3D7_0114500	Plasmodium exported protein (hyp10), unknown function	0.702689	0.737802	0.952409	0.34089	0.603296
PF3D7_0114800	Plasmodium exported protein (hyp7), unknown function	-1.4447	2.258	-0.639813	0.522294	NA
PF3D7_0114900	Plasmodium exported protein, unknown function, pseudogene	-0.0598181	0.952994	-0.0627686	0.949951	NA
PF3D7_0115000	surface-associated interspersed protein 1.3 (SURFIN 1.3)	1.11304	0.486987	2.28557	0.0222796	0.136411
PF3D7_0115100	Plasmodium exported protein (PHISTa), unknown function	0.423578	0.437015	0.969251	0.33242	0.596591
PF3D7_0115150	Plasmodium exported protein, unknown function, pseudogene	0.647686	1.17638	0.550575	0.581925	NA
PF3D7_0202100	liver stage associated protein 2	0.5123	0.218946	2.33985	0.0192916	0.126233
PF3D7_0202200	EMP1-trafficking protein (PTP1)	1.5054	0.289043	5.20822	1.90665e-07	4.08198e-05
PF3D7_0202300	Plasmodium exported protein (hyp11), unknown function	2.3678	0.743253	3.18573	0.00144389	0.0230143
PF3D7_0202400	translation-enhancing factor	0.499248	0.451484	1.10579	0.268816	0.538172
PF3D7_0202500	early transcribed membrane protein 2	0.512513	0.277265	1.84846	0.0645362	0.247638
PF3D7_0202600.1	nucleic acid binding protein, putative	-0.404497	0.27944	-1.44753	0.147749	0.396901
PF3D7_0202700	octaprenyl pyrophosphate synthase	0.00797439	0.252986	0.0315211	0.974854	0.98696
PF3D7_0202800	conserved Plasmodium protein, unknown function	-0.279877	0.342204	-0.817865	0.413434	0.66216
PF3D7_0202900	palmitoyltransferase DHHC12, putative	-0.136889	0.324486	-0.421862	0.673126	0.843591
PF3D7_0203000	repetitive organellar protein, putative	-0.0572441	0.423991	-0.135013	0.892602	0.952769
PF3D7_0203100	protein kinase, putative	0.302767	0.346312	0.874261	0.381976	0.635125
PF3D7_0203200	conserved Plasmodium protein, unknown function	-0.138597	0.347344	-0.399019	0.689879	0.850885
PF3D7_0203300	ERCC1 nucleotide excision repair protein, putative	-0.323651	0.306576	-1.0557	0.291107	0.557442
PF3D7_0203400	conserved Plasmodium protein, unknown function	-0.488035	0.273683	-1.78321	0.0745514	0.270025
PF3D7_0203600	conserved Plasmodium protein, unknown function	-0.28191	0.435753	-0.646949	0.517665	0.744246
PF3D7_0203700	protein MAK16, putative	0.634194	0.282434	2.24546	0.0247384	0.143888
PF3D7_0203800	conserved Plasmodium protein, unknown function	-0.563705	0.445528	-1.26525	0.205781	0.470771
PF3D7_0203900	5'-3' exonuclease, N-terminal resolvase-like domain, putative	-0.0162589	0.270575	-0.0600901	0.952084	0.97845
PF3D7_0204000	condensin-2 complex subunit H2, putative	1.03797	0.470629	2.2055	0.0274188	0.153898
PF3D7_0204100	conserved Plasmodium protein, unknown function	-0.0589953	0.282176	-0.209073	0.834392	0.927454
PF3D7_0204200	conserved Plasmodium protein, unknown function	0.0805012	0.261029	0.308399	0.757779	0.886949
PF3D7_0204300	conserved Plasmodium protein, unknown function	0.440328	0.424477	1.03734	0.299577	0.566247
PF3D7_0204400	dynein light chain, putative	0.718033	0.708355	1.01366	0.310744	0.578191
PF3D7_0204500	aspartate transaminase	-0.376133	0.342993	-1.09662	0.272807	0.542885
PF3D7_0204600	5'-3' exonuclease, putative	0.336091	0.232766	1.4439	0.148767	0.397832
PF3D7_0204700	hexose transporter	1.35051	0.265857	5.07983	3.7777e-07	7.22557e-05
PF3D7_0204800	3'-5' exonuclease, putative	-0.423438	0.263912	-1.60447	0.108611	0.331567
PF3D7_0204900	2-methoxy-6-polyprenyl-1,4-benzoquinol methylase, mitochondrial, putative	-0.0846215	0.23819	-0.355269	0.722388	0.869574
PF3D7_0205000	conserved Plasmodium protein, unknown function	1.16788	0.667466	1.74972	0.0801666	0.280459
PF3D7_0205100	conserved Plasmodium protein, unknown function	0.525612	0.382218	1.37516	0.169082	0.423812
PF3D7_0205200	conserved Plasmodium protein, unknown function	0.367289	0.406361	0.90385	0.366075	0.623062
PF3D7_0205300	conserved Plasmodium protein, unknown function	0.71807	0.563883	1.27344	0.202863	0.467703
PF3D7_0205400	PCI domain-containing protein, putative	0.325255	0.341228	0.953191	0.340493	0.603296
PF3D7_0205500	DNA-directed RNA polymerase II 16 kDa subunit, putative	-0.14948	0.226906	-0.658775	0.51004	0.738622
PF3D7_0205600	conserved Plasmodium protein, unknown function	0.139952	0.270805	0.516798	0.605297	0.800441
PF3D7_0205700.1	RNA-binding protein, putative	-0.369865	0.272065	-1.35948	0.173996	0.429207
PF3D7_0205800	PH domain-containing protein, putative	-0.792274	0.290396	-2.72825	0.00636705	0.0646191
PF3D7_0205900	26S proteasome regulatory subunit RPN1, putative	-0.477871	0.158193	-3.02081	0.00252103	0.0346794
PF3D7_0206000	DNA repair protein RAD2, putative	0.287627	0.304123	0.94576	0.344271	0.605758
PF3D7_0206100	cysteine desulfuration protein SufE	0.141966	0.254471	0.557887	0.576922	0.784153
PF3D7_0206200	pantothenate transporter	0.24797	0.283328	0.875202	0.381464	0.634667
PF3D7_0206300	pentafunctional AROM polypeptide, putative, pseudogene	0.455459	0.300603	1.51515	0.129734	0.366573
PF3D7_0206500	conserved Plasmodium protein, unknown function	0.946011	0.404678	2.33769	0.0194033	0.126316
PF3D7_0206600	DNA-directed RNA polymerase III subunit RPC10, putative	0.588788	0.533623	1.10338	0.269863	0.53893
PF3D7_0206700	adenylosuccinate lyase	0.335035	0.299724	1.11781	0.263648	0.532543
PF3D7_0206800	merozoite surface protein 2	-0.217038	0.225689	-0.961667	0.336217	0.599071
PF3D7_0206900.1	merozoite surface protein 5	-0.189164	0.254191	-0.74418	0.456768	0.695145
PF3D7_0207000	merozoite surface protein 4	-0.458338	0.322849	-1.41967	0.155704	0.406466
PF3D7_0207100	conserved Plasmodium protein, unknown function	-0.0539498	0.250488	-0.215379	0.829472	0.923844
PF3D7_0207200	iron-sulfur assembly protein, putative	0.0460021	0.339929	0.135329	0.892352	0.952769
PF3D7_0207300	serine repeat antigen 8	0.562399	0.391994	1.43471	0.151368	0.401285
PF3D7_0207400	serine repeat antigen 7	-0.789159	0.242125	-3.2593	0.00111687	0.0195569
PF3D7_0207500	serine repeat antigen 6	-0.817011	0.317184	-2.57583	0.0100001	0.0839555
PF3D7_0207600	serine repeat antigen 5	-0.427741	0.254652	-1.67971	0.0930147	0.304517
PF3D7_0207700	serine repeat antigen 4	-0.399086	0.272729	-1.46331	0.143383	0.390217
PF3D7_0207800	serine repeat antigen 3	-0.528855	0.265414	-1.99257	0.0463087	0.207177
PF3D7_0207900	serine repeat antigen 2	0.388828	0.2698	1.44117	0.149536	0.398174
PF3D7_0208000	serine repeat antigen 1	-0.388993	0.21083	-1.84506	0.0650295	0.249338
PF3D7_0208100.1	conserved Plasmodium protein, unknown function	-0.551619	0.302835	-1.82152	0.0685286	0.258176
PF3D7_0208200	KRR1 small subunit processome component, putative	0.548715	0.188942	2.90414	0.00368265	0.0446678
PF3D7_0208300	conserved Plasmodium protein, unknown function	0.161232	0.298872	0.539469	0.589563	0.790269
PF3D7_0208400	conserved Plasmodium protein, unknown function	-0.302857	0.254592	-1.18958	0.234213	0.501179
PF3D7_0208500	acyl carrier protein	-0.787317	0.255805	-3.0778	0.00208534	0.0302344
PF3D7_0208600	ribosome-recycling factor	-0.439606	0.29406	-1.49495	0.134926	0.376537
PF3D7_0208700.1	conserved Plasmodium protein, unknown function, unspecified product	-0.0341635	0.27499	-0.124236	0.901129	0.957083
PF3D7_0208800	conserved Plasmodium protein, unknown function	0.365388	0.396702	0.921064	0.357017	0.616046
PF3D7_0208900	6-cysteine protein	1.30354	0.529208	2.4632	0.0137703	0.102361
PF3D7_0209000	6-cysteine protein	0.582438	0.528086	1.10292	0.270061	0.53893
PF3D7_0209100	phospholipase A2, putative	-0.0704986	0.172804	-0.407967	0.683298	0.846681
PF3D7_0209200	3'exoribonuclease, putative	-0.210877	0.253373	-0.832278	0.405252	0.655388
PF3D7_0209300	2C-methyl-D-erythritol 2,4-cyclodiphosphate synthase	-0.716232	0.317134	-2.25845	0.0239176	0.14078
PF3D7_0209400	conserved protein, unknown function	-0.390604	0.218296	-1.78933	0.0735615	0.268986
PF3D7_0209500	conserved Plasmodium protein, unknown function	0.407682	0.330376	1.23399	0.217205	0.481586
PF3D7_0209600	transporter, putative	-0.326109	0.230033	-1.41766	0.156289	0.407351
PF3D7_0209700	RING zinc finger protein, putative	0.592918	0.212116	2.79525	0.00518601	0.0561337
PF3D7_0209800	ATP-dependent RNA helicase UAP56	0.324372	0.171777	1.88833	0.0589821	0.235597
PF3D7_0210000	secretory complex protein 61 gamma subunit	-0.349061	0.216679	-1.61096	0.107189	0.329653
PF3D7_0210100.1	60S ribosomal protein L37ae, putative	0.075574	0.207806	0.363676	0.7161	0.866762
PF3D7_0210200	conserved Plasmodium protein, unknown function	-0.535826	0.224185	-2.39011	0.0168434	0.115823
PF3D7_0210300	monocarboxylate transporter, putative	-0.493638	0.256682	-1.92315	0.0544615	0.224233
PF3D7_0210400	50S ribosomal protein L33, putative	-0.588229	0.329606	-1.78465	0.0743189	0.269916
PF3D7_0210500	conserved Plasmodium protein, unknown function	0.311303	0.426337	0.730182	0.465279	0.702994
PF3D7_0210600	conserved Plasmodium protein, unknown function	-0.0106084	0.238815	-0.044421	0.964569	0.983556
PF3D7_0210700	syntaxin, Qa-SNARE family	0.286355	0.373647	0.766377	0.443452	0.687115
PF3D7_0210800	conserved Plasmodium protein, unknown function	1.00731	0.230887	4.3628	1.28406e-05	0.000886893
PF3D7_0210900	conserved Plasmodium protein, unknown function	0.551891	0.276108	1.99882	0.0456279	0.205719
PF3D7_0211100	conserved Plasmodium protein, unknown function	0.776755	0.460028	1.68849	0.0913163	0.30054
PF3D7_0211200	ras-related protein Rab-5A	-0.704231	0.307467	-2.29043	0.0219965	0.13555
PF3D7_0211300	ubiquinol-cytochrome-c reductase complex assembly factor 1, putative	0.113943	0.367996	0.309632	0.756841	0.886949
PF3D7_0211400	beta-ketoacyl-ACP synthase III	0.284166	0.378975	0.749828	0.453358	0.69243
PF3D7_0211500	GAF domain-related protein, putative	0.104549	0.293145	0.356645	0.721357	0.86944
PF3D7_0211600	UDP-N-acetylglucosamine transferase subunit ALG14, putative	-0.420097	0.66833	-0.628577	0.529626	0.751879
PF3D7_0211700	tyrosine kinase-like protein, putative	-0.232045	0.266053	-0.872175	0.383113	0.635497
PF3D7_0211800	asparagine--tRNA ligase	-0.789591	0.214204	-3.68617	0.000227655	0.00650649
PF3D7_0211900	conserved Plasmodium protein, unknown function	-0.222684	0.270412	-0.823501	0.410223	0.658715
PF3D7_0212000	GDP-fructose:GMP antiporter, putative	-0.339111	0.268768	-1.26173	0.207047	0.471531
PF3D7_0212100	conserved Plasmodium protein, unknown function	0.0603519	0.41222	0.146407	0.8836	0.951751
PF3D7_0212200	ribosomal protein L12, mitochondrial, putative	0.010411	0.244495	0.0425817	0.966035	0.984143
PF3D7_0212300	peptide chain release factor subunit 1, putative	0.36745	0.213823	1.71848	0.0857097	0.29013
PF3D7_0212400	conserved Plasmodium membrane protein, unknown function	0.256481	0.221087	1.16009	0.246011	0.512747
PF3D7_0212500	conserved Plasmodium protein, unknown function	-0.0256429	0.291047	-0.0881059	0.929793	0.969561
PF3D7_0212600	secreted protein with altered thrombospondin repeat domain	0.0144079	0.225023	0.0640283	0.948948	0.977448
PF3D7_0212700	SRR1-like protein	-0.0438757	0.295352	-0.148554	0.881906	0.951348
PF3D7_0212800	multidrug efflux pump, putative	-0.0662625	0.368337	-0.179896	0.857234	0.939406
PF3D7_0212900	arginyl-tRNA--protein transferase	-0.273808	0.246074	-1.11271	0.265834	0.534355
PF3D7_0213000	conserved Plasmodium protein, unknown function	-0.482881	0.258933	-1.86488	0.0621977	0.241228
PF3D7_0213100	protein SIS1	-0.096205	0.260113	-0.369859	0.711488	0.862982
PF3D7_0213200	conserved Plasmodium protein, unknown function	-0.239438	0.309194	-0.774395	0.438697	0.68331
PF3D7_0213300	conserved Plasmodium protein, unknown function	-0.552376	0.373951	-1.47713	0.13964	0.383444
PF3D7_0213400	protein kinase 7	-0.355496	0.290998	-1.22164	0.221842	0.486535
PF3D7_0213500	tetratricopeptide repeat protein, putative	0.31131	0.265552	1.17231	0.241072	0.508635
PF3D7_0213600	conserved Plasmodium protein, unknown function	0.329599	0.365869	0.900867	0.367659	0.623152
PF3D7_0213700	conserved protein, unknown function	-0.275329	0.384914	-0.715302	0.474423	0.710848
PF3D7_0213800	conserved Plasmodium protein, unknown function	0.261281	0.379697	0.688129	0.491371	0.723812
PF3D7_0213900	conserved Plasmodium protein, unknown function	0.750363	0.457974	1.63844	0.10133	0.318327
PF3D7_0214000	T-complex protein 1 subunit theta	0.53314	0.229212	2.32597	0.0200201	0.129635
PF3D7_0214100	protein transport protein SEC31	1.85035	0.425418	4.34949	1.36456e-05	0.000904792
PF3D7_0214200	mitochondrial ribosomal protein L13 precursor, putative	0.0847736	0.219174	0.386786	0.698915	0.855972
PF3D7_0214300	conserved Plasmodium protein, unknown functio	1.63674	0.655437	2.49717	0.0125188	0.096316
PF3D7_0214400	conserved Plasmodium protein, unknown functio	0.620748	0.399105	1.55535	0.119863	0.351079
PF3D7_0214500	conserved Plasmodium protein, unknown functio	0.64687	0.678453	0.953448	0.340363	0.603296
PF3D7_0214600	serine/threonine protein kinase, putative	0.434673	0.324016	1.34152	0.179753	0.436693
PF3D7_0214700	conserved Plasmodium protein, unknown function	0.438987	0.252514	1.73846	0.0821294	0.28265
PF3D7_0214800	conserved Plasmodium membrane protein, unknown function	0.460618	0.244728	1.88217	0.0598135	0.236755
PF3D7_0214900	rhoptry neck protein 6	0.41213	0.265623	1.55156	0.120767	0.351079
PF3D7_0215000	acyl-CoA synthetase	0.139451	0.304467	0.458017	0.64694	0.826203
PF3D7_0215100	RING zinc finger protein, putative	-0.0795479	0.288699	-0.275539	0.782902	0.89937
PF3D7_0215200	conserved Plasmodium protein, unknown function	-0.0910835	0.269487	-0.337988	0.735372	0.876559
PF3D7_0215300	acyl-CoA synthetase	0.764618	0.32602	2.34531	0.0190112	0.125222
PF3D7_0215400	conserved Plasmodium protein, unknown function	0.677736	0.353653	1.91639	0.055316	0.226073
PF3D7_0215500	conserved Plasmodium protein, unknown function	1.01694	0.331188	3.07057	0.00213652	0.0308864
PF3D7_0215600	conserved Plasmodium protein, unknown function	0.0442152	0.311817	0.141799	0.887239	0.951871
PF3D7_0215700	DNA-directed RNA polymerase II subunit RPB2, putative	0.351952	0.255016	1.38011	0.167551	0.421676
PF3D7_0215800	origin recognition complex subunit 5	-0.16269	0.205525	-0.791582	0.428605	0.675522
PF3D7_0215900	palmitoyltransferase DHHC11, putative	0.238942	0.511653	0.467001	0.640499	0.821776
PF3D7_0216000	DEAD/DEAH box helicase, putative	-0.0478864	0.570129	-0.0839923	0.933063	0.971618
PF3D7_0216100	conserved Plasmodium protein, unknown function	0.0196582	0.333243	0.0589906	0.95296	0.97854
PF3D7_0216200	conserved Plasmodium protein, unknown function	0.38115	0.313496	1.21581	0.224059	0.488478
PF3D7_0216300	conserved Plasmodium protein, unknown function	0.494189	0.388511	1.27201	0.20337	0.468223
PF3D7_0216400	vacuolar protein sorting-associated protein 45, putative	-0.647592	0.274847	-2.35619	0.0184634	0.123578
PF3D7_0216500	conserved Plasmodium protein, unknown function	-0.523607	0.295606	-1.7713	0.0765106	0.27236
PF3D7_0216600	MtN3-like protein	0.364808	0.189541	1.92469	0.0542679	0.224148
PF3D7_0216700.1	autophagy-related protein 11, putative	0.746938	0.469267	1.59171	0.111449	0.336413
PF3D7_0216800	TMEM121 domain-containing protein, putative	-0.450196	0.260926	-1.72537	0.0844601	0.287882
PF3D7_0216900	conserved Plasmodium protein, unknown function	0.685529	0.40573	1.68962	0.0911012	0.300229
PF3D7_0217000	conserved Plasmodium membrane protein, unknown function	-0.12607	0.306172	-0.411762	0.680514	0.846049
PF3D7_0217100	ATP synthase F1, alpha subunit	-0.522855	0.210719	-2.48129	0.0130908	0.0989371
PF3D7_0217200	conserved Plasmodium protein, unknown function	0.118922	0.424488	0.280155	0.779359	0.898413
PF3D7_0217300	AP-2 complex subunit sigma, putative	-0.00722797	0.312388	-0.0231378	0.98154	0.990896
PF3D7_0217400	conserved Plasmodium protein, unknown function	-0.604003	0.322769	-1.87131	0.0613015	0.239853
PF3D7_0217500	calcium-dependent protein kinase 1	-0.39564	0.341675	-1.15794	0.246888	0.513499
PF3D7_0217600	conserved Plasmodium protein, unknown function	-0.0636544	0.254304	-0.250308	0.802349	0.910484
PF3D7_0217700	E2F-associated phosphoprotein, putative	0.58145	0.413526	1.40608	0.159701	0.412349
PF3D7_0217800	40S ribosomal protein S26	0.135765	0.208486	0.651195	0.514921	0.741158
PF3D7_0217900	conserved Plasmodium protein, unknown function	-0.915255	0.290534	-3.15025	0.0016313	0.0251159
PF3D7_0218000	replication factor C subunit 2, putative	-0.52451	0.281296	-1.86462	0.0622352	0.241228
PF3D7_0218100	conserved Plasmodium membrane protein, unknown function	-0.901185	0.456003	-1.97627	0.048124	0.211414
PF3D7_0218200	conserved Plasmodium protein, unknown function	0.128064	0.287618	0.445258	0.656133	0.83281
PF3D7_0218300	rRNA methyltransferase, putative	-0.299569	0.201304	-1.48815	0.136713	0.378839
PF3D7_0218400	ATP-dependent RNA helicase DDX47, putative	1.1861	0.304957	3.88942	0.000100484	0.00369115
PF3D7_0218500	small nuclear ribonucleoprotein Sm D2, putative	-0.099653	0.266429	-0.374033	0.70838	0.860751
PF3D7_0218600	patatin-like phospholipase, putative	0.0980549	0.203999	0.480663	0.630756	0.815705
PF3D7_0218700	pre-mRNA-processing protein 45, putative	0.970611	0.312617	3.10479	0.00190416	0.0282668
PF3D7_0219100	conserved protein, unknown function	0.198585	0.260595	0.762046	0.446032	0.688892
PF3D7_0219200	40S ribosomal protein S30	-0.424622	0.26229	-1.61891	0.105467	0.326378
PF3D7_0219300	conserved Plasmodium protein, unknown function	-0.335063	0.319683	-1.04811	0.294588	0.561334
PF3D7_0219400.1	ribosome associated membrane protein RAMP4, putative, unspecified product	-0.69236	0.430645	-1.60773	0.107895	0.330802
PF3D7_0219500	pseudouridine synthase, putative	-0.0312131	0.283146	-0.110237	0.912222	0.962809
PF3D7_0219600	replication factor C subunit 1, putative	0.404926	0.263339	1.53766	0.124132	0.357041
PF3D7_0219700	Plasmodium exported protein (PHISTc), unknown function	1.79362	0.369045	4.86018	1.17279e-06	0.000148108
PF3D7_0219800	Plasmodium exported protein (PHISTc), unknown function	0.611258	0.285311	2.14242	0.0321595	0.167115
PF3D7_0219900	Plasmodium exported protein, unknown function	0.709425	0.324247	2.18792	0.0286756	0.15709
PF3D7_0220000	liver stage antigen 3	1.2082	0.504043	2.39702	0.0165291	0.114483
PF3D7_0220100	DnaJ protein, putative	1.10519	0.342939	3.2227	0.00126988	0.0211208
PF3D7_0220200	Plasmodium exported protein, unknown function	-0.0523276	0.220149	-0.237691	0.81212	0.915853
PF3D7_0220300	Plasmodium exported protein, unknown function	0.433281	0.408737	1.06005	0.289122	0.556089
PF3D7_0220400	DnaJ protein, putative, pseudogene	-0.0185457	0.375457	-0.049395	0.960605	0.98254
PF3D7_0220500	Plasmodium exported protein (hyp2), unknown function	0.25101	0.300317	0.835818	0.403257	0.653575
PF3D7_0220600	Plasmodium exported protein (hyp9), unknown function	0.807699	0.298846	2.70273	0.00687723	0.0675248
PF3D7_0220700	Plasmodium exported protein (hyp9), unknown function	1.82042	0.347871	5.23303	1.66757e-07	4.08198e-05
PF3D7_0220800	cytoadherence linked asexual protein 2	0.156238	0.352898	0.442729	0.657962	0.833642
PF3D7_0220900	Plasmodium exported protein, unknown function, pseudogene	0.152695	4.2191	0.0361913	0.97113	NA
PF3D7_0221000	Plasmodium exported protein, unknown function	0.147138	1.8258	0.0805886	0.935769	NA
PF3D7_0221100	Plasmodium exported protein, unknown function, pseudogene	-0.905553	1.84731	-0.490201	0.623992	NA
PF3D7_0221200	Plasmodium exported protein (hyp15), unknown function	0.0227746	0.542842	0.0419544	0.966535	0.98435
PF3D7_0221500	Pfmc-2TM Maurer's cleft two transmembrane protein, pseudogene	-1.10464	1.60761	-0.68713	0.492001	NA
PF3D7_0221600	Plasmodium exported protein, unknown function, pseudogene	-0.207945	4.26737	-0.0487291	0.961135	NA
PF3D7_0221700	Plasmodium exported protein, unknown function	1.43009	0.433253	3.30082	0.00096404	0.017497
PF3D7_0221800	hypothetical protein	3.2457	0.991082	3.2749	0.00105699	NA
PF3D7_0222000	exported protein family 1	3.19354	1.61862	1.97301	0.0484945	0.212478
PF3D7_0222100	Pfmc-2TM Maurer's cleft two transmembrane protein	-1.55746	1.22799	-1.2683	0.20469	NA
PF3D7_0222200	exported protein family 3	-0.117677	1.12491	-0.10461	0.916685	NA
PF3D7_0222300	exported protein family 4, pseudogene	0.0414854	0.428639	0.0967841	0.922898	0.965451
PF3D7_0301000	acyl-CoA synthetase	0.539309	0.618784	0.871563	0.383447	0.635664
PF3D7_0301100	Plasmodium exported protein (hyp13), unknown function	0.406955	1.40492	0.289663	0.772074	NA
PF3D7_0301200	serine/threonine protein kinase, FIKK family	0.688166	0.276973	2.4846	0.0129697	0.0988347
PF3D7_0301300	epoxide hydrolase 1	0.250951	0.317395	0.790659	0.429143	0.675785
PF3D7_0301400	Plasmodium exported protein, unknown function	0.123086	0.365686	0.33659	0.736426	0.876955
PF3D7_0301500	Plasmodium exported protein, unknown function	-0.351024	0.287367	-1.22152	0.22189	0.486535
PF3D7_0301600	Plasmodium exported protein (hyp1), unknown function	1.63013	0.287582	5.66839	1.44143e-08	5.97354e-06
PF3D7_0301700	Plasmodium exported protein, unknown function	0.256842	0.26263	0.977963	0.328093	0.594156
PF3D7_0301800	Plasmodium exported protein, unknown function	0.931425	0.24992	3.7269	0.000193852	0.00587821
PF3D7_0301900	conserved Plasmodium protein, unknown function	-0.0459319	0.433334	-0.105996	0.915585	0.964253
PF3D7_0302000	pre-mRNA-splicing factor PRP46, putative	0.206277	0.193179	1.0678	0.285611	0.55331
PF3D7_0302100	serine/threonine protein kinase	0.751554	0.46241	1.6253	0.104099	0.32449
PF3D7_0302200	cytoadherence linked asexual protein 3.2	0.325422	0.428416	0.759593	0.447498	0.689252
PF3D7_0302500	cytoadherence linked asexual protein 3.1	0.121849	0.282897	0.430719	0.666672	0.83997
PF3D7_0302600	ABC transporter B family member 4, putative	-0.038429	0.368017	-0.104422	0.916835	0.964344
PF3D7_0302700	CDGSH iron-sulfur domain-containing protein, putative	-0.652206	0.276104	-2.36217	0.0181681	0.122095
PF3D7_0302800	conserved Plasmodium protein, unknown function	0.789671	0.262779	3.00507	0.00265519	0.0356872
PF3D7_0302900	exportin-1, putative	-0.349444	0.174736	-1.99984	0.0455178	0.205719
PF3D7_0303000	N-ethylmaleimide-sensitive fusion protein	0.200384	0.292374	0.685369	0.493111	0.724872
PF3D7_0303100	conserved Plasmodium protein, unknown function	0.188107	0.236976	0.79378	0.427324	0.67477
PF3D7_0303200	HAD superfamily protein, putative	0.338528	0.390673	0.866524	0.386203	0.638099
PF3D7_0303300	DNA-directed RNA polymerases I, II, and III subunit RPABC2, putative	0.156853	0.179102	0.875773	0.381154	0.634576
PF3D7_0303400	palmitoyltransferase DHHC1	-0.550082	0.240773	-2.28465	0.0223335	0.136443
PF3D7_0303500	spindle pole body protein, putative	-0.454449	0.218168	-2.08302	0.0372492	0.18143
PF3D7_0303600	plasmoredoxin	-0.0666164	0.650587	-0.102394	0.918444	0.965024
PF3D7_0303700	lipoamide acyltransferase component of branched-chain alpha-keto acid dehydrogenase complex	-0.0962528	0.188	-0.511984	0.608662	0.802331
PF3D7_0303800	IBR domain protein, putative	0.134879	0.282919	0.476742	0.633546	0.817494
PF3D7_0303900	phosphatidylethanolamine-binding protein, putative	-0.778966	0.399142	-1.9516	0.0509855	0.216579
PF3D7_0304000	inner membrane complex protein 1a, putative	-0.000302918	0.357753	-0.000846724	0.999324	0.999525
PF3D7_0304100	inner membrane complex protein 1e, putative	0.436362	0.293384	1.48734	0.136925	0.379136
PF3D7_0304200	EH domain-containing protein	0.337622	0.450604	0.749265	0.453698	0.692522
PF3D7_0304300	conserved Plasmodium protein, unknown function	0.716649	0.445141	1.60994	0.107411	0.32993
PF3D7_0304400.1	60S ribosomal protein L44	0.106519	0.194677	0.547158	0.58427	0.787897
PF3D7_0304500	1-cys-glutaredoxin-like protein-1	-0.648166	0.248792	-2.60525	0.0091807	0.0806637
PF3D7_0304600	circumsporozoite (CS) protein	1.11525	0.388376	2.87156	0.00408455	0.04802
PF3D7_0304700	conserved Plasmodium protein, unknown function	-0.554898	0.345711	-1.60509	0.108473	0.331554
PF3D7_0304800	conserved Plasmodium membrane protein, unknown function	-0.365475	0.394879	-0.925536	0.354687	0.614371
PF3D7_0304900	conserved Plasmodium protein, unknown function	0.563193	0.311629	1.80725	0.0707226	0.263109
PF3D7_0305000	elongation factor Ts	-0.223097	0.404966	-0.550903	0.5817	0.786822
PF3D7_0305100	conserved Plasmodium protein, unknown function	-0.020352	0.342488	-0.059424	0.952614	0.97845
PF3D7_0305200	conserved Plasmodium protein, unknown function	-0.0563036	0.336958	-0.167094	0.867296	0.945847
PF3D7_0305300	conserved Plasmodium membrane protein, unknown function	0.682762	0.207097	3.29682	0.000977856	0.0176832
PF3D7_0305400	conserved Plasmodium protein, unknown function	0.046225	0.207719	0.222536	0.823897	0.920935
PF3D7_0305500	conserved Plasmodium protein, unknown function	0.190126	0.209796	0.906243	0.364807	0.622149
PF3D7_0305600	AP endonuclease (DNA-[apurinic or apyrimidinic site] lyase), putative	-0.680829	0.208982	-3.25783	0.00112268	0.0195897
PF3D7_0305700	ubiquitin-conjugating enzyme E2, putative	-0.283665	0.267794	-1.05927	0.289478	0.556089
PF3D7_0305800	P-loop containing nucleoside triphosphate hydrolase, putative	0.452821	0.323369	1.40032	0.161417	0.415491
PF3D7_0305900	conserved Plasmodium protein, unknown function	0.698243	0.500379	1.39543	0.162886	0.416943
PF3D7_0306000	conserved Plasmodium protein, unknown function	-0.196157	0.382861	-0.512346	0.608409	0.802331
PF3D7_0306100	conserved Plasmodium protein, unknown function	0.533038	0.230707	2.31046	0.020863	0.131939
PF3D7_0306200	activator of Hsp90 ATPase	0.325891	0.335198	0.972234	0.330934	0.595633
PF3D7_0306300	glutaredoxin 1	-0.828401	0.335385	-2.47	0.0135111	0.101033
PF3D7_0306400	FAD-dependent glycerol-3-phosphate dehydrogenase, putative	-0.612932	0.202251	-3.03056	0.00244103	0.0340829
PF3D7_0306500	conserved Plasmodium protein, unknown function	-0.612691	0.225004	-2.72302	0.00646872	0.0655172
PF3D7_0306600	conserved Plasmodium protein, unknown function	-0.371648	0.234371	-1.58573	0.112802	0.338139
PF3D7_0306700	membrane magnesium transporter, putative	-0.325986	0.346895	-0.939726	0.347358	0.608607
PF3D7_0306800	T-complex protein 1 subunit beta	0.445235	0.255047	1.74569	0.0808641	0.281089
PF3D7_0306900	40S ribosomal protein S23, putative	-0.100044	0.200125	-0.49991	0.617139	0.807215
PF3D7_0307100	40S ribosomal protein S12, putative	-0.156294	0.343383	-0.455158	0.648996	0.827747
PF3D7_0307200	60S ribosomal protein L7, putative	0.700677	0.225374	3.10895	0.00187753	0.027955
PF3D7_0307300	microtubule-associated protein RP/EB family, putative	0.578791	0.366947	1.57732	0.114723	0.341014
PF3D7_0307400	ATP-dependent Clp protease proteolytic subunit	-0.496282	0.252021	-1.96921	0.0489291	0.21363
PF3D7_0307500	conserved protein, unknown function	-0.843091	0.296386	-2.84458	0.00444705	0.0507229
PF3D7_0307600	conserved Plasmodium protein, unknown function	0.0367476	0.269123	0.136546	0.89139	0.952693
PF3D7_0307700	conserved Plasmodium protein, unknown function	0.182314	0.276193	0.660098	0.509191	0.738038
PF3D7_0307800	conserved Plasmodium protein, unknown function	-0.000760888	0.313835	-0.00242448	0.998066	0.998869
PF3D7_0307900	conserved Plasmodium protein, unknown function	0.618047	0.36262	1.70439	0.0883081	0.294933
PF3D7_0308000	DNA polymerase delta small subunit, putative	-0.513536	0.250045	-2.05378	0.0399975	0.189929
PF3D7_0308100	zinc finger protein, putative	-0.446071	0.356678	-1.25063	0.211071	0.475602
PF3D7_0308200	T-complex protein 1 subunit eta	0.375919	0.305775	1.2294	0.218924	0.483226
PF3D7_0308300	conserved Plasmodium protein, unknown function	-0.179427	0.254506	-0.704999	0.480811	0.715462
PF3D7_0308500	activator of Hsp90 ATPase, putative	0.79647	0.363731	2.18972	0.0285445	0.156928
PF3D7_0308600	pre-mRNA-processing factor 19, putative	1.93915	0.322442	6.01396	1.81049e-09	1.28622e-06
PF3D7_0308700	conserved Plasmodium protein, unknown function	0.209176	0.223892	0.93427	0.350164	0.610578
PF3D7_0308800	conserved protein, unknown function	0.101373	0.22719	0.446206	0.655449	0.83253
PF3D7_0308900	splicing factor 3B subunit 1, putative	0.140867	0.228633	0.616128	0.53781	0.757917
PF3D7_0309000	dual specificity protein phosphatase	-0.0178132	0.241846	-0.0736552	0.941285	0.974804
PF3D7_0309100	conserved Plasmodium protein, unknown function	0.453798	0.368864	1.23026	0.218601	0.483226
PF3D7_0309200	serine/threonine protein kinase, putative	-0.235887	0.324899	-0.726031	0.46782	0.70499
PF3D7_0309300	N2227-like protein, putative	-0.587689	0.259612	-2.26372	0.0235911	0.140533
PF3D7_0309500	asparagine synthetase [glutamine-hydrolyzing], putative	0.659235	0.182285	3.61652	0.000298595	0.00777442
PF3D7_0309600	60S acidic ribosomal protein P2	-0.183076	0.192432	-0.951382	0.34141	0.603782
PF3D7_0309700	SECIS-binding protein 2, putative	0.710086	0.379261	1.87229	0.0611666	0.239681
PF3D7_0309800	YTH domain-containing protein, putative	1.24314	0.256113	4.85387	1.21075e-06	0.000148108
PF3D7_0309900	conserved Plasmodium protein, unknown function	0.250721	0.346543	0.723493	0.469377	0.706885
PF3D7_0310000	50S ribosomal protein L9, apicoplast, putative	-0.549488	0.284781	-1.92951	0.0536675	0.223337
PF3D7_0310100	calcium-dependent protein kinase 3	1.55459	0.316878	4.90597	9.29682e-07	0.000132095
PF3D7_0310200	phd finger protein, putative	1.11628	0.598489	1.86516	0.0621585	0.241228
PF3D7_0310300	phosphoglycerate mutase, putative	0.286216	0.323486	0.884785	0.376272	0.629207
PF3D7_0310400	parasite-infected erythrocyte surface protein	-1.0027	0.325016	-3.08508	0.00203494	0.029764
PF3D7_0310500	ATP-dependent RNA helicase DHX57, putative	-0.0996467	0.213168	-0.467455	0.640174	0.821776
PF3D7_0310600.1	eukaryotic translation initiation factor 3 subunit K, putative, unspecified product	0.111437	0.227683	0.489439	0.624531	0.812396
PF3D7_0310700	trafficking protein particle complex subunit 4, putative	0.440657	0.332691	1.32452	0.185329	0.443995
PF3D7_0310800	conserved Plasmodium protein, unknown function	0.0407319	0.280046	0.145447	0.884358	0.951871
PF3D7_0310900	conserved Plasmodium protein, unknown function	0.132984	0.306463	0.433931	0.664338	0.838516
PF3D7_0311000	conserved Plasmodium protein, unknown function	0.504445	0.572087	0.881764	0.377904	0.631279
PF3D7_0311100	pre-mRNA splicing factor, putative	-0.090447	0.443824	-0.20379	0.838517	0.928589
PF3D7_0311200	valine--tRNA ligase, putative	0.0977337	0.484146	0.201868	0.84002	0.929141
PF3D7_0311300	phosphatidylinositol 3- and 4-kinase, putative	-0.147734	0.190983	-0.773545	0.4392	0.683357
PF3D7_0311400	protein kinase, putative	0.764899	0.416537	1.83633	0.066309	0.252106
PF3D7_0311500	conserved Plasmodium protein, unknown function	0.165263	0.368021	0.449059	0.653389	0.831024
PF3D7_0311600	dolichyl-diphosphooligosaccharide--protein glycosyltransferase subunit 1, putative	0.444402	0.353609	1.25676	0.20884	0.473864
PF3D7_0311700	plasmepsin VI	0.193106	0.376371	0.513072	0.607901	0.802331
PF3D7_0311800	conserved protein, unknown function	-0.38218	0.20251	-1.88721	0.0591315	0.235639
PF3D7_0311900	conserved Plasmodium protein, unknown function	0.0867214	0.398625	0.217551	0.827779	0.922992
PF3D7_0312000	conserved Plasmodium protein, unknown function	-0.125313	0.310265	-0.40389	0.686293	0.848286
PF3D7_0312100	E3 ubiquitin-protein ligase	-0.559451	0.231323	-2.41849	0.0155851	0.110292
PF3D7_0312200	tetratricopeptide repeat protein, putative	0.344967	0.447644	0.770627	0.440928	0.684724
PF3D7_0312300	26S proteasome regulatory subunit RPN12, putative	-0.426698	0.307196	-1.38901	0.16483	0.418856
PF3D7_0312400	glycogen synthase kinase 3	-0.500671	0.269332	-1.85894	0.0630361	0.243573
PF3D7_0312500	major facilitator superfamily-related transporter, putative	0.18387	0.236794	0.776497	0.437456	0.682281
PF3D7_0312800	60S ribosomal protein L26, putative	0.466345	0.238582	1.95465	0.0506241	0.216508
PF3D7_0312900	hypothetical protein	1.04457	0.356018	2.93404	0.00334579	0.0420167
PF3D7_0313000	conserved Plasmodium protein, unknown function	-0.138955	0.24899	-0.558073	0.576795	0.784153
PF3D7_0313100	ubiquitin-protein ligase, putative	-0.201366	0.180691	-1.11442	0.265098	0.533307
PF3D7_0313200	conserved Plasmodium protein, unknown function	-0.012169	0.314179	-0.0387326	0.969104	0.984948
PF3D7_0313300	YGGT family protein, putative	-0.501417	0.413012	-1.21405	0.224729	0.489093
PF3D7_0313400	conserved Plasmodium protein, unknown function	0.612143	0.361812	1.69188	0.0906685	0.29912
PF3D7_0313500	Ras-like G protein	1.18555	0.615409	1.92644	0.0540494	0.223621
PF3D7_0313600	conserved Plasmodium protein, unknown function	0.793824	0.499532	1.58913	0.11203	0.337364
PF3D7_0313700.1	conserved Plasmodium protein, unknown function, unspecified product	-0.429607	0.222924	-1.92714	0.0539616	0.223621
PF3D7_0313800	conserved Plasmodium protein, unknown function	-0.320447	0.277669	-1.15406	0.248476	0.515507
PF3D7_0313900	conserved Plasmodium protein, unknown function	0.257742	0.349086	0.738336	0.460311	0.698756
PF3D7_0314000	HSP20-like chaperone, putative	-0.471671	0.205845	-2.29139	0.0219408	0.13555
PF3D7_0314100.1	vesicle transport v-SNARE protein, putative	0.768702	0.239932	3.20383	0.00135614	0.0220868
PF3D7_0314200	conserved Plasmodium protein, unknown function	-0.31341	0.430322	-0.728315	0.466421	0.703314
PF3D7_0314300	DER1-like protein	0.491891	0.95914	0.512846	0.608059	NA
PF3D7_0314400	serine/threonine protein phosphatase 6, putative	0.350324	0.250588	1.39801	0.162111	0.416199
PF3D7_0314500	conserved Plasmodium protein, unknown function	0.361632	0.38166	0.947525	0.343371	0.605312
PF3D7_0314600	conserved Plasmodium protein, unknown function	-0.238597	0.245625	-0.971386	0.331356	0.59568
PF3D7_0314700	RING finger protein RNF1	1.02198	0.439964	2.32286	0.0201865	0.130373
PF3D7_0314800	conserved Plasmodium protein, unknown function	-0.554242	0.55718	-0.994726	0.319869	0.587643
PF3D7_0314900	conserved Plasmodium membrane protein, unknown function	-0.286126	0.305356	-0.937025	0.348745	0.609437
PF3D7_0315000	zinc finger protein, putative	0.0188606	0.312647	0.0603256	0.951896	0.97845
PF3D7_0315100	eukaryotic translation initiation factor 4E	0.789606	0.259593	3.04171	0.00235239	0.0335199
PF3D7_0315200	circumsporozoite- and TRAP-related protein	1.35138	0.354168	3.81565	0.000135826	0.00459498
PF3D7_0315300	conserved Plasmodium protein, unknown function	-0.233273	0.339664	-0.686775	0.492225	0.724424
PF3D7_0315400	conserved Plasmodium protein, unknown function	-0.782099	0.382319	-2.04567	0.0407888	0.191723
PF3D7_0315500	mitochondrial ribosomal protein L29/L47 precursor, putative	0.0921832	0.272688	0.338054	0.735322	0.876559
PF3D7_0315600	zinc finger protein, putative	0.795077	0.313531	2.53588	0.0112166	0.090259
PF3D7_0315700	conserved Plasmodium membrane protein, unknown function	0.266375	0.386478	0.689239	0.490673	0.7232
PF3D7_0315800	zinc finger protein, putative	0.665067	0.260194	2.55604	0.0105871	0.0873129
PF3D7_0315900	conserved Plasmodium protein, unknown function	0.448099	0.338075	1.32544	0.185024	0.443648
PF3D7_0316000	microneme associated antigen	0.336858	0.244696	1.37664	0.168624	0.423415
PF3D7_0316100	mitochondrial ribosomal protein L27 precursor, putative	0.253764	0.239635	1.05896	0.289618	0.556089
PF3D7_0316200	conserved Plasmodium protein, unknown function	-0.607511	0.21596	-2.81307	0.00490711	0.0536331
PF3D7_0316300.1	inorganic pyrophosphatase, inorganic pyrophosphatase, putative	-0.475036	0.20546	-2.31206	0.0207746	0.131939
PF3D7_0316400	conserved Plasmodium protein, unknown function	-0.426147	0.2258	-1.88728	0.0591233	0.235639
PF3D7_0316500	kinetochore protein NUF2, putative	-0.0534507	0.290248	-0.184155	0.853892	0.937261
PF3D7_0316600	formate-nitrite transporter	-0.526889	0.186002	-2.83271	0.00461556	0.0517093
PF3D7_0316700	protein YOP1, putative	-0.301512	0.31873	-0.94598	0.344159	0.605758
PF3D7_0316800	40S ribosomal protein S15A, putative	0.0739033	0.180588	0.409237	0.682365	0.846681
PF3D7_0316900	E3 ubiquitin-protein ligase, putative	0.617756	0.262963	2.34921	0.0188132	0.12486
PF3D7_0317000	proteasome subunit alpha type-3, putative	-0.757199	0.23458	-3.22789	0.00124705	0.0209513
PF3D7_0317100	6-cysteine protein	0.438837	0.271358	1.61719	0.105838	0.327321
PF3D7_0317200	cdc2-related protein kinase 4	-0.387329	0.183247	-2.1137	0.0345408	0.173135
PF3D7_0317300	conserved Plasmodium protein, unknown function	0.656307	0.358206	1.8322	0.066921	0.253851
PF3D7_0317400	DNA replication complex GINS protein, putative	0.295	0.233081	1.26565	0.205638	0.470771
PF3D7_0317500	kinesin-5	0.543683	0.313408	1.73475	0.0827858	0.284515
PF3D7_0317600	40S ribosomal protein S11, putative	0.174819	0.177834	0.983044	0.325586	0.592556
PF3D7_0317700	CPSF (cleavage and polyadenylation specific factor), subunit A, putative	-0.0213004	0.195512	-0.108946	0.913245	0.962809
PF3D7_0317800	26S proteasome non-ATPase regulatory subunit 9, putative	-0.511244	0.319162	-1.60183	0.109192	0.332728
PF3D7_0317900	conserved Plasmodium protein, unknown function	-0.366514	0.295774	-1.23917	0.215283	0.480091
PF3D7_0318000	conserved Plasmodium protein, unknown function	-0.295232	0.536709	-0.550079	0.582265	0.786822
PF3D7_0318100	stomatin-like protein	-0.403836	0.300011	-1.34607	0.17828	0.435168
PF3D7_0318200	DNA-directed RNA polymerase II subunit RPB1	0.960082	0.316343	3.03494	0.00240582	0.0338398
PF3D7_0318300	conserved Plasmodium protein, unknown function	0.336755	0.328963	1.02369	0.305983	0.573128
PF3D7_0318400	conserved Plasmodium protein, unknown function	0.892205	0.437631	2.03872	0.0414782	0.1935
PF3D7_0318500	conserved Plasmodium protein, unknown function	0.118149	0.217859	0.542316	0.587601	0.789256
PF3D7_0318600	cleavage and polyadenylation specificity factor, putative	0.865909	0.333579	2.59581	0.00943672	0.0823313
PF3D7_0318700	conserved Plasmodium protein, unknown function	0.143852	0.283539	0.507345	0.611913	0.803974
PF3D7_0318800	triosephosphate isomerase, putative	0.315559	0.324179	0.973409	0.33035	0.595336
PF3D7_0318900	conserved protein, unknown function	-0.269669	0.218199	-1.23589	0.2165	0.481263
PF3D7_0319000	P-type ATPase, putative	-0.231572	0.210253	-1.10139	0.270725	0.540038
PF3D7_0319100	E3 ubiquitin-protein ligase RBX1, putative	-0.721721	0.269977	-2.67327	0.00751162	0.0719758
PF3D7_0319200	endonuclease/exonuclease/phosphatase family protein, putative	0.0289805	0.284873	0.101731	0.91897	0.965024
PF3D7_0319300	ubiquitin-conjugating enzyme E2, putative	0.060645	0.241792	0.250815	0.801957	0.910484
PF3D7_0319400	kinesin-8, putative	-0.216605	0.268633	-0.806325	0.420055	0.668295
PF3D7_0319500	RNA-binding protein, putative	0.0429287	0.264173	0.162502	0.87091	0.946656
PF3D7_0319600	elongation factor 1-delta, putative	-0.754315	0.266527	-2.83017	0.00465239	0.0519918
PF3D7_0319700	ABC transporter I family member 1, putative	0.747831	0.269916	2.7706	0.00559524	0.0593287
PF3D7_0319800	conserved Plasmodium protein, unknown function	0.592511	0.428874	1.38155	0.16711	0.421577
PF3D7_0319900	conserved Plasmodium protein, unknown function	-0.643642	0.367963	-1.7492	0.0802559	0.280459
PF3D7_0320000	protein phosphatase inhibitor 2	-0.222889	0.210462	-1.05905	0.289578	0.556089
PF3D7_0320100	protein transport protein SEC22	-0.490859	0.275761	-1.78002	0.0750731	0.27071
PF3D7_0320200	CPW-WPC family protein	-0.564397	0.399012	-1.41449	0.157219	0.408704
PF3D7_0320300	T-complex protein 1 subunit epsilon	-0.232036	0.199091	-1.16548	0.243825	0.510878
PF3D7_0320400	oocyst capsule protein Cap380, putative	1.44399	0.412577	3.49994	0.000465368	0.0104718
PF3D7_0320500	nicotinamidase, putative	0.159431	0.27674	0.576105	0.564545	0.778342
PF3D7_0320600	conserved Plasmodium protein, unknown function	-0.451949	0.306514	-1.47448	0.140352	0.38381
PF3D7_0320700	signal peptidase complex subunit SPC2, putative	-0.509452	0.279958	-1.81975	0.0687977	0.258722
PF3D7_0320800	ATP-dependent RNA helicase DDX6	-0.0507928	0.313601	-0.161966	0.871332	0.946656
PF3D7_0320900	histone H2A.Z	0.160398	0.252621	0.634937	0.52547	0.749426
PF3D7_0321000	conserved Plasmodium protein, unknown function	-0.222651	0.309516	-0.719351	0.471925	0.708433
PF3D7_0321100	conserved Plasmodium protein, unknown function	-0.406765	0.225577	-1.80322	0.0713538	0.264216
PF3D7_0321200	UDP-N-acetylglucosamine--dolichyl-phosphate N-acetylglucosaminephosphotransferase, putative	0.150964	0.343785	0.439124	0.660572	0.835884
PF3D7_0321300	conserved Plasmodium protein, unknown function	0.554799	0.346999	1.59885	0.109855	0.3337
PF3D7_0321400	protein kinase, putative	-0.00393249	0.337148	-0.011664	0.990694	0.995147
PF3D7_0321500	peptidase, putative	-0.261658	0.245389	-1.0663	0.286289	0.553395
PF3D7_0321600	ATP-dependent RNA helicase DDX42, putative	-0.360903	0.210952	-1.71083	0.0871119	0.293104
PF3D7_0321700	conserved Plasmodium protein, unknown function	-0.0788354	0.339228	-0.232397	0.81623	0.918143
PF3D7_0321800	WD repeat-containing protein, putative	0.574064	0.339924	1.6888	0.0912577	0.30054
PF3D7_0321900	cyclic amine resistance locus protein	-0.0807537	0.208531	-0.387251	0.698571	0.855972
PF3D7_0322000	peptidyl-prolyl cis-trans isomerase	-0.894593	0.34893	-2.56382	0.0103527	0.0859703
PF3D7_0322100	mRNA-capping enzyme subunit beta	0.0642217	0.237263	0.270678	0.786639	0.901509
PF3D7_0322200	conserved Plasmodium protein, unknown function	0.747785	0.419761	1.78146	0.0748381	0.27033
PF3D7_0322300	diacylglycerol O-acyltransferase	-0.709242	0.211707	-3.35011	0.000807796	0.0154167
PF3D7_0322400	regulator of initiation factor 2 (eIF2)	-0.44309	0.266005	-1.66572	0.0957694	0.30826
PF3D7_0322500	iron-sulfur assembly protein, putative	-0.0224046	0.317634	-0.0705361	0.943767	0.975907
PF3D7_0322600	conserved Plasmodium protein, unknown function	0.477844	0.412904	1.15727	0.24716	0.51368
PF3D7_0322700	conserved Plasmodium protein, unknown function	-0.0342313	0.306483	-0.11169	0.911069	0.962555
PF3D7_0322800	conserved Plasmodium protein, unknown function	1.04544	0.586113	1.78369	0.0744742	0.269942
PF3D7_0322900	40S ribosomal protein S3A, putative	0.371219	0.199882	1.85719	0.0632841	0.244152
PF3D7_0323000	translation machinery-associated protein 7, putative	-0.457263	0.274037	-1.66862	0.0951934	0.3074
PF3D7_0323100	conserved Plasmodium protein, unknown function	0.103113	0.285152	0.361607	0.717646	0.867279
PF3D7_0323200	conserved Plasmodium protein, unknown function	-0.647252	0.385947	-1.67705	0.0935329	0.304992
PF3D7_0323300	conserved protein, unknown function	0.107202	0.338578	0.316625	0.751528	0.884085
PF3D7_0323400	Rh5 interacting protein	0.546834	0.252914	2.16214	0.0306076	0.162577
PF3D7_0323500	survival motor neuron-like protein	0.570427	0.265757	2.14642	0.0318394	0.166303
PF3D7_0323600	conserved Plasmodium protein, unknown function	-0.115669	0.28932	-0.399796	0.689307	0.850641
PF3D7_0323700	U4/U6.U5 tri-snRNP-associated protein 1, putative	0.411378	0.435566	0.944468	0.34493	0.605952
PF3D7_0323800	conserved Plasmodium protein, unknown function	0.303258	0.326926	0.927606	0.353612	0.613577
PF3D7_0324000	exported protein family 1	1.63248	0.632985	2.57902	0.009908	0.0839395
PF3D7_0324100	Pfmc-2TM Maurer's cleft two transmembrane protein	0.501515	1.33201	0.376509	0.706538	NA
PF3D7_0324200	exported protein family 3	-0.206392	0.633981	-0.325549	0.744766	0.881872
PF3D7_0324300	exported protein family 4	0.524685	0.64796	0.809749	0.418084	0.666389
PF3D7_0400200	erythrocyte membrane protein 1 (PfEMP1), exon 2, pseudogene	1.39392	0.293585	4.74792	2.05516e-06	0.000213075
PF3D7_0400600	erythrocyte membrane protein 1 (PfEMP1), exon 1, pseudogene	-1.26714	0.763829	-1.65893	0.0971289	0.310625
PF3D7_0401600.1	rifin	1.09586	0.314232	3.48742	0.000487702	0.0107793
PF3D7_0401700	Plasmodium exported protein, unknown function, pseudogene	-0.326287	0.238974	-1.36536	0.172139	0.427596
PF3D7_0401800	Plasmodium exported protein (PHISTb), unknown function	0.289911	0.266688	1.08708	0.277002	0.54664
PF3D7_0401900	acyl-CoA synthetase	1.39381	0.683574	2.03901	0.0414494	0.1935
PF3D7_0402000	Plasmodium exported protein (PHISTa), unknown function	-0.299542	0.432541	-0.692518	0.488612	0.721363
PF3D7_0402100	Plasmodium exported protein (PHISTb), unknown function	1.243	0.311155	3.99478	6.47534e-05	0.00269488
PF3D7_0402200	surface-associated interspersed protein 4.1 (SURFIN 4.1), pseudogene	1.50843	0.782439	1.92786	0.0538725	0.223443
PF3D7_0402300	reticulocyte binding protein homologue 1	1.19886	0.491995	2.43674	0.0148202	0.107436
PF3D7_0402400	Plasmodium exported protein, unknown function	0.237202	0.237304	0.999567	0.31752	0.584825
PF3D7_0402900	probable protein, unknown function	0.0477015	0.295116	0.161636	0.871592	0.946656
PF3D7_0403100	regulator of chromosome condensation, putative	-0.325808	0.245271	-1.32836	0.184059	0.442828
PF3D7_0403200	pre-mRNA splicing factor, putative	0.422959	0.437795	0.966111	0.333989	0.597256
PF3D7_0403300	conserved Plasmodium protein, unknown function	-0.192297	0.39519	-0.486595	0.626545	0.813244
PF3D7_0403400	conserved Plasmodium protein, unknown function	0.490777	0.315956	1.55331	0.120349	0.351079
PF3D7_0403500	ubiquitin specific protease, putative	0.253607	0.279182	0.908393	0.363671	0.621228
PF3D7_0403600	conserved Plasmodium protein, unknown function	-0.447969	0.195729	-2.28872	0.0220957	0.135824
PF3D7_0403700	pre-mRNA-splicing factor CLF1, putative	-0.0647911	0.194371	-0.333338	0.738879	0.878634
PF3D7_0403800	alpha/beta hydrolase, putative	0.565139	0.342403	1.65051	0.0988385	0.312873
PF3D7_0403900	SET domain protein, putative	0.267374	0.289642	0.923117	0.355946	0.615068
PF3D7_0404000	conserved Plasmodium protein, unknown function	0.265037	0.283478	0.934947	0.349816	0.6103
PF3D7_0404100	AP2 domain transcription factor AP2-SP2, putative	-0.0158836	0.402665	-0.0394463	0.968535	0.98478
PF3D7_0404200	conserved Plasmodium protein, unknown function	-0.407516	0.384552	-1.05971	0.289274	0.556089
PF3D7_0404300	conserved Plasmodium protein, unknown function	-0.447699	0.331507	-1.3505	0.176856	0.433189
PF3D7_0404400	6-cysteine protein	0.304945	0.297772	1.02409	0.305794	0.57299
PF3D7_0404500	6-cysteine protein	-0.0895834	0.36807	-0.243387	0.807706	0.913992
PF3D7_0404600	conserved Plasmodium membrane protein, unknown function	0.34827	0.295689	1.17783	0.238866	0.505567
PF3D7_0404700	dipeptidyl aminopeptidase 3	-0.0953213	0.254046	-0.375213	0.707502	0.860751
PF3D7_0404800	conserved Plasmodium protein, unknown function	-0.338828	0.25245	-1.34216	0.179545	0.436402
PF3D7_0404900	6-cysteine protein	-0.261564	0.266382	-0.981914	0.326142	0.592556
PF3D7_0405000	ATP-dependent RNA helicase DDX51, putative	0.00798931	0.202495	0.0394543	0.968528	0.98478
PF3D7_0405100	protein transport protein Sec24B, putative	0.081113	0.190491	0.425809	0.670247	0.842243
PF3D7_0405200	ag-1 blood stage membrane protein homologue	0.128258	0.218601	0.586723	0.557389	0.772522
PF3D7_0405300	liver specific protein 2, putative	0.465991	0.334088	1.39482	0.163071	0.416943
PF3D7_0405400	pre-mRNA-processing-splicing factor 8, putative	0.486194	0.239849	2.02708	0.0426538	0.19744
PF3D7_0405500	conserved Plasmodium protein, unknown function	0.297674	0.306495	0.971219	0.331439	0.59568
PF3D7_0405600	conserved Plasmodium membrane protein, unknown function	-0.0574794	0.318102	-0.180694	0.856607	0.939133
PF3D7_0405700	lysine decarboxylase, putative	0.7225	0.326719	2.21138	0.0270093	0.15246
PF3D7_0405800	conserved Plasmodium protein, unknown function	-0.110669	0.427916	-0.258624	0.795926	0.90679
PF3D7_0405900	apical sushi protein	0.190295	0.190064	1.00121	0.316723	0.583574
PF3D7_0406000	conserved Plasmodium protein, unknown function	0.227143	0.252562	0.899353	0.368465	0.623893
PF3D7_0406100	V-type proton ATPase subunit B	0.130528	0.186713	0.699087	0.484498	0.718154
PF3D7_0406200	sexual stage-specific protein precursor	0.268901	0.342868	0.784268	0.432883	0.679522
PF3D7_0406400	cytosolic glyoxalase II	-0.235297	0.28192	-0.834621	0.403931	0.654102
PF3D7_0406500	NYN domain-containing protein, putative	0.0281467	0.322683	0.0872271	0.930491	0.969684
PF3D7_0406600	conserved Plasmodium protein, unknown function	0.969587	0.739055	1.31193	0.189544	0.448763
PF3D7_0406700	conserved Plasmodium protein, unknown function	-0.134761	0.273269	-0.493143	0.621912	0.810686
PF3D7_0406800	ribosomal protein L25, putative	-0.634479	0.228975	-2.77096	0.00558921	0.0593287
PF3D7_0406900	conserved Plasmodium protein, unknown function	0.268634	0.380445	0.706105	0.480123	0.714818
PF3D7_0407000	conserved Plasmodium protein, unknown function	0.859731	0.389086	2.20962	0.0271316	0.152977
PF3D7_0407100	methyltransferase, putative	0.312238	0.41701	0.748754	0.454005	0.692567
PF3D7_0407200	peptidyl-tRNA hydrolase 2, putative	0.2528	0.205052	1.23286	0.217629	0.48208
PF3D7_0407300	transcription factor, putative	1.09527	0.314021	3.48789	0.000486841	0.0107793
PF3D7_0407400	conserved Plasmodium protein, unknown function	-0.486627	0.277862	-1.75132	0.07989	0.280376
PF3D7_0407500	mitochondrial carrier protein, putative	0.258273	0.539879	0.478391	0.632372	0.816615
PF3D7_0407600	conserved Plasmodium protein, unknown function	0.450909	0.473143	0.953007	0.340587	0.603296
PF3D7_0407700	conserved Plasmodium protein, unknown function	0.135014	0.268206	0.503396	0.614686	0.805702
PF3D7_0407800	conserved Plasmodium protein, unknown function	0.16895	0.336844	0.501567	0.615972	0.806325
PF3D7_0407900	AAA family ATPase, putative	0.187089	0.352036	0.53145	0.595107	0.793849
PF3D7_0408000	conserved Plasmodium protein, unknown function	0.441073	0.234415	1.8816	0.0598909	0.236755
PF3D7_0408100	conserved Plasmodium protein, unknown function	0.368877	0.36457	1.01182	0.311626	0.578891
PF3D7_0408200	conserved Plasmodium protein, unknown function	0.216128	0.327009	0.660924	0.508661	0.737699
PF3D7_0408300	zinc finger Ran-binding domain-containing protein 2, putative	-0.0339287	0.207499	-0.163513	0.870115	0.946656
PF3D7_0408400	conserved Plasmodium protein, unknown function	0.401876	0.401244	1.00157	0.316549	0.583469
PF3D7_0408500	flap endonuclease 1	-0.244514	0.260722	-0.937835	0.348329	0.609437
PF3D7_0408600	sporozoite invasion-associated protein 1	0.144455	0.255824	0.564667	0.572301	0.783293
PF3D7_0408700	perforin-like protein 1	0.650255	0.314546	2.06728	0.0387075	0.186163
PF3D7_0408800	conserved Plasmodium protein, unknown function	0.226157	0.682746	0.331245	0.740459	0.879251
PF3D7_0408900.1	tRNA N6-adenosine threonylcarbamoyltransferase	-0.476407	0.210461	-2.26364	0.0235965	0.140533
PF3D7_0409000	conserved Plasmodium protein, unknown function	-0.113327	0.353759	-0.320352	0.748702	0.882626
PF3D7_0409100	U4/U6 small nuclear ribonucleoprotein PRP31, putative	0.0471818	0.179727	0.26252	0.792921	0.905857
PF3D7_0409200	protein SOF1, putative	0.561195	0.297828	1.88429	0.0595256	0.23625
PF3D7_0409300	conserved Plasmodium protein, unknown function	0.642923	0.300622	2.13864	0.0324645	0.16791
PF3D7_0409400	chaperone protein DnaJ	1.09477	0.374817	2.92081	0.00349122	0.0432963
PF3D7_0409500	conserved Plasmodium protein, unknown function	-0.00330172	0.309962	-0.010652	0.991501	0.995304
PF3D7_0409600	replication protein A1, large subunit	-0.109487	0.171451	-0.63859	0.52309	0.747722
PF3D7_0409700	peptide chain release factor 2	0.0561191	0.252721	0.22206	0.824267	0.920935
PF3D7_0409800	zinc finger protein, putative	0.473892	0.260057	1.82226	0.0684149	0.257944
PF3D7_0409900	actin-like protein, putative	0.18193	0.289931	0.627494	0.530336	0.752418
PF3D7_0410000	erythrocyte vesicle protein 1	0.715659	0.393637	1.81807	0.0690535	0.258977
PF3D7_0410300	protein phosphatase PPM1, putative	-0.230784	0.195016	-1.18341	0.236646	0.504215
PF3D7_0410400	exosome complex component RRP4, putative	-0.0495052	0.257369	-0.192351	0.847467	0.933848
PF3D7_0410500	conserved Plasmodium protein, unknown function	0.101218	0.312023	0.324395	0.745639	0.882186
PF3D7_0410600	conserved Plasmodium protein, unknown function	-0.0113156	0.256312	-0.0441476	0.964787	0.983576
PF3D7_0410700	ribosome biogenesis GTPase A, putative	0.227317	0.343235	0.662279	0.507793	0.737085
PF3D7_0410800	conserved Plasmodium protein, unknown function	0.01138	0.477351	0.0238398	0.98098	0.990787
PF3D7_0410900	conserved Plasmodium protein, unknown function	0.587621	0.482976	1.21667	0.223731	0.488478
PF3D7_0411000	conserved Plasmodium protein, unknown function	0.552135	0.402457	1.37191	0.170091	0.424837
PF3D7_0411100	conserved Plasmodium protein, unknown function	-0.383193	0.47818	-0.801356	0.422925	0.670589
PF3D7_0411200	conserved Plasmodium protein, unknown function	0.836578	0.38889	2.15119	0.0314611	0.165562
PF3D7_0411300	conserved Plasmodium protein, unknown function	0.14713	0.288178	0.510553	0.609664	0.802716
PF3D7_0411400	DEAD box ATP-dependent RNA helicase, putative	0.817701	0.363436	2.24992	0.0244543	0.143072
PF3D7_0411700	conserved Plasmodium protein, unknown function	-0.578746	0.558488	-1.03627	0.300075	0.56645
PF3D7_0411800	conserved Plasmodium protein, unknown function	-0.382343	0.297301	-1.28605	0.198427	0.460894
PF3D7_0411900	DNA polymerase alpha catalytic subunit A	-0.101627	0.337238	-0.301351	0.763147	0.890558
PF3D7_0412000	LITAF-like zinc finger protein, putative	-0.328686	0.284237	-1.15638	0.247526	0.513965
PF3D7_0412100	30S ribosomal protein S12, mitochondrial, putative	-0.649572	0.266189	-2.44026	0.0146765	0.106861
PF3D7_0412200	conserved Plasmodium protein, unknown function	0.181964	0.578424	0.314586	0.753076	0.884309
PF3D7_0412300	phosphopantothenoylcysteine synthetase, putative	-0.162105	0.452296	-0.358405	0.720041	0.868695
PF3D7_0413500	phosphoglucomutase-2	-0.687649	0.270658	-2.54065	0.0110645	0.0894409
PF3D7_0413600	26S protease regulatory subunit 6B, putative	-0.54811	0.212434	-2.58014	0.00987607	0.0839395
PF3D7_0413700	lysine decarboxylase-like protein, putative	-0.515693	0.290464	-1.77541	0.0758295	0.271432
PF3D7_0413800	50S ribosomal protein L10, putative	-0.00622408	0.44758	-0.0139061	0.988905	0.994504
PF3D7_0413900	ubiquitin carboxyl-terminal hydrolase 13, putative	-0.307793	0.194487	-1.58259	0.113516	0.338957
PF3D7_0414000	structural maintenance of chromosomes protein 3, putative	0.0201263	0.28192	0.0713898	0.943087	0.975531
PF3D7_0414100	conserved Plasmodium membrane protein, unknown function	0.541449	0.49387	1.09634	0.27293	0.542913
PF3D7_0414200.1	calmodulin-like protein	-0.88885	0.362579	-2.45147	0.0142275	0.105131
PF3D7_0414300	Rab5-interacting protein, putative	-0.626349	0.369279	-1.69614	0.0898589	0.297515
PF3D7_0414400	conserved Plasmodium protein, unknown function	0.501629	0.931117	0.538739	0.590067	NA
PF3D7_0414500	RNA-binding protein, putative	1.21399	0.480457	2.52674	0.0115128	0.091899
PF3D7_0414600	acylated pleckstrin-homology domain-containing protein, putative	0.276472	0.205588	1.34479	0.178694	0.435396
PF3D7_0414700	GTP-binding protein, putative	0.350179	0.200211	1.74905	0.0802822	0.280459
PF3D7_0414800	conserved Plasmodium protein, unknown function	0.165713	0.340137	0.487195	0.62612	0.813244
PF3D7_0414900	armadillo-domain containing rhoptry protein	0.420071	0.293254	1.43245	0.152016	0.401889
PF3D7_0415000	arsenical pump-driving ATPase, putative	0.14114	0.263031	0.536591	0.59155	0.791331
PF3D7_0415100	conserved protein, unknown function	-0.213216	0.453415	-0.470243	0.638181	0.821344
PF3D7_0415200	conserved Plasmodium protein, unknown function	-1.20661	0.273703	-4.40846	1.0411e-05	0.000772743
PF3D7_0415300	cdc2-related protein kinase 3	0.350161	0.386386	0.906245	0.364806	0.622149
PF3D7_0415400	coatomer subunit zeta, putative	0.025587	0.205209	0.124688	0.900771	0.957083
PF3D7_0415500	nuclear cap-binding protein subunit 2, putative	0.396315	0.176843	2.24105	0.0250226	0.144863
PF3D7_0415600	GTP:AMP phosphotransferase	-0.434368	0.331958	-1.3085	0.190703	0.449691
PF3D7_0415700	conserved Plasmodium protein, unknown function	0.0382231	0.385955	0.0990351	0.92111	0.965451
PF3D7_0415800	RING zinc finger protein, putative	0.374493	0.346903	1.07953	0.280351	0.547815
PF3D7_0415900	60S ribosomal protein L15, putative	-0.342563	0.224999	-1.52251	0.127881	0.363167
PF3D7_0416000	RNA-binding protein, putative	0.362737	0.239312	1.51575	0.129582	0.366352
PF3D7_0416100	glutamyl-tRNA(Gln) amidotransferase subunit A	0.197028	0.215644	0.913673	0.360889	0.619075
PF3D7_0416200	conserved protein, unknown function	-0.09411	0.283236	-0.332267	0.739687	0.878739
PF3D7_0416300	DNA helicase MCM9, putative	-0.403109	0.29073	-1.38654	0.165581	0.42012
PF3D7_0416400	histone acetyltransferase, putative	-0.787445	0.24601	-3.20087	0.00137013	0.0221223
PF3D7_0416500	repressor of RNA polymerase III transcription MAF1	0.0380677	0.306198	0.124324	0.901059	0.957083
PF3D7_0416600	conserved Plasmodium protein, unknown function	-0.54386	0.322255	-1.68767	0.0914744	0.300861
PF3D7_0416700	CDGSH iron-sulfur domain-containing protein, putative	-0.760445	0.48257	-1.57582	0.115067	0.341832
PF3D7_0416800	small GTP-binding protein sar1	-0.601979	0.216436	-2.78132	0.00541382	0.0578768
PF3D7_0416900	conserved Plasmodium protein, unknown function	-0.0392479	0.290188	-0.13525	0.892414	0.952769
PF3D7_0417000	conserved Plasmodium protein, unknown function	-0.279847	0.394243	-0.709834	0.477807	0.713339
PF3D7_0417100	mRNA-binding protein PUF2	0.504291	0.459123	1.09838	0.272039	0.542008
PF3D7_0417200	bifunctional dihydrofolate reductase-thymidylate synthase	-0.278147	0.236058	-1.1783	0.238676	0.505567
PF3D7_0417300	LETM1-like protein, putative	0.020035	0.289053	0.0693125	0.944741	0.975907
PF3D7_0417400	conserved Plasmodium protein, unknown function	-0.153086	0.240925	-0.635411	0.525161	0.74939
PF3D7_0417500.1	memo-like protein	-0.522426	0.238788	-2.18782	0.0286824	0.15709
PF3D7_0417600	conserved Plasmodium protein, unknown function	0.411901	0.359924	1.14441	0.252452	0.517563
PF3D7_0417700	conserved Plasmodium protein, unknown function	0.386005	0.322358	1.19744	0.231134	0.497051
PF3D7_0417800	cdc2-related protein kinase 1	-0.363232	0.225311	-1.61214	0.106932	0.329561
PF3D7_0417900	conserved Plasmodium protein, unknown function	1.08128	0.555526	1.94641	0.0516052	0.218411
PF3D7_0418000	conserved Plasmodium protein, unknown function	0.680336	0.347608	1.95719	0.050325	0.215747
PF3D7_0418100	protein SOC1, putative	0.618882	0.284408	2.17603	0.0295527	0.159316
PF3D7_0418200	eukaryotic translation initiation factor 3 subunit M, putative	0.166933	0.182417	0.915117	0.36013	0.618572
PF3D7_0418300	conserved Plasmodium protein, unknown function	0.508766	0.367283	1.38522	0.165986	0.420226
PF3D7_0418400	conserved Plasmodium protein, unknown function	0.0378886	0.346142	0.10946	0.912838	0.962809
PF3D7_0418500	trafficking protein particle complex subunit 3, putative	-0.575552	0.271253	-2.12183	0.0338523	0.171374
PF3D7_0418600	regulator of chromosome condensation, putative	0.569736	0.351255	1.622	0.104803	0.325553
PF3D7_0418700	RNA-binding protein NOB1, putative	0.378912	0.389382	0.973111	0.330498	0.595336
PF3D7_0418800	MOLO1 domain-containing protein, putative	-1.0713	0.462669	-2.31548	0.0205865	0.13159
PF3D7_0418900	conserved Plasmodium protein, unknown function	0.11822	0.315038	0.375256	0.70747	0.860751
PF3D7_0419000	conserved Plasmodium protein, unknown function	0.681623	0.502413	1.3567	0.174877	0.430954
PF3D7_0419100	conserved Plasmodium protein, unknown function	-0.13205	0.317061	-0.416482	0.677057	0.84492
PF3D7_0419200	protein transport protein GOT1, putative	0.164759	0.302247	0.545114	0.585675	0.788885
PF3D7_0419300	conserved Plasmodium protein, unknown function	-0.636775	0.264812	-2.40463	0.0161887	0.112912
PF3D7_0419400	conserved Plasmodium protein, unknown function	-0.497366	0.260635	-1.90829	0.0563542	0.228261
PF3D7_0419500	conserved Plasmodium membrane protein, unknown function	0.33562	0.26908	1.24729	0.212293	0.476843
PF3D7_0419600	ran-specific GTPase-activating protein 1, putative	-0.023262	0.227577	-0.102216	0.918585	0.965024
PF3D7_0419700	apical merozoite protein	0.0999433	0.359025	0.278374	0.780725	0.898422
PF3D7_0419800	60S ribosomal protein L7ae/L30e, putative	0.307635	0.315617	0.974708	0.329705	0.595204
PF3D7_0419900	phosphatidylinositol 4-kinase, putative	0.0368104	0.289839	0.127003	0.898938	0.956239
PF3D7_0420000	zinc finger protein, putative	0.857917	0.578525	1.48294	0.138091	0.381939
PF3D7_0420100	serine/threonine protein kinase RIO2	0.518497	0.261163	1.98534	0.0471071	0.208889
PF3D7_0420200	holo-[acyl-carrier-protein] synthase, putative	-0.034515	0.348316	-0.0990911	0.921066	0.965451
PF3D7_0420300	AP2 domain transcription factor, putative	0.649843	0.329805	1.97038	0.0487945	0.2133
PF3D7_0420400	ribosome-recycling factor	-0.544172	0.174495	-3.11855	0.00181744	0.0275553
PF3D7_0420500	conserved Plasmodium protein, unknown function	-0.114289	0.351432	-0.32521	0.745022	0.881872
PF3D7_0420600	conserved Plasmodium protein, unknown function	-0.142126	0.34467	-0.412354	0.68008	0.846049
PF3D7_0421700	conserved Plasmodium protein, unknown function	0.436751	0.545434	0.800741	0.423282	0.670589
PF3D7_0421800	conserved Plasmodium protein, unknown function	-0.613265	0.525895	-1.16614	0.243559	0.510878
PF3D7_0421900	conserved Plasmodium protein, unknown function	-0.529951	0.499125	-1.06176	0.288345	0.555575
PF3D7_0422000	steroid dehydrogenase, putative	0.124441	0.250267	0.497235	0.619023	0.809064
PF3D7_0422100	transmembrane emp24 domain-containing protein, putative	-0.413386	0.267181	-1.54721	0.121812	0.353014
PF3D7_0422200	erythrocyte membrane-associated antigen	0.446405	0.303811	1.46935	0.141738	0.386226
PF3D7_0422300	alpha tubulin 2	0.75064	0.482887	1.55448	0.120069	0.351079
PF3D7_0422400	40S ribosomal protein S19	0.443076	0.237307	1.8671	0.0618871	0.241116
PF3D7_0422500	pre-mRNA-splicing helicase BRR2, putative	0.313959	0.339918	0.923629	0.355679	0.615068
PF3D7_0422600	conserved Plasmodium protein, unknown function	-0.104273	0.512222	-0.203569	0.83869	0.928589
PF3D7_0422700	eukaryotic initiation factor 4A-III, putative	0.133324	0.256105	0.520582	0.602658	0.798632
PF3D7_0422800	serpentine receptor, putative	0.125941	0.335961	0.374868	0.707758	0.860751
PF3D7_0422900	methyltransferase, putative	-0.0197398	0.34261	-0.0576159	0.954055	0.979368
PF3D7_0423000	conserved Plasmodium protein, unknown function	-0.092587	0.265331	-0.348949	0.727127	0.872167
PF3D7_0423100	AP-4 complex subunit sigma, putative	-0.400649	0.209758	-1.91005	0.0561265	0.228037
PF3D7_0423200	BSD-domain protein, putative	0.144042	0.356772	0.403736	0.686407	0.848286
PF3D7_0423300	conserved Plasmodium protein, unknown function	0.473034	0.315414	1.49973	0.133685	0.374334
PF3D7_0423400	apical asparagine-rich protein AARP	0.520178	0.337467	1.54142	0.123214	0.355421
PF3D7_0423500	glideosome associated protein with multiple membrane spans 2	-0.355823	0.310663	-1.14537	0.252056	0.517563
PF3D7_0423600	conserved Plasmodium protein, unknown function	0.31672	0.3659	0.865592	0.386714	0.638155
PF3D7_0423700	conserved Plasmodium protein, unknown function	0.356919	0.336332	1.06121	0.288595	0.555841
PF3D7_0423800	early transcribed membrane protein 4	-0.152426	0.308662	-0.493827	0.621428	0.810268
PF3D7_0423900	probable protein, unknown function	0.136062	0.315222	0.431639	0.666004	0.839553
PF3D7_0424000	Plasmodium exported protein (PHISTc), unknown function	-0.0611609	0.259821	-0.235396	0.813901	0.916768
PF3D7_0424100	reticulocyte binding protein homologue 5	0.235432	0.308011	0.764363	0.444651	0.68822
PF3D7_0424200	reticulocyte binding protein homologue 4	2.72769	0.444759	6.13296	8.62569e-10	8.57911e-07
PF3D7_0424300	erythrocyte binding antigen-165, pseudogene	2.47132	0.393219	6.28486	3.28159e-10	5.43979e-07
PF3D7_0424400	surface-associated interspersed protein 4.2 (SURFIN 4.2)	1.78247	0.810866	2.19823	0.0279324	0.155378
PF3D7_0424500	serine/threonine protein kinase, FIKK family	1.43371	0.339046	4.22865	2.35097e-05	0.00132857
PF3D7_0424600	Plasmodium exported protein (PHISTb), unknown function	1.11052	0.263869	4.20863	2.56927e-05	0.00137206
PF3D7_0424700	serine/threonine protein kinase, FIKK family	1.92363	0.45989	4.1828	2.87935e-05	0.00147619
PF3D7_0424800	Plasmodium exported protein (PHISTb), unknown function	0.959538	0.450474	2.13007	0.0331662	0.169862
PF3D7_0424900	Plasmodium exported protein (PHISTa), unknown function	1.06938	0.340478	3.14082	0.00168474	0.0258586
PF3D7_0425000	Plasmodium exported protein, unknown function, pseudogene	2.12288	1.29625	1.63771	0.101482	NA
PF3D7_0425100	Plasmodium exported protein (hyp6), unknown function	0.939795	0.389384	2.41354	0.0157983	0.111125
PF3D7_0425200	Plasmodium exported protein (hyp15), unknown function	0.58392	0.317806	1.83735	0.0661581	0.252012
PF3D7_0425300	Plasmodium exported protein (PHISTa), unknown function, pseudogene	0.859792	1.49405	0.575478	0.564968	NA
PF3D7_0425400	Plasmodium exported protein (PHISTa), unknown function	0.152743	1.91894	0.0795976	0.936557	NA
PF3D7_0500800	mature parasite-infected erythrocyte surface antigen	0.042191	0.423978	0.0995122	0.920732	0.965451
PF3D7_0500900	serine/threonine protein kinase, FIKK family	-0.31084	0.319085	-0.974159	0.329977	0.595204
PF3D7_0501000	Plasmodium exported protein, unknown function	-0.0749482	0.276371	-0.271186	0.786248	0.901339
PF3D7_0501100.1	heat shock protein 40, type II	1.09559	0.306093	3.57928	0.000344542	0.00865358
PF3D7_0501200	parasite-infected erythrocyte surface protein	-0.238803	0.213602	-1.11798	0.263575	0.532543
PF3D7_0501300	skeleton-binding protein 1	1.74697	0.417533	4.18403	2.8639e-05	0.00147619
PF3D7_0501400	interspersed repeat antigen	2.64632	0.80671	3.28038	0.00103668	0.0185446
PF3D7_0501500	rhoptry-associated protein 3	-0.643047	0.429589	-1.49689	0.134422	0.375552
PF3D7_0501600	rhoptry-associated protein 2	-0.159472	0.391257	-0.407588	0.683576	0.846681
PF3D7_0501700	anaphase promoting complex subunit, putative	0.301754	0.504909	0.597642	0.550079	0.766473
PF3D7_0501800	chromosome assembly factor 1	-0.240292	0.3095	-0.776386	0.437521	0.682281
PF3D7_0501900	conserved protein, unknown function	-0.267248	0.381604	-0.700329	0.483722	0.717432
PF3D7_0502000	vacuolar protein sorting-associated protein 11, putative	-0.20886	0.317871	-0.657058	0.511143	0.738941
PF3D7_0502100	HCNGP-like protein	-0.608339	0.349729	-1.73946	0.0819544	0.282564
PF3D7_0502200	protein Mpv17, putative	0.0269296	0.280708	0.0959348	0.923572	0.965915
PF3D7_0502300	conserved Plasmodium protein, unknown function	-0.675718	0.477417	-1.41536	0.156962	0.408361
PF3D7_0502400	merozoite surface protein 8	1.54491	0.371647	4.15694	3.22542e-05	0.0016171
PF3D7_0502500	conserved Plasmodium protein, unknown function	1.17689	0.520615	2.26058	0.0237854	0.14078
PF3D7_0502600	conserved Plasmodium protein, unknown function	0.182573	0.427208	0.427363	0.669115	0.841555
PF3D7_0502700	conserved Plasmodium protein, unknown function	0.177857	0.461601	0.385306	0.700011	0.856828
PF3D7_0502800	DnaJ protein, putative	0.468295	0.542822	0.862705	0.3883	0.639621
PF3D7_0502900	Tim10/DDP family zinc finger protein, putative	-0.541873	0.375312	-1.44379	0.148797	0.397832
PF3D7_0503000	50S ribosomal protein L28, apicoplast, putative	-0.00676906	0.209429	-0.0323215	0.974216	0.98696
PF3D7_0503100	4-diphosphocytidyl-2-C-methyl-D-erythritol kinase, putative	-0.57716	0.377479	-1.52898	0.126268	0.36088
PF3D7_0503200	conserved Plasmodium protein, unknown function	-0.0384952	0.357335	-0.107729	0.914211	0.963477
PF3D7_0503300	serine/arginine-rich splicing factor 12	0.699163	0.664746	1.05177	0.292903	0.559587
PF3D7_0503400	actin-depolymerizing factor 1	-0.0809584	0.227799	-0.355394	0.722294	0.869574
PF3D7_0503500	protein kinase, putative	0.101921	0.227503	0.447999	0.654154	0.831499
PF3D7_0503600	myosin B	0.229651	0.281965	0.814464	0.415379	0.663992
PF3D7_0503800	60S ribosomal protein L31	-0.116801	0.20711	-0.563958	0.572783	0.783293
PF3D7_0503900	conserved Plasmodium protein, unknown function	-0.256465	0.392405	-0.653572	0.513387	0.739452
PF3D7_0504000	cation transporting P-ATPase	-0.587271	0.237286	-2.47495	0.0133253	0.0998774
PF3D7_0504100	AN1-type zinc finger protein, putative	-0.359197	0.247705	-1.4501	0.147031	0.396041
PF3D7_0504200	ATP-dependent RNA helicase DDX27, putative	0.134204	0.227249	0.590562	0.554814	0.770503
PF3D7_0504300	conserved Plasmodium protein, unknown function	-0.186069	0.430093	-0.432626	0.665286	0.838861
PF3D7_0504400	ATP-dependent helicase, putative	0.0688084	0.229671	0.299595	0.764486	0.891184
PF3D7_0504500	MOLO1 domain-containing protein, putative	-0.670419	0.465223	-1.44107	0.149565	0.398174
PF3D7_0504600	2-oxoisovalerate dehydrogenase subunit beta, mitochondrial, putative	-0.209312	0.255262	-0.81999	0.412222	0.660432
PF3D7_0504700	centrosomal protein CEP120, putative	1.6032	0.463321	3.46024	0.000539689	0.0116948
PF3D7_0504800	conserved Plasmodium protein, unknown function	-0.782282	0.206245	-3.79298	0.000148852	0.00486999
PF3D7_0504900	conserved protein, unknown function	-0.460457	0.412952	-1.11504	0.264834	0.533078
PF3D7_0505000	conserved Plasmodium membrane protein, unknown function	0.362208	0.295461	1.22591	0.220233	0.485039
PF3D7_0505100	trafficking protein particle complex subunit 8, putative	-0.00362553	0.292517	-0.0123942	0.990111	0.995147
PF3D7_0505200	actin-like protein, putative	-0.260026	0.278455	-0.933818	0.350398	0.610771
PF3D7_0505300	UDP-N-acetylglucosamine transporter, putative	-0.269725	0.543405	-0.496361	0.61964	0.809209
PF3D7_0505400	conserved Plasmodium protein, unknown function	-0.492363	0.232981	-2.11332	0.0345736	0.173135
PF3D7_0505500	DNA mismatch repair protein MSH6, putative	-0.377209	0.187676	-2.00989	0.0444426	0.202208
PF3D7_0505600	conserved Plasmodium protein, unknown function	0.0274877	0.356313	0.0771448	0.938508	0.973453
PF3D7_0505700	conserved Plasmodium membrane protein, unknown function	-0.185815	0.391002	-0.475228	0.634625	0.81825
PF3D7_0505800	small ubiquitin-related modifier	-0.939307	0.293879	-3.19624	0.00139232	0.0223355
PF3D7_0505900	conserved Plasmodium protein, unknown function	-0.17683	0.269129	-0.657045	0.511152	0.738941
PF3D7_0506000	conserved Plasmodium protein, unknown function	-0.102532	0.345571	-0.296703	0.766694	0.892293
PF3D7_0506100	60S ribosomal subunit protein L24, putative	0.317367	0.25091	1.26486	0.20592	0.470771
PF3D7_0506200	TATA-box-binding protein	0.672144	0.228693	2.93907	0.00329199	0.0417109
PF3D7_0506300	conserved Plasmodium protein, unknown function	-0.0965092	0.242847	-0.397407	0.691067	0.851937
PF3D7_0506400	conserved Plasmodium protein, unknown function	-1.33527	0.360288	-3.7061	0.000210474	0.00623028
PF3D7_0506500	conserved Plasmodium protein, unknown function	0.451267	0.458958	0.983243	0.325488	0.592556
PF3D7_0506600	histone deacetylase, putative, pseudogene	1.03572	0.937604	1.10464	0.269313	NA
PF3D7_0506700	histone deacetylase, putative, pseudogene	-0.0487639	0.258816	-0.188411	0.850554	0.935798
PF3D7_0506800	transcription factor 25, putative	0.0483744	0.206921	0.233782	0.815154	0.917732
PF3D7_0506900	rhomboid protease ROM4	-0.350102	0.212076	-1.65083	0.0987731	0.312865
PF3D7_0507000	conserved Plasmodium protein, unknown function	-0.0721609	0.454761	-0.158679	0.873922	0.946983
PF3D7_0507100	60S ribosomal protein L4	-0.0956066	0.19752	-0.484034	0.628362	0.814241
PF3D7_0507200	60S ribosomal protein L4	-0.505085	0.305563	-1.65296	0.0983383	0.311687
PF3D7_0507300	subtilisin-like protease 3	0.167784	0.308537	0.543805	0.586576	0.789256
PF3D7_0507400	conserved Plasmodium protein, unknown function	-0.0879502	0.427466	-0.205748	0.836988	0.927896
PF3D7_0507500	subtilisin-like protease 1	0.100245	0.26845	0.373423	0.708833	0.860751
PF3D7_0507600	cell differentiation protein, putative	1.40743	0.396539	3.54927	0.000386294	0.00941687
PF3D7_0507700	nuclear protein localization protein 4, putative	-0.212135	0.239629	-0.885264	0.376014	0.629207
PF3D7_0507800	conserved Plasmodium protein, unknown function	0.857224	0.350987	2.44232	0.0145931	0.106723
PF3D7_0507900	conserved Plasmodium protein, unknown function	-0.154937	0.366267	-0.423015	0.672284	0.843195
PF3D7_0508000	6-cysteine protein	-0.636191	0.314585	-2.02232	0.0431437	0.198592
PF3D7_0508100	SET domain protein, putative	-0.365678	0.256663	-1.42474	0.154232	0.405097
PF3D7_0508200	longevity-assurance (LAG1) protein, putative	-0.249633	0.271858	-0.918249	0.358488	0.617514
PF3D7_0508300	triose phosphate transporter	-0.677993	0.349781	-1.93834	0.052582	0.220822
PF3D7_0508400	conserved protein, unknown function	-0.099681	0.276765	-0.360165	0.718724	0.867738
PF3D7_0508500	guanidine nucleotide exchange factor	-0.0566258	0.279708	-0.202446	0.839568	0.929055
PF3D7_0508600	conserved Plasmodium protein, unknown function	-0.105086	0.23138	-0.45417	0.649707	0.827825
PF3D7_0508700	pre-mRNA-processing ATP-dependent RNA helicase PRP5, putative	0.232986	0.379449	0.614011	0.539208	0.758981
PF3D7_0508800	single-stranded DNA-binding protein	-0.319397	0.242154	-1.31898	0.187174	0.446008
PF3D7_0508900	conserved Plasmodium protein, unknown function	0.167189	0.366159	0.456602	0.647957	0.826865
PF3D7_0509000	alpha-soluble NSF attachment protein, putative	-0.462508	0.233673	-1.9793	0.0477823	0.210284
PF3D7_0509100	structural maintenance of chromosomes protein 4, putative	-0.595749	0.345407	-1.72478	0.0845678	0.288052
PF3D7_0509200	leucine-rich repeat protein	0.125396	0.516234	0.242904	0.808079	0.913992
PF3D7_0509300	conserved Plasmodium protein, unknown function	0.16399	0.239886	0.683617	0.494217	0.725854
PF3D7_0509400	RNA polymerase I	1.10893	0.314236	3.52896	0.000417193	0.00983272
PF3D7_0509500	ERCC4 domain-containing protein, putative	-0.666261	0.429479	-1.55132	0.120824	0.351079
PF3D7_0509600	asparagine--tRNA ligase	-0.153448	0.156578	-0.980007	0.327083	0.593644
PF3D7_0509700	conserved Plasmodium protein, unknown function	-0.617993	0.462675	-1.3357	0.181649	0.439368
PF3D7_0509800	phosphatidylinositol 4-kinase	0.301989	0.337771	0.894066	0.371287	0.625536
PF3D7_0509900	conserved Plasmodium protein, unknown function	-0.345052	0.294996	-1.16968	0.24213	0.509892
PF3D7_0510000	conserved Plasmodium protein, unknown function	-0.393291	0.288433	-1.36354	0.172712	0.428178
PF3D7_0510100	conserved Plasmodium protein, unknown function	-0.132458	0.247264	-0.535693	0.59217	0.791417
PF3D7_0510200	peptidyl-prolyl cis-trans isomerase	-0.443354	0.20844	-2.12701	0.033419	0.170454
PF3D7_0510300	stripes inner membrane complex protein, putative	0.0178922	0.357536	0.0500431	0.960088	0.98254
PF3D7_0510400	PDCD2 domain-containing protein, putative	0.952483	0.436131	2.18394	0.0289668	0.158103
PF3D7_0510500	topoisomerase I	-0.129847	0.296907	-0.437333	0.66187	0.837313
PF3D7_0510700	conserved Plasmodium protein, unknown function	-0.118952	0.440313	-0.270155	0.787041	0.901626
PF3D7_0510800	WD repeat-containing protein, putative	0.874797	0.342497	2.55417	0.0106441	0.0876374
PF3D7_0511000	translationally-controlled tumor protein homolog	-0.778256	0.293742	-2.64945	0.00806217	0.0753631
PF3D7_0511100	conserved Plasmodium protein, unknown function	-0.467673	0.41931	-1.11534	0.264706	0.533078
PF3D7_0511200	stearoyl-CoA desaturase	-0.587535	0.333064	-1.76403	0.0777271	0.274586
PF3D7_0511300	MORN repeat protein, putative	-0.524712	0.268522	-1.95407	0.0506924	0.216508
PF3D7_0511400	conserved Plasmodium protein, unknown function	0.434795	0.400653	1.08522	0.277826	0.546963
PF3D7_0511500	RNA pseudouridylate synthase, putative	0.538385	0.601085	0.895688	0.37042	0.625536
PF3D7_0511600	apical rhoptry neck protein	-0.271665	0.320104	-0.848677	0.396061	0.648112
PF3D7_0511700	EKC/KEOPS complex subunit CGI121	0.109661	0.493107	0.222388	0.824012	0.920935
PF3D7_0511800	inositol-3-phosphate synthase	-0.422524	0.192829	-2.19119	0.028438	0.156666
PF3D7_0511900	conserved Plasmodium protein, unknown function	-0.456129	0.567099	-0.80432	0.421212	0.669399
PF3D7_0512000	prefoldin subunit 6, putative	-0.212999	0.257718	-0.826482	0.40853	0.6577
PF3D7_0512100	conserved Plasmodium protein, unknown function	-0.451993	0.371693	-1.21604	0.223969	0.488478
PF3D7_0512200	glutathione synthetase	0.200875	0.379611	0.52916	0.596694	0.794601
PF3D7_0512300	CDK-activating kinase assembly factor MAT1	-0.227156	0.276825	-0.820576	0.411888	0.660322
PF3D7_0512400	conserved Plasmodium protein, unknown function	0.206148	0.943089	0.218588	0.826971	NA
PF3D7_0512450	conserved Plasmodium protein, unknown function, pseudogene	0.435785	0.784525	0.555476	0.578569	NA
PF3D7_0512500	conserved Plasmodium protein, unknown function	-0.127785	0.335645	-0.380715	0.703415	0.858425
PF3D7_0512600	ras-related protein Rab-1B	-0.17706	0.214786	-0.824355	0.409738	0.658148
PF3D7_0512700	orotate phosphoribosyltransferase	-0.648909	0.269917	-2.4041	0.0162121	0.112917
PF3D7_0512800	conserved Plasmodium protein, unknown function	0.223097	0.405056	0.55078	0.581785	0.786822
PF3D7_0512900	AKAP-like protein	0.133357	0.646991	0.206119	0.836698	0.927896
PF3D7_0513000	conserved Plasmodium protein, unknown function	-0.163679	0.323117	-0.506563	0.612462	0.804238
PF3D7_0513100	conserved Plasmodium protein, unknown function	0.210714	0.265154	0.794685	0.426797	0.674439
PF3D7_0513200	conserved Plasmodium protein, unknown function	0.17676	0.213388	0.828351	0.407471	0.657071
PF3D7_0513300	purine nucleoside phosphorylase	-0.610623	0.311655	-1.95929	0.0500785	0.215249
PF3D7_0513400	GTP-binding protein, putative	0.369072	0.282991	1.30418	0.192172	0.452067
PF3D7_0513500	mitochondrial import inner membrane translocase subunit TIM16, putative	-0.0752968	0.45982	-0.163753	0.869926	0.946656
PF3D7_0513600	deoxyribodipyrimidine photo-lyase, putative	-0.0124348	0.313347	-0.0396836	0.968345	0.98478
PF3D7_0513700	secreted ookinete protein, putative	0.33676	0.502122	0.670674	0.502428	0.73272
PF3D7_0513800	ras-related protein Rab-1A	-0.764181	0.375333	-2.03601	0.0417498	0.194584
PF3D7_0513900	conserved Plasmodium protein, unknown function	-0.382401	0.258855	-1.47728	0.139601	0.383444
PF3D7_0514000	tubulin--tyrosine ligase, putative	-0.178761	0.240743	-0.742536	0.457763	0.696326
PF3D7_0514100	ATP-dependent DNA helicase UvrD	0.0711932	0.307425	0.231579	0.816865	0.918273
PF3D7_0514200	conserved Plasmodium protein, unknown function	0.119604	0.284296	0.420703	0.673972	0.843604
PF3D7_0514300	aspartate--tRNA ligase, putative	-0.285304	0.337468	-0.845424	0.397874	0.649369
PF3D7_0514500	conserved Plasmodium membrane protein, unknown function	-0.252749	0.39956	-0.632569	0.527015	0.750233
PF3D7_0514600	ribose-5-phosphate isomerase, putative	-0.162307	0.234294	-0.69275	0.488467	0.721363
PF3D7_0514700	MORN repeat protein, putative	1.5489	0.780093	1.98553	0.047085	0.208889
PF3D7_0514800	inositol polyphosphate multikinase, putative	0.0501739	0.518293	0.096806	0.92288	0.965451
PF3D7_0514900	conserved Plasmodium protein, unknown function	-0.0773766	0.239557	-0.322999	0.746696	0.882626
PF3D7_0515000	pre-mRNA-splicing factor CWC2, putative	0.292194	0.309793	0.943192	0.345583	0.606845
PF3D7_0515100	rhomboid protease ROM9	-0.251399	0.241883	-1.03934	0.298645	0.565491
PF3D7_0515200	conserved Plasmodium protein, unknown function	-0.0924299	0.662594	-0.139497	0.889057	0.951871
PF3D7_0515300	phosphatidylinositol 3-kinase	-0.238234	0.207551	-1.14783	0.251037	0.516954
PF3D7_0515400	conserved Plasmodium protein, unknown function	0.468032	0.304969	1.53469	0.124861	0.358713
PF3D7_0515500	amino acid transporter, putative	0.186818	0.31558	0.591984	0.553861	0.769802
PF3D7_0515600	conserved Plasmodium protein, unknown function	0.546428	0.308907	1.76891	0.0769089	0.272802
PF3D7_0515700	glideosome-associated protein 40, putative	-0.198493	0.268654	-0.738844	0.460002	0.698713
PF3D7_0515800	BolA-like protein, putative	0.247556	0.391143	0.632904	0.526797	0.750233
PF3D7_0515900	NLI interacting factor-like phosphatase, putative	0.176274	0.347249	0.50763	0.611713	0.803924
PF3D7_0516000	RAP protein, putative	0.17119	0.217456	0.787237	0.431143	0.677905
PF3D7_0516100	cation-transporting ATPase 1	0.0267258	0.281932	0.0947952	0.924477	0.966278
PF3D7_0516200	40S ribosomal protein S11	0.421255	0.200404	2.10203	0.0355505	0.176264
PF3D7_0516300	tRNA pseudouridine synthase, putative	0.259572	0.350121	0.741376	0.458465	0.696806
PF3D7_0516400	phosducin-like protein, putative	0.251998	0.2393	1.05306	0.292313	0.55889
PF3D7_0516500	major facilitator superfamily domain-containing protein, putative	-0.680971	0.401934	-1.69424	0.09022	0.298116
PF3D7_0516600	sporozoite surface antigen MB2	-0.310562	0.214275	-1.44936	0.147236	0.396216
PF3D7_0516700	ubiquitin carboxyl-terminal hydrolase 2, putative	0.237775	0.165349	1.43802	0.150429	0.399618
PF3D7_0516800	AP2 domain transcription factor AP2-O2, putative	-0.525041	0.279703	-1.87714	0.0604994	0.237837
PF3D7_0516900	60S ribosomal protein L2	-0.443676	0.237009	-1.87198	0.0612095	0.239681
PF3D7_0517000	60S ribosomal protein L12, putative	-0.2075	0.272757	-0.760753	0.446805	0.689194
PF3D7_0517100	conserved Plasmodium protein, unknown function	1.68024	0.404853	4.15025	3.32106e-05	0.00163521
PF3D7_0517200	conserved Plasmodium protein, unknown function	2.18298	0.517952	4.21464	2.50181e-05	0.0013672
PF3D7_0517300	serine/arginine-rich splicing factor 1	0.67733	0.234558	2.88768	0.00388089	0.0465052
PF3D7_0517400	FACT complex subunit SPT16, putative	0.213179	0.231103	0.922442	0.356298	0.615447
PF3D7_0517500	UTP--glucose-1-phosphate uridylyltransferase, putative	0.636892	0.415091	1.53434	0.124945	0.358735
PF3D7_0517600	F-actin-capping protein subunit beta, putative	0.269138	0.281464	0.95621	0.338966	0.602243
PF3D7_0517700	eukaryotic translation initiation factor 3 subunit B, putative	0.904679	0.332543	2.72049	0.00651861	0.0657547
PF3D7_0517800	apicortin, putative	0.0315356	0.387484	0.0813857	0.935135	0.972482
PF3D7_0517900	zinc finger protein, putative	0.0180297	0.303797	0.0593478	0.952675	0.97845
PF3D7_0518000	NOSIP domain-containing protein, putative	0.175924	0.212089	0.829483	0.406831	0.656661
PF3D7_0518100	RAP protein, putative	0.466664	0.231692	2.01416	0.0439929	0.200897
PF3D7_0518200	SWIB/MDM2 domain-containing protein	-0.466955	0.440336	-1.06045	0.28894	0.556089
PF3D7_0518300	proteasome subunit beta type-1, putative	-0.503233	0.249065	-2.02049	0.0433329	0.199023
PF3D7_0518400	cyclin, putative	0.867669	0.44594	1.94571	0.0516895	0.218582
PF3D7_0518500	ATP-dependent RNA helicase DDX23, putative	-0.0227747	0.226798	-0.100419	0.920012	0.965253
PF3D7_0518600	WD repeat-containing protein 26, putative	-0.186677	0.254153	-0.734506	0.462641	0.701436
PF3D7_0518700	mRNA-binding protein PUF1	1.02292	0.493059	2.07464	0.03802	0.183924
PF3D7_0518800	secreted ookinete protein, putative	-0.816454	0.496665	-1.64387	0.100202	0.316385
PF3D7_0518900	conserved Plasmodium protein, unknown function	-0.560238	0.264009	-2.12204	0.0338345	0.171374
PF3D7_0519000	conserved Plasmodium protein, unknown function	0.0226907	0.299536	0.0757528	0.939616	0.974144
PF3D7_0519100	50S ribosomal protein L14, mitochondrial, putative	-0.604427	0.266022	-2.27209	0.0230808	0.139297
PF3D7_0519200	V-type proton ATPase 16 kDa proteolipid subunit	0.146295	0.2144	0.682346	0.49502	0.72639
PF3D7_0519300	protoheme IX farnesyltransferase, putative	-0.478733	0.20723	-2.31015	0.0208799	0.131939
PF3D7_0519400	40S ribosomal protein S24	0.0523461	0.188598	0.277554	0.781355	0.898422
PF3D7_0519500	carbon catabolite repressor protein 4, putative	0.103766	0.228085	0.454946	0.649148	0.827747
PF3D7_0519600	zinc finger protein, putative	-0.0366141	0.226685	-0.16152	0.871684	0.946656
PF3D7_0519700	FoP domain-containing protein, putative	1.93508	0.399192	4.84747	1.25043e-06	0.000148108
PF3D7_0519800	EELM2 domain-containing protein, putative	0.960627	0.355393	2.703	0.00687165	0.0675248
PF3D7_0519900	conserved Plasmodium protein, unknown function	-0.537538	0.301299	-1.78407	0.0744127	0.269916
PF3D7_0520000	40S ribosomal protein S9, putative	-0.0769282	0.225966	-0.340441	0.733524	0.875678
PF3D7_0520100	protein phosphatase PPM9, putative	0.167646	0.263476	0.636283	0.524592	0.748884
PF3D7_0520200	conserved Plasmodium protein, unknown function	-0.313764	0.245739	-1.27682	0.201666	0.465945
PF3D7_0520300	U6 snRNA-associated Sm-like protein LSm2, putative	-0.627718	0.327712	-1.91545	0.0554346	0.226335
PF3D7_0520400	single-stranded DNA-binding protein, putative	-0.520581	0.337554	-1.54221	0.123021	0.35507
PF3D7_0520500	phosphomethylpyrimidine kinase, putative	-0.222521	0.27822	-0.799801	0.423826	0.671024
PF3D7_0520600	bis(5'-nucleosyl)-tetraphosphatase [asymmetrical]	0.316639	0.241962	1.30863	0.190659	0.449691
PF3D7_0520700	CDC73 domain-containing protein, putative	0.361202	0.549631	0.657171	0.511071	0.738941
PF3D7_0520800	conserved Plasmodium protein, unknown function	0.218166	0.371058	0.587956	0.556562	0.77183
PF3D7_0520900	adenosylhomocysteinase	-1.06172	0.319013	-3.32815	0.00087424	0.0162831
PF3D7_0521000	conserved Plasmodium protein, unknown function	0.295519	0.436106	0.677632	0.498005	0.728834
PF3D7_0521100	conserved Plasmodium protein, unknown function	0.310232	0.530288	0.585027	0.55853	0.772835
PF3D7_0521200	conserved Plasmodium protein, unknown function	0.0729792	0.423303	0.172404	0.86312	0.94274
PF3D7_0521300	zinc finger protein, putative	0.487326	0.366151	1.33094	0.183208	0.441365
PF3D7_0521400	conserved Plasmodium protein, unknown function	-0.126787	0.365699	-0.346698	0.728818	0.872482
PF3D7_0521500	ribosomal large subunit pseudouridylate synthase, putative	-0.0247652	0.254548	-0.0972911	0.922495	0.965451
PF3D7_0521600	conserved Plasmodium protein, unknown function	-0.0529322	0.485204	-0.109093	0.913129	0.962809
PF3D7_0521700	ATP-dependent RNA helicase DDX1, putative	0.44955	0.353193	1.27282	0.203083	0.467778
PF3D7_0521800	AFG1-like ATPase, putative	-0.20783	0.295232	-0.703954	0.481461	0.715973
PF3D7_0521900	conserved Plasmodium protein, unknown function	0.549376	0.358217	1.53364	0.125118	0.358735
PF3D7_0522000	conserved Plasmodium protein, unknown function	0.00518439	0.322858	0.0160578	0.987188	0.994017
PF3D7_0522100	conserved Plasmodium protein, unknown function	0.398349	0.285565	1.39495	0.163031	0.416943
PF3D7_0522200	transcription initiation factor TFIID subunit 10, putative	0.230373	0.265314	0.868305	0.385227	0.637304
PF3D7_0522300	18S rRNA (guanine-N(7))-methyltransferase, putative	0.39549	0.199566	1.98175	0.0475074	0.209326
PF3D7_0522400	conserved Plasmodium protein, unknown function	0.19149	0.252218	0.759224	0.447719	0.68932
PF3D7_0522500	50S ribosomal protein L17, apicoplast, putative	-0.32445	0.306371	-1.05901	0.289594	0.556089
PF3D7_0522600	inner membrane complex protein	0.204012	0.294579	0.692555	0.488589	0.721363
PF3D7_0522700	iron-sulfur assembly protein	-0.146179	0.323086	-0.452445	0.650948	0.82885
PF3D7_0522800	pre-mRNA-splicing factor BUD31, putative	-0.323656	0.208997	-1.54862	0.121474	0.35265
PF3D7_0522900	zinc finger protein, putative	0.817243	0.372679	2.19289	0.0283154	0.156285
PF3D7_0523000	multidrug resistance protein 1	1.58521	0.32204	4.92238	8.5496e-07	0.000129225
PF3D7_0523100	mitochondrial-processing peptidase subunit alpha, putative	0.799797	0.213002	3.75488	0.000173424	0.00539024
PF3D7_0523200	conserved Plasmodium protein, unknown function	1.30947	0.41726	3.13825	0.00169962	0.0260067
PF3D7_0523300	conserved Plasmodium protein, unknown function	-0.324858	0.317952	-1.02172	0.306913	0.573361
PF3D7_0523400	DnaJ protein, putative	0.485336	0.184967	2.62391	0.00869269	0.078313
PF3D7_0523500	dynein light chain Tctex-type, putative	0.0963468	0.368143	0.26171	0.793545	0.906149
PF3D7_0523600	conserved Plasmodium protein, unknown function	-0.13788	0.277671	-0.496558	0.619501	0.809209
PF3D7_0523700	conserved Plasmodium membrane protein, unknown function	0.00612596	0.319728	0.0191599	0.984714	0.992767
PF3D7_0523800	transporter, putative	1.1718	0.279721	4.18918	2.79962e-05	0.00146553
PF3D7_0523900	conserved Plasmodium membrane protein, unknown function	0.363436	0.299496	1.21349	0.224943	0.489131
PF3D7_0524000	karyopherin beta	0.718732	0.25101	2.86336	0.00419168	0.0484189
PF3D7_0524100	conserved Plasmodium protein, unknown function	0.19541	0.183908	1.06254	0.28799	0.555431
PF3D7_0524200	conserved Plasmodium membrane protein, unknown function	-0.248573	0.348712	-0.712831	0.47595	0.712064
PF3D7_0524300	conserved Plasmodium protein, unknown function	-0.297454	0.319147	-0.932029	0.351322	0.611737
PF3D7_0524400	ribosome-interacting GTPase 1, putative	0.668952	0.240566	2.78075	0.0054234	0.0578768
PF3D7_0524500	conserved Plasmodium protein, unknown function	0.218613	0.376121	0.581229	0.561086	0.774994
PF3D7_0524600	50S ribosomal protein L12, apicoplast, putative	-0.551364	0.26447	-2.08479	0.0370887	0.181003
PF3D7_0524700	mitochondrial import receptor subunit TOM22, putative	0.0987373	0.332086	0.297325	0.766219	0.892158
PF3D7_0524800	ubiquitin fusion degradation protein 1, putative	0.0919805	0.253311	0.363112	0.716521	0.866762
PF3D7_0524900	S-adenosyl-L-methionine-dependent tRNA 4-demethylwyosine synthase, putative	0.43922	0.268028	1.63871	0.101274	0.318327
PF3D7_0525000	zinc finger protein, putative	0.174768	0.289578	0.603527	0.546158	0.763271
PF3D7_0525100	acyl-CoA synthetase	0.6984	0.269535	2.59113	0.00956613	0.082931
PF3D7_0525200	structural maintenance of chromosomes protein 6, putative	0.214722	0.251165	0.854902	0.392606	0.643757
PF3D7_0525300	conserved Plasmodium protein, unknown function	-0.0823026	0.346347	-0.23763	0.812168	0.915853
PF3D7_0525400	G-protein coupled receptor, putative	0.071901	0.344697	0.208592	0.834767	0.927563
PF3D7_0525500	WD repeat-containing protein, putative	0.43842	0.322668	1.35873	0.174231	0.429573
PF3D7_0525600	RNA methyltransferase, putative	0.148322	0.209551	0.707806	0.479066	0.714147
PF3D7_0525700	conserved Plasmodium protein, unknown function	-0.422707	0.197044	-2.14524	0.0319333	0.166303
PF3D7_0525800	inner membrane complex protein 1g, putative	-0.221674	0.433596	-0.511245	0.609179	0.802331
PF3D7_0525900	NIMA related kinase 2	0.18821	0.296435	0.63491	0.525487	0.749426
PF3D7_0526000	RAP protein, putative	0.190715	0.374801	0.508844	0.610861	0.803366
PF3D7_0526100	conserved Plasmodium membrane protein, unknown function	-0.20907	0.462653	-0.451893	0.651346	0.82885
PF3D7_0526200.1	ADP-ribosylation factor GTPase-activating protein, putative	-0.00701226	0.226405	-0.0309723	0.975292	0.987202
PF3D7_0526300	WD repeat-containing protein 55, putative	-0.349427	0.24584	-1.42136	0.155213	0.40615
PF3D7_0526400	conserved Plasmodium protein, unknown function	-0.448594	0.347368	-1.29141	0.196561	0.458059
PF3D7_0526500	conserved Plasmodium protein, unknown function	0.846526	0.372528	2.27238	0.0230633	0.139297
PF3D7_0526600	conserved Plasmodium protein, unknown function	0.816496	0.458778	1.77972	0.0751217	0.27071
PF3D7_0526700	conserved protein, unknown function	-0.0226167	0.341003	-0.0663242	0.94712	0.976611
PF3D7_0526800	conserved Plasmodium protein, unknown function	0.209432	0.241729	0.866391	0.386276	0.638099
PF3D7_0526900	transmembrane emp24 domain-containing protein, putative	-0.248057	0.23073	-1.0751	0.282332	0.549804
PF3D7_0527000	DNA replication licensing factor MCM3, putative	-0.442982	0.227038	-1.95113	0.0510416	0.216579
PF3D7_0527100	ubiquitin-conjugating enzyme E2 N, putative	-0.535587	0.278262	-1.92475	0.05426	0.224148
PF3D7_0527200	ubiquitin carboxyl-terminal hydrolase 14	0.147529	0.24586	0.600053	0.548471	0.764768
PF3D7_0527300	methionine aminopeptidase 1a, putative	1.07583	0.225549	4.76983	1.84381e-06	0.000208393
PF3D7_0527400	conserved Plasmodium protein, unknown function	1.35997	0.397587	3.42056	0.000624928	0.0131129
PF3D7_0527500	Hsc70-interacting protein	0.332907	0.294359	1.13096	0.258073	0.525551
PF3D7_0527600	conserved Plasmodium protein, unknown function	0.134495	0.29425	0.457078	0.647615	0.826852
PF3D7_0527900	ATP-dependent RNA helicase DDX41, putative	0.626161	0.27334	2.29078	0.0219763	0.13555
PF3D7_0528000	proteasome maturation factor UMP1, putative	-0.286204	0.305744	-0.936091	0.349226	0.609797
PF3D7_0528100	AP-1 complex subunit beta, putative	1.17532	0.242464	4.84741	1.25087e-06	0.000148108
PF3D7_0528200	eukaryotic translation initiation factor 3 subunit E, putative	0.797352	0.24289	3.28276	0.00102794	0.0184548
PF3D7_0528300	conserved Plasmodium protein, unknown function	0.279115	0.294829	0.946701	0.343791	0.605408
PF3D7_0528400	palmitoyltransferase DHHC7	-0.0596408	0.287912	-0.207149	0.835893	0.927672
PF3D7_0528500	F-actin-capping protein subunit alpha, putative	0.142042	0.26628	0.533432	0.593735	0.792656
PF3D7_0528600	conserved Plasmodium protein, unknown function	0.761875	0.543036	1.40299	0.160619	0.413651
PF3D7_0528700	peptidyl-prolyl cis-trans isomerase	0.60667	0.237767	2.55153	0.010725	0.0881449
PF3D7_0528800	nucleolar preribosomal GTPase, putative	1.08071	0.3211	3.36564	0.000763667	0.0149526
PF3D7_0528900	conserved Plasmodium protein, unknown function	0.0558108	0.394153	0.141597	0.887399	0.951871
PF3D7_0529000	conserved Plasmodium protein, unknown function	0.509986	0.310381	1.6431	0.100362	0.316689
PF3D7_0529100	thioredoxin-like protein, putative	0.270639	0.420869	0.643049	0.520193	0.746405
PF3D7_0529200	sugar transporter, putative	-0.130402	0.27301	-0.477645	0.632903	0.817089
PF3D7_0529300	apicoplast TIC22 protein	-0.0313053	0.305605	-0.102437	0.91841	0.965024
PF3D7_0529400.1	conserved Plasmodium protein, unknown function	-0.16715	0.212799	-0.78548	0.432172	0.678835
PF3D7_0529500	cell cycle regulator protein, putative	0.14744	0.342013	0.431094	0.6664	0.839839
PF3D7_0529700	conserved Plasmodium protein, unknown function	0.456126	0.407498	1.11933	0.262998	0.532225
PF3D7_0529800	conserved Plasmodium protein, unknown function	-0.475239	0.402308	-1.18128	0.237491	0.504788
PF3D7_0529900	RING zinc finger protein, putative	0.601213	0.183559	3.27532	0.00105544	0.0187906
PF3D7_0530000	conserved Plasmodium protein, unknown function	-0.176256	0.226476	-0.778253	0.43642	0.681862
PF3D7_0530100	SNARE protein, putative	0.474073	0.232994	2.0347	0.041881	0.195013
PF3D7_0530200	phosphoenolpyruvate/phosphate translocator	-0.0372993	0.332616	-0.112139	0.910713	0.962383
PF3D7_0530300	conserved Plasmodium membrane protein, unknown function	-0.588793	0.254827	-2.31056	0.0208569	0.131939
PF3D7_0530400	conserved Plasmodium protein, unknown function	0.322429	0.357345	0.902292	0.366902	0.623152
PF3D7_0530500	conserved Plasmodium membrane protein, unknown function	0.254056	0.660815	0.384459	0.700638	0.856828
PF3D7_0530600	XAP-5 DNA binding protein, putative	0.245434	0.365638	0.671248	0.502062	0.732616
PF3D7_0530700	conserved Plasmodium protein, unknown function	0.487102	0.494406	0.985227	0.324512	0.591786
PF3D7_0530750	dolichol-phosphate mannosyltransferase subunit 3, putative	0.493684	0.492593	1.00221	0.31624	0.583331
PF3D7_0530800	CPW-WPC family protein	-0.501733	0.462582	-1.08464	0.278082	0.547035
PF3D7_0530900	formin 1	0.193139	0.416254	0.463994	0.642652	0.823264
PF3D7_0531000	SURF1 domain-containing protein, putative	0.104511	0.30663	0.340839	0.733225	0.875678
PF3D7_0531100	conserved Plasmodium protein, unknown function	-0.110471	0.366453	-0.301459	0.763065	0.890558
PF3D7_0531200	ribosomal protein S16, mitochondrial, putative	0.433059	0.370438	1.16904	0.242386	0.509892
PF3D7_0531300	conserved Plasmodium protein, unknown function	-0.238714	0.337546	-0.707205	0.479439	0.714276
PF3D7_0531400	conserved Plasmodium protein, unknown function	0.0234296	0.343586	0.0681914	0.945633	0.97641
PF3D7_0532100	early transcribed membrane protein 5	-0.00952134	0.274424	-0.0346957	0.972322	0.98626
PF3D7_0532200	Plasmodium exported protein (PHISTc), unknown function	-0.100864	0.28487	-0.35407	0.723287	0.869574
PF3D7_0532300	Plasmodium exported protein (PHISTb), unknown function	0.307963	0.293269	1.05011	0.293669	0.560621
PF3D7_0532400	lysine-rich membrane-associated PHISTb protein	-0.25652	0.425242	-0.603233	0.546354	0.763271
PF3D7_0532500	Plasmodium exported protein, unknown function	0.737721	0.624741	1.18084	0.237665	0.504874
PF3D7_0532600	Plasmodium exported protein, unknown function	0.102309	0.442583	0.231164	0.817188	0.918273
PF3D7_0601000	exported protein family 4	0.428407	0.421997	1.01519	0.310015	0.577418
PF3D7_0601100	exported protein family 3	0.120644	0.463835	0.260102	0.794785	0.906367
PF3D7_0601200	Pfmc-2TM Maurer's cleft two transmembrane protein	-0.652681	1.02265	-0.638226	0.523326	NA
PF3D7_0601300	exported protein family 1	1.69541	0.724031	2.34163	0.0191996	0.125963
PF3D7_0601500	Plasmodium exported protein (PHISTb), unknown function	1.30953	0.558891	2.34309	0.0191248	0.125638
PF3D7_0601600	tetratricopeptide repeat protein, putative	-0.572009	0.334826	-1.70838	0.0875665	0.293838
PF3D7_0601700	Plasmodium exported protein (PHISTa), unknown function, pseudogene	1.97318	0.886344	2.2262	0.026001	0.148283
PF3D7_0601900	conserved Plasmodium protein, unknown function	0.684718	0.182953	3.74259	0.000182137	0.00559439
PF3D7_0602000	zinc finger protein, putative	0.687597	0.471557	1.45814	0.144801	0.392043
PF3D7_0602100	ATP-dependent RNA helicase, putative	0.811526	0.406992	1.99396	0.0461565	0.207094
PF3D7_0602200	MYND-type zinc finger protein, putative	0.229217	0.277739	0.825296	0.409203	0.6577
PF3D7_0602300	liver merozoite formation protein, putative	0.210202	0.975534	0.215474	0.829398	NA
PF3D7_0602400	elongation factor G	0.0850267	0.219555	0.387268	0.698557	0.855972
PF3D7_0602500	geranylgeranyl transferase type-2 subunit beta, putative	-0.561095	0.257211	-2.18146	0.0291495	0.1586
PF3D7_0602600	SAC3 domain-containing protein, putative	1.16428	0.266198	4.37371	1.22152e-05	0.000867804
PF3D7_0602700	conserved Plasmodium protein, unknown function	-0.340333	0.412436	-0.825179	0.40927	0.6577
PF3D7_0602800	JmjC domain-containing protein, putative	0.55133	0.473066	1.16544	0.243842	0.510878
PF3D7_0602900	conserved Plasmodium protein, unknown function	0.174149	0.250719	0.694597	0.487308	0.721245
PF3D7_0603000	conserved Plasmodium protein, unknown function	0.486369	0.242254	2.00768	0.0446775	0.203091
PF3D7_0603100	RNA-binding protein, putative	0.0438902	0.374091	0.117325	0.906602	0.959704
PF3D7_0603200	mitochondrial chaperone BCS1, putative	-0.565497	0.264342	-2.13926	0.0324144	0.16791
PF3D7_0603300	dihydroorotate dehydrogenase	-0.333503	0.231299	-1.44187	0.149339	0.398174
PF3D7_0603400	trophozoite exported protein 1	-0.213398	0.31614	-0.675009	0.49967	0.730411
PF3D7_0603500	cation/H+ antiporter	-0.73498	0.286683	-2.56374	0.0103552	0.0859703
PF3D7_0603600	conserved Plasmodium protein, unknown function	0.75912	0.404067	1.8787	0.0602856	0.23756
PF3D7_0603700	phenylalanine--tRNA ligase	0.479198	0.382232	1.25368	0.209958	0.4746
PF3D7_0603800	centrosomal protein CEP76, putative	-0.0494646	0.212265	-0.233032	0.815736	0.917796
PF3D7_0603900	conserved Plasmodium protein, unknown function	-0.193175	0.504792	-0.382682	0.701956	0.857298
PF3D7_0604000	conserved Plasmodium protein, unknown function	1.39288	0.601138	2.31707	0.0204999	0.131369
PF3D7_0604100	AP2 domain transcription factor	-0.383301	0.243883	-1.57166	0.11603	0.343835
PF3D7_0604200	mitochondrial ribosomal protein L41, putative	-0.893046	0.412273	-2.16615	0.0302996	0.161501
PF3D7_0604300	conserved Plasmodium protein, unknown function	-0.579528	0.252561	-2.29461	0.0217556	0.135069
PF3D7_0604400	conserved Plasmodium protein, unknown function	-0.793991	0.49021	-1.6197	0.105298	0.326133
PF3D7_0604500	conserved Plasmodium protein, unknown function	1.77406	0.609652	2.90996	0.00361474	0.0443535
PF3D7_0604600	DNA helicase, putative	0.404561	0.354238	1.14206	0.253429	0.518857
PF3D7_0604700	glyoxalase I-like protein GILP	-0.590455	0.235411	-2.50818	0.0121353	0.0946459
PF3D7_0604800	RAP protein, putative	0.447185	0.52266	0.855594	0.392222	0.643737
PF3D7_0604900	conserved Plasmodium protein, unknown function	-0.0515702	0.405067	-0.127313	0.898693	0.956183
PF3D7_0605000	50S ribosomal protein L24, putative	0.189508	0.292573	0.647729	0.517161	0.743736
PF3D7_0605100	RNA-binding protein, putative	1.39284	0.238468	5.84078	5.1957e-09	2.87091e-06
PF3D7_0605200	conserved Plasmodium protein, unknown function	-0.384992	0.234616	-1.64095	0.100808	0.317557
PF3D7_0605300	serine/threonine protein kinase	0.03985	0.302377	0.131789	0.895151	0.954252
PF3D7_0605400	calcium-binding protein, putative	-0.294222	0.342689	-0.858569	0.390578	0.641995
PF3D7_0605500	cyclin dependent kinase binding protein, putative	-0.196877	0.25976	-0.757917	0.448501	0.689589
PF3D7_0605600	nucleoside diphosphate kinase, putative	0.707808	0.356749	1.98405	0.0472504	0.209053
PF3D7_0605700	conserved Plasmodium protein, unknown function	0.0731021	0.206545	0.353929	0.723392	0.869574
PF3D7_0605800	DNA repair protein RAD50, putative	0.718613	0.40511	1.77387	0.0760844	0.271816
PF3D7_0605900	long chain polyunsaturated fatty acid elongation enzyme, putative	1.47929	0.389855	3.79447	0.000147958	0.00486999
PF3D7_0606000	conserved Plasmodium protein, unknown function	1.48116	0.345845	4.28272	1.84624e-05	0.0011335
PF3D7_0606100	RNA-binding protein, putative	1.13579	0.355704	3.19307	0.0014077	0.0225097
PF3D7_0606200	ubiquitin-conjugating enzyme E2 PEX4, putative	-0.632332	0.287829	-2.1969	0.0280273	0.155558
PF3D7_0606300	conserved Plasmodium protein, unknown function	0.115526	0.50454	0.228972	0.818891	0.919075
PF3D7_0606400	conserved Plasmodium protein, unknown function	-0.432391	0.374961	-1.15316	0.248844	0.515656
PF3D7_0606500	polypyrimidine tract-binding protein, putative	0.213317	0.212085	1.00581	0.314507	0.58174
PF3D7_0606600	conserved Plasmodium protein, unknown function	1.41848	0.431336	3.28858	0.00100693	0.018143
PF3D7_0606700	coatomer alpha subunit, putative	0.421634	0.204771	2.05905	0.0394898	0.189011
PF3D7_0606800	VFT protein	-0.533517	0.303187	-1.75969	0.0784597	0.276527
PF3D7_0606900	glutaredoxin-like protein	-0.312971	0.293533	-1.06622	0.286323	0.553395
PF3D7_0607000	translation initiation factor IF-2, putative	0.624332	0.419383	1.48869	0.136569	0.378782
PF3D7_0607100	MYND-type zinc finger protein, putative	0.396369	0.496913	0.797662	0.425066	0.672132
PF3D7_0607200	RING zinc finger protein, putative	0.0069081	0.308471	0.0223946	0.982133	0.991102
PF3D7_0607300	uroporphyrinogen III decarboxylase	0.111813	0.330327	0.338491	0.734993	0.876528
PF3D7_0607400	G-protein associated signal transduction protein, putative	0.130589	0.22126	0.590209	0.555051	0.770528
PF3D7_0607500	4-hydroxybenzoate polyprenyltransferase, putative	-0.229057	0.256731	-0.892205	0.372283	0.625536
PF3D7_0607600	spindle assembly abnormal protein 6, putative	-0.65292	0.258809	-2.52278	0.0116431	0.0924935
PF3D7_0607700	conserved Plasmodium protein, unknown function	0.0233178	0.39249	0.0594098	0.952626	0.97845
PF3D7_0607800	GTP-binding protein, putative	0.0369511	0.315708	0.117042	0.906827	0.959704
PF3D7_0607900	conserved Plasmodium protein, unknown function	0.0736772	0.267365	0.275568	0.78288	0.89937
PF3D7_0608000	diphthine methyltransferase, putative	-0.638171	0.243824	-2.61734	0.0088618	0.0786308
PF3D7_0608100	conserved Plasmodium protein, unknown function	-0.210415	0.367265	-0.572925	0.566695	0.78001
PF3D7_0608200	conserved Plasmodium protein, unknown function	-0.733459	0.321858	-2.27883	0.0226772	0.137865
PF3D7_0608300	conserved Plasmodium protein, unknown function	0.173112	0.286486	0.604261	0.54567	0.763271
PF3D7_0608310	sorting assembly machinery 50 kDa subunit, putative	0.449004	0.493127	0.910525	0.362546	0.620316
PF3D7_0608400	conserved Plasmodium protein, unknown function	-0.0523973	0.331559	-0.158033	0.874431	0.946983
PF3D7_0608500	proteasome subunit alpha type-2, putative	-0.866264	0.2117	-4.09194	4.27778e-05	0.00200692
PF3D7_0608600	conserved Plasmodium protein, unknown function	-0.0384118	0.327177	-0.117404	0.90654	0.959704
PF3D7_0608700	T-complex protein 1 subunit zeta	-0.0683162	0.247138	-0.276429	0.782219	0.899
PF3D7_0608800	ornithine aminotransferase	-0.262241	0.306691	-0.855067	0.392514	0.643757
PF3D7_0608900	conserved Plasmodium protein, unknown function	-0.702758	0.244126	-2.87867	0.00399359	0.047286
PF3D7_0609000	conserved Plasmodium protein, unknown function	0.513294	0.446974	1.14838	0.250813	0.516905
PF3D7_0609100	zinc transporter ZIP1, putative	-0.310005	0.307777	-1.00724	0.313821	0.581358
PF3D7_0609200	citrate synthase-like protein, putative	0.433847	0.334026	1.29884	0.193998	0.454215
PF3D7_0609300	conserved Plasmodium protein, unknown function	-0.233876	0.350575	-0.667122	0.504694	0.734087
PF3D7_0609400	mitochondrial cardiolipin synthase, putative	0.297171	0.366618	0.810574	0.41761	0.665847
PF3D7_0609500	conserved Plasmodium protein, unknown function	1.57086	0.498121	3.15357	0.00161285	0.024909
PF3D7_0609600	conserved Plasmodium protein, unknown function	1.65978	0.664756	2.49683	0.012531	0.096316
PF3D7_0609700	conserved Plasmodium protein, unknown function	0.775858	0.315205	2.46144	0.0138382	0.102712
PF3D7_0609800	palmitoyltransferase DHHC2, putative	0.195308	0.436105	0.447846	0.654264	0.831499
PF3D7_0609900	conserved Plasmodium protein, unknown function	0.224548	0.301135	0.745672	0.455866	0.694553
PF3D7_0610000	palmitoyltransferase DHHC2, putative	-0.165979	0.26865	-0.617826	0.53669	0.757499
PF3D7_0610100	pre-mRNA-splicing factor SLU7, putative	0.246546	0.228524	1.07886	0.280649	0.54818
PF3D7_0610200	RNA-binding protein 25, putative	-0.0742771	0.316275	-0.23485	0.814325	0.917038
PF3D7_0610400	histone H3	-0.571512	0.368337	-1.5516	0.120758	0.351079
PF3D7_0610500	peptidyl-tRNA hydrolase PTRHD1, putative	-0.1558	0.285122	-0.546432	0.584769	0.788092
PF3D7_0610600	calcium-dependent protein kinase 2	-0.10924	0.29833	-0.366172	0.714236	0.865683
PF3D7_0610700	conserved Plasmodium protein, unknown function	0.974695	0.497143	1.96059	0.0499267	0.214966
PF3D7_0610800	transketolase	0.646051	0.201021	3.21384	0.0013097	0.0216384
PF3D7_0610900	transcription elongation factor SPT5, putative	0.580099	0.277718	2.08881	0.0367249	0.180459
PF3D7_0611000	SNARE associated Golgi protein, putative	-0.770133	0.500683	-1.53816	0.124008	0.357041
PF3D7_0611100	succinate dehydrogenase subunit 3, putative	-0.775223	0.328011	-2.3634	0.0181079	0.121855
PF3D7_0611200	AP2 domain transcription factor, putative	-0.110671	0.237232	-0.46651	0.64085	0.821802
PF3D7_0611300	conserved Apicomplexan protein, unknown function	-0.242266	0.321611	-0.753287	0.451278	0.691482
PF3D7_0611400	SWIB/MDM2 domain-containing protein	0.551708	0.268119	2.0577	0.0396189	0.189265
PF3D7_0611500	conserved Plasmodium protein, unknown function	0.0355255	0.288581	0.123104	0.902024	0.957083
PF3D7_0611600	basal complex transmembrane protein 1	-0.236257	0.369161	-0.639985	0.522182	0.747298
PF3D7_0611700	60S ribosomal protein L39	-0.312338	0.231789	-1.34751	0.177816	0.434672
PF3D7_0611800	conserved Apicomplexan protein, unknown function	0.670677	0.341015	1.96671	0.0492166	0.213969
PF3D7_0611900	lsm12, putative	-0.0710188	0.252519	-0.281241	0.778525	0.898076
PF3D7_0612000	conserved Apicomplexan protein, unknown function	-0.968107	0.270188	-3.58309	0.000339558	0.00857869
PF3D7_0612100	eukaryotic translation initiation factor 3 subunit L, putative	0.244476	0.239301	1.02163	0.306958	0.573361
PF3D7_0612200	leucine-rich repeat protein	-0.319859	0.306608	-1.04322	0.296847	0.563873
PF3D7_0612300	transmembrane protein 234, putative	-0.489071	0.552164	-0.885735	0.37576	0.629207
PF3D7_0612400	conserved Apicomplexan protein, unknown function	-0.323586	0.255211	-1.26791	0.204828	0.47049
PF3D7_0612500	conserved Apicomplexan protein, unknown function	-0.614969	0.396327	-1.55167	0.120741	0.351079
PF3D7_0612600	cytoplasmic tRNA 2-thiolation protein 1, putative	-0.175015	0.196179	-0.892121	0.372328	0.625536
PF3D7_0612700	6-cysteine protein	0.265568	0.300124	0.884863	0.376231	0.629207
PF3D7_0612800	6-cysteine protein	0.025131	0.273149	0.0920049	0.926694	0.967146
PF3D7_0612900	nucleolar GTP-binding protein 1, putative	0.552574	0.31952	1.72939	0.0837394	0.286014
PF3D7_0613000.1	conserved Apicomplexan protein, unknown function	-0.641393	0.364622	-1.75906	0.0785668	0.276619
PF3D7_0613100	conserved Plasmodium protein, unknown function	0.849804	0.327912	2.59156	0.00955421	0.082931
PF3D7_0613200	conserved Plasmodium protein, unknown function	-1.02762	0.276305	-3.71916	0.000199888	0.00598821
PF3D7_0613300	conserved Plasmodium protein, unknown function	0.365441	0.264754	1.38031	0.167492	0.421676
PF3D7_0613400	50S ribosomal protein L18, apicoplast, putative	-0.451036	0.239181	-1.88575	0.059329	0.235846
PF3D7_0613500	AP-3 complex subunit beta, putative	0.033382	0.25556	0.130623	0.896074	0.954622
PF3D7_0613600	conserved Plasmodium protein, unknown function	0.562811	0.308157	1.82638	0.067793	0.256441
PF3D7_0613700	syntaxin-binding protein, putative	-0.357222	0.227757	-1.56844	0.11678	0.345065
PF3D7_0613800	AP2 domain transcription factor, putative	-0.149651	0.318188	-0.470324	0.638124	0.821344
PF3D7_0613900	AP2 domain transcription factor, putative	0.150327	0.294065	0.511202	0.60921	0.802331
PF3D7_0614000	thiamine-phosphate synthase, putative	-0.00818059	0.227589	-0.0359446	0.971327	0.98626
PF3D7_0614100	conserved Plasmodium protein, unknown function	-0.10326	0.389881	-0.26485	0.791125	0.90422
PF3D7_0614200	cytosolic Fe-S cluster assembly factor NAR1, putative	0.122509	0.318093	0.385136	0.700136	0.856828
PF3D7_0614300	major facilitator superfamily-related transporter, putative	-0.122878	0.180965	-0.679016	0.497128	0.728413
PF3D7_0614400	pre-mRNA-splicing factor CWF7, putative	-0.132867	0.192315	-0.690879	0.489642	0.72212
PF3D7_0614500	60S ribosomal protein L19	-0.106657	0.169279	-0.630063	0.528653	0.751141
PF3D7_0614600	conserved Plasmodium protein, unknown function	0.402821	0.404963	0.99471	0.319877	0.587643
PF3D7_0614700	conserved Plasmodium protein, unknown function	0.540328	0.367446	1.4705	0.141428	0.385804
PF3D7_0614800	endonuclease III homologue, putative	-0.0979586	0.237703	-0.412105	0.680263	0.846049
PF3D7_0614900	conserved Plasmodium membrane protein, unknown function	-0.197942	0.247798	-0.798803	0.424405	0.671727
PF3D7_0615000	conserved Plasmodium protein, unknown function	-0.833161	0.322628	-2.58242	0.00981107	0.0837184
PF3D7_0615100	enoyl-acyl carrier reductase	0.192345	0.423511	0.454167	0.649708	0.827825
PF3D7_0615200	conserved Plasmodium protein, unknown function	-0.0605299	0.280438	-0.215841	0.829112	0.923844
PF3D7_0615300	GPI-anchored wall transfer protein 1, putative	-0.622263	0.250571	-2.48338	0.0130143	0.0988347
PF3D7_0615400	ribonuclease, putative	-0.142872	0.266373	-0.53636	0.59171	0.791331
PF3D7_0615500	cdc2-related protein kinase 5	-0.669119	0.289493	-2.31135	0.0208138	0.131939
PF3D7_0615600	zinc finger protein, putative	0.0193599	0.234071	0.0827094	0.934083	0.971895
PF3D7_0615700	RNA and export factor binding protein, putative	-0.125467	0.248533	-0.504829	0.613679	0.804806
PF3D7_0615800	conserved Plasmodium protein, unknown function	-0.441539	0.185535	-2.37981	0.0173215	0.118
PF3D7_0615900	protein phosphatase, putative	-0.233978	0.220125	-1.06293	0.287814	0.555431
PF3D7_0616000	pyridoxal kinase	0.210268	0.260683	0.806605	0.419894	0.668295
PF3D7_0616100	conserved Plasmodium protein, unknown function	-0.756851	0.30962	-2.44445	0.0145073	0.106408
PF3D7_0616200	kinetochore protein NDC80, putative	-0.47215	0.206998	-2.28094	0.0225523	0.137442
PF3D7_0616300	conserved Plasmodium protein, unknown function	0.213749	0.39066	0.547149	0.584276	0.787897
PF3D7_0616400	conserved Plasmodium protein, unknown function	-0.450019	0.386254	-1.16509	0.243984	0.510878
PF3D7_0616500	TRAP-like protein	0.272225	0.382137	0.712377	0.476231	0.71227
PF3D7_0616600	conserved protein, unknown function	-0.153967	0.219776	-0.700562	0.483576	0.71743
PF3D7_0616700	ras GTPAse, putative	-0.0835233	0.452664	-0.184515	0.85361	0.937261
PF3D7_0616800	malate:quinone oxidoreductase	-0.26218	0.197304	-1.32881	0.183909	0.442682
PF3D7_0616900	conserved Plasmodium protein, unknown function	-0.0476159	0.27281	-0.174539	0.861442	0.94228
PF3D7_0617000	mitochondrial import receptor subunit TOM40, putative	0.175354	0.319544	0.548761	0.583169	0.787225
PF3D7_0617100	AP-2 complex subunit alpha, putative	0.82277	0.307851	2.67262	0.00752612	0.0719758
PF3D7_0617200	conserved Plasmodium protein, unknown function	0.0324383	0.401681	0.0807563	0.935636	0.972482
PF3D7_0617300	conserved Plasmodium protein, unknown function	-0.203028	0.385136	-0.527158	0.598084	0.795047
PF3D7_0617800	histone H2A	-0.446777	0.323669	-1.38035	0.167479	0.421676
PF3D7_0617900	histone H3 variant	0.173928	0.191656	0.907502	0.364141	0.621653
PF3D7_0618000	conserved Plasmodium membrane protein, unknown function	0.0454499	0.315677	0.143976	0.885519	0.951871
PF3D7_0618100	conserved Plasmodium protein, unknown function	0.655044	0.320421	2.04432	0.0409219	0.191804
PF3D7_0618200	conserved Plasmodium protein, unknown function	-0.644887	0.219541	-2.93743	0.00330943	0.0417711
PF3D7_0618300	60S ribosomal protein L27a, putative	-0.130338	0.235045	-0.554523	0.579221	0.785578
PF3D7_0618400	conserved Plasmodium membrane protein, unknown function	0.929457	0.642858	1.44582	0.148227	0.397301
PF3D7_0618500	malate dehydrogenase	-0.595363	0.289558	-2.05611	0.039772	0.189632
PF3D7_0618600	rhomboid protease ROM10	-0.418421	0.306772	-1.36395	0.172583	0.428178
PF3D7_0618700	trafficking protein particle complex subunit 6A, putative	-0.573553	0.276577	-2.07376	0.038102	0.184017
PF3D7_0618800	conserved Plasmodium protein, unknown function	0.0240997	0.476952	0.0505285	0.959701	0.98254
PF3D7_0618900.1	phosphatidylinositol N-acetylglucosaminyltransferase subunit GPI1	-0.475985	0.278804	-1.70724	0.0877777	0.294337
PF3D7_0619000.1	conserved protein, unknown function	-0.172094	0.3081	-0.558565	0.576458	0.784153
PF3D7_0619100	conserved Plasmodium protein, unknown function	0.124245	0.300526	0.413424	0.679296	0.846049
PF3D7_0619200	conserved Plasmodium protein, unknown function	0.768148	0.463326	1.6579	0.0973377	0.310893
PF3D7_0619300	conserved Plasmodium protein, unknown function	-0.303094	0.259401	-1.16844	0.242631	0.509976
PF3D7_0619400	cell division cycle protein 48 homologue, putative	-0.333331	0.186674	-1.78563	0.0741587	0.269916
PF3D7_0619500	acyl-CoA synthetase	-0.0388888	0.288556	-0.13477	0.892794	0.952769
PF3D7_0619600	conserved Plasmodium protein, unknown function	0.0811101	0.54563	0.148654	0.881827	0.951348
PF3D7_0619700	conserved Plasmodium protein, unknown function	-0.466871	0.230346	-2.02683	0.0426801	0.19744
PF3D7_0619800	conserved Plasmodium membrane protein, unknown function	-0.0929044	0.333298	-0.278743	0.780442	0.898422
PF3D7_0619900	splicing factor 3A subunit 2, putativ	0.0814278	0.207982	0.391515	0.695417	0.854883
PF3D7_0620000	secreted ookinete protein 25, putative	0.841879	0.358424	2.34884	0.0188321	0.12486
PF3D7_0620100	conserved Plasmodium protein, unknown function	-0.380019	0.332658	-1.14237	0.253301	0.518807
PF3D7_0620200	conserved Plasmodium protein, unknown function	-0.2191	0.413835	-0.529438	0.596502	0.794601
PF3D7_0620300	conserved Plasmodium protein, unknown function	0.444641	0.390061	1.13992	0.254318	0.520034
PF3D7_0620400	merozoite surface protein 10	0.0226015	0.263756	0.0856911	0.931712	0.97055
PF3D7_0620500	cleavage stimulation factor subunit 1, putative	0.224607	0.252202	0.890582	0.373154	0.626077
PF3D7_0620600	conserved Plasmodium protein, unknown function	0.155712	0.542762	0.286889	0.774198	0.894952
PF3D7_0620700	DnaJ protein, putative	-0.408861	0.255694	-1.59902	0.109816	0.3337
PF3D7_0621000	conserved Plasmodium protein, unknown function	0.611072	0.468168	1.30524	0.191811	0.451645
PF3D7_0621100	conserved Plasmodium protein, unknown function	0.00833848	0.24182	0.0344823	0.972493	0.98626
PF3D7_0621200	pyridoxine biosynthesis protein PDX1	-0.0693601	0.234452	-0.295839	0.767353	0.892608
PF3D7_0621300	mRNA-binding protein PUF3	0.603072	0.276027	2.18483	0.0289015	0.157942
PF3D7_0621350	protein SYS1, putative	-0.317035	0.45826	-0.691822	0.489049	0.721674
PF3D7_0621400	Pf77 protein	-0.349966	0.30492	-1.14773	0.25108	0.516954
PF3D7_0621500	ribonuclease P/MRP protein subunit RPP1, putative	-0.020343	0.455353	-0.0446752	0.964366	0.983551
PF3D7_0621700	conserved Plasmodium protein, unknown function	0.329667	0.277062	1.18987	0.234098	0.50115
PF3D7_0621800	nascent polypeptide-associated complex subunit alpha, putative	0.262232	0.231069	1.13486	0.256432	0.523534
PF3D7_0621900	signal recognition particle subunit SRP68, putative	0.325824	0.205426	1.58609	0.112718	0.338139
PF3D7_0622000	conserved Plasmodium protein, unknown function	-0.632518	0.274635	-2.30312	0.0212719	0.132978
PF3D7_0622100	conserved Plasmodium protein, unknown function	0.258876	0.354419	0.730423	0.465131	0.702994
PF3D7_0622200	radical SAM protein, putative	0.421007	0.304781	1.38135	0.167173	0.421577
PF3D7_0622300	vacuolar transporter chaperone, putative	0.179442	0.402926	0.445348	0.656068	0.83281
PF3D7_0622400	conserved Apicomplexan protein, unknown function	-0.233307	0.412987	-0.564925	0.572125	0.783293
PF3D7_0622500	RNA methyltransferase, putative	0.120683	0.357977	0.337127	0.736021	0.876913
PF3D7_0622600	cytochrome b-c1 complex subunit 9, putative	-0.780936	0.356006	-2.1936	0.0282639	0.156285
PF3D7_0622700	conserved Plasmodium membrane protein, unknown function	-0.203743	0.487229	-0.418167	0.675825	0.844183
PF3D7_0622800	leucine--tRNA ligase, putative	0.262271	0.288778	0.90821	0.363767	0.621228
PF3D7_0622900	AP2 domain transcription factor AP2Tel	0.701824	0.352663	1.99007	0.0465835	0.207501
PF3D7_0623000	chorismate synthase	-0.272255	0.220496	-1.23474	0.216926	0.481586
PF3D7_0623100	nuclear polyadenylated RNA-binding protein NAB2, putative	0.476164	0.296155	1.60782	0.107874	0.330802
PF3D7_0623200	ferredoxin--NADP reductase	-0.60348	0.322276	-1.87256	0.0611295	0.239681
PF3D7_0623300	EGF-like membrane protein, putative	-0.855915	0.4746	-1.80345	0.0713181	0.264216
PF3D7_0623400	MEI2-like RNA-binding protein, putative	-0.288137	0.368506	-0.781906	0.43427	0.680882
PF3D7_0623500	superoxide dismutase [Fe]	0.0315971	0.253212	0.124785	0.900694	0.957083
PF3D7_0623600	transcription or splicing factor-like protein, putative	0.880335	0.315703	2.78849	0.00529537	0.0568766
PF3D7_0623700	ATP-dependent RNA helicase SUV3, putative	0.774243	0.447231	1.7312	0.0834169	0.285616
PF3D7_0623800	tyrosine kinase-like protein, putative	1.65328	0.470666	3.51264	0.000443675	0.0101677
PF3D7_0623900	ribonuclease H2 subunit A, putative	0.032007	0.222624	0.143772	0.885681	0.951871
PF3D7_0624000	hexokinase	-0.186277	0.224155	-0.83102	0.405962	0.65611
PF3D7_0624100	conserved Plasmodium protein, unknown function	-0.355704	0.349652	-1.01731	0.309007	0.575971
PF3D7_0624200	conserved Plasmodium protein, unknown function	-0.228525	0.195414	-1.16944	0.242227	0.509892
PF3D7_0624300	CPW-WPC family protein	-0.265052	0.449203	-0.590049	0.555158	0.770528
PF3D7_0624400	conserved Plasmodium protein, unknown function	-0.184884	0.239555	-0.771781	0.440244	0.683988
PF3D7_0624500	anaphase-promoting complex subunit 11, putative	-1.18656	0.334455	-3.54775	0.00038854	0.0094254
PF3D7_0624600	SNF2 helicase, putative	0.510853	0.363067	1.40705	0.159413	0.412053
PF3D7_0624700	N-acetylglucosaminylphosphatidylinositol deacetylase, putative	-0.136467	0.331965	-0.411088	0.681008	0.84624
PF3D7_0624800	conserved Plasmodium protein, unknown function	0.613241	0.446255	1.37419	0.169381	0.424349
PF3D7_0624900	GAS8-like protein, putative	0.669506	0.313323	2.13679	0.0326148	0.16825
PF3D7_0625000.1	sphingomyelin synthase 1, putative	0.896458	0.256021	3.5015	0.000462642	0.0104718
PF3D7_0625100	sphingomyelin synthase 2, putative	-1.05	0.502621	-2.08905	0.0367031	0.180459
PF3D7_0625200	conserved Plasmodium protein, unknown function	-0.616056	0.284372	-2.16638	0.0302824	0.161501
PF3D7_0625300	DNA polymerase 1, putative	-0.332468	0.353945	-0.939321	0.347566	0.608607
PF3D7_0625400	conserved Plasmodium protein, unknown function	0.659937	0.259775	2.54042	0.0110721	0.0894409
PF3D7_0625500	conserved Plasmodium membrane protein, unknown function	-0.332603	0.276163	-1.20437	0.228445	0.494152
PF3D7_0625600	poly(A) polymerase PAP, putative	1.26224	0.400153	3.1544	0.00160829	0.024909
PF3D7_0625700	conserved Plasmodium protein, unknown function	-0.302342	0.360149	-0.839493	0.401193	0.651578
PF3D7_0625800	conserved Plasmodium protein, unknown function	0.375272	0.346257	1.08379	0.278456	0.547121
PF3D7_0625900	conserved Plasmodium protein, unknown function	1.41877	0.618969	2.29216	0.0218967	0.13555
PF3D7_0626000	conserved Plasmodium protein, unknown function	0.0591492	0.265458	0.222819	0.823676	0.920935
PF3D7_0626100	oxidoreductase, short-chain dehydrogenase family, putative	-0.720791	0.297241	-2.42494	0.0153109	0.109555
PF3D7_0626200	conserved Plasmodium protein, unknown function	-0.0979227	0.621037	-0.157676	0.874712	0.947047
PF3D7_0626300	3-oxoacyl-acyl-carrier protein synthase I/II	0.0155196	0.276167	0.0561964	0.955185	0.980016
PF3D7_0626400	Sec14 domain containing protein	-0.566283	0.304211	-1.86148	0.0626765	0.242561
PF3D7_0626500	conserved Plasmodium protein, unknown function	0.690935	0.423262	1.6324	0.102595	0.321286
PF3D7_0626600	conserved Plasmodium protein, unknown function	-0.572249	0.499794	-1.14497	0.252221	0.517563
PF3D7_0626700	ATPase	0.0110607	0.282927	0.0390938	0.968816	0.984857
PF3D7_0626800	pyruvate kinase	-0.373627	0.200241	-1.86589	0.062057	0.241228
PF3D7_0626900	mitochondrial ribosomal protein L46 precursor, putative	0.252794	0.277136	0.912163	0.361683	0.619408
PF3D7_0627000	conserved Plasmodium protein, unknown function	1.15909	0.400016	2.8976	0.00376028	0.0452687
PF3D7_0627100	ankyrin-repeat protein, putative	1.22171	0.362997	3.36562	0.000763716	0.0149526
PF3D7_0627200	myosin light chain, putative	-0.352131	0.289734	-1.21536	0.224229	0.488478
PF3D7_0627300	E3 ubiquitin-protein ligase RNF5, putative	-0.0790473	0.264955	-0.298343	0.765441	0.892088
PF3D7_0627400	mitochondrial import inner membrane translocase subunit TIM22, putative	-0.739709	0.343236	-2.1551	0.0311538	0.164642
PF3D7_0627500	protein DJ-1	-0.639932	0.277126	-2.30917	0.020934	0.132112
PF3D7_0627600	conserved Plasmodium protein, unknown function	0.505498	0.399605	1.26499	0.205874	0.470771
PF3D7_0627700	transportin	1.02106	0.230309	4.43346	9.27334e-06	0.000698732
PF3D7_0627800	acetyl-CoA synthetase, putative	0.454884	0.23184	1.96205	0.0497561	0.214966
PF3D7_0627900	ribonuclease P protein subunit p29, putative	1.01359	0.28288	3.58312	0.000339513	0.00857869
PF3D7_0628000	6-pyruvoyltetrahydropterin synthase	0.715452	0.325562	2.19759	0.0279782	0.155459
PF3D7_0628100	HECT-domain (ubiquitin-transferase), putative	0.355359	0.263751	1.34733	0.177873	0.434672
PF3D7_0628200	eukaryotic translation initiation factor 2-alpha kinase	0.120881	0.243663	0.496098	0.619826	0.809237
PF3D7_0628300.1	choline/ethanolaminephosphotransferase, putative	0.157486	0.278936	0.564596	0.572349	0.783293
PF3D7_0628400	protease, putative	0.73698	0.282589	2.60796	0.00910846	0.0803127
PF3D7_0628500	conserved Plasmodium protein, unknown function	0.13083	0.361327	0.36208	0.717292	0.867062
PF3D7_0628600	DNA methyltransferase 1-associated protein 1, putative	0.208603	0.251953	0.827943	0.407703	0.657214
PF3D7_0628700	conserved Plasmodium protein, unknown function	-0.261498	0.363124	-0.720134	0.471443	0.708089
PF3D7_0628800	glutamyl-tRNA(Gln) amidotransferase subunit B	0.213582	0.388142	0.550268	0.582136	0.786822
PF3D7_0628900	RAP protein, putative	0.181033	0.327946	0.552021	0.580934	0.786403
PF3D7_0629000	N-acetyltransferase, GNAT family, putative	-0.707294	0.880865	-0.802955	0.422001	NA
PF3D7_0629100	nicotinate phosphoribosyltransferase, putative	0.223698	0.213472	1.0479	0.294685	0.561334
PF3D7_0629200	DnaJ protein, putative	-0.633626	0.230844	-2.74482	0.00605438	0.0625095
PF3D7_0629300	phospholipase, putative	0.0120572	0.296886	0.0406122	0.967605	0.98478
PF3D7_0629400	olyadenylate-binding protein 3, putative	-0.0338095	0.254287	-0.132958	0.894227	0.953615
PF3D7_0629500	amino acid transporter AAT1	0.483808	0.29953	1.61522	0.106262	0.328428
PF3D7_0629600	RNA-binding protein, putative	0.123356	0.267036	0.461944	0.644121	0.824084
PF3D7_0629700	SET domain protein, putative	-0.213018	0.298653	-0.71326	0.475685	0.712009
PF3D7_0629800	cullin-like protein, putative	0.696578	0.258453	2.69518	0.0070351	0.0684649
PF3D7_0629900	sec14-like cytosolic factor or phosphatidylinositol/phosphatidylcholine transfer protein, putative	-0.0165463	0.310784	-0.0532405	0.95754	0.981261
PF3D7_0630000	CPW-WPC family protein	-0.9896	0.484596	-2.04212	0.0411401	0.192464
PF3D7_0630100	conserved Plasmodium protein, unknown function	0.33884	0.303028	1.11818	0.263491	0.532543
PF3D7_0630200	secreted ookinete protein, putative	-0.498695	0.471374	-1.05796	0.290074	0.556534
PF3D7_0630300	DNA polymerase epsilon catalytic subunit A, putative	-0.182434	0.234536	-0.777851	0.436657	0.681862
PF3D7_0630400	conserved Plasmodium protein, unknown function	0.110477	0.445552	0.247956	0.804168	0.911794
PF3D7_0630500	ribosome biogenesis protein YTM1, putative	0.220295	0.311047	0.708236	0.478799	0.714147
PF3D7_0630600	conserved protein, unknown function	-0.190368	0.177165	-1.07453	0.282587	0.550021
PF3D7_0630700	bifunctional methylenetetrahydrofolate dehydrogenase/cyclohydrolase, putative	-0.266744	0.295127	-0.903828	0.366087	0.623062
PF3D7_0630800	TPH domain-containing protein, putative	-0.17438	0.348099	-0.50095	0.616406	0.806681
PF3D7_0630900	ATP-dependent RNA helicase HAS1	1.18373	0.261065	4.53424	5.78124e-06	0.00048729
PF3D7_0631000	tetratricopeptide repeat protein, putative	-0.471175	0.357309	-1.31868	0.187277	0.446038
PF3D7_0631100	Plasmodium exported protein (PHISTb), unknown function	1.33054	0.467443	2.84643	0.00442128	0.0505449
PF3D7_0631300	exported protein family 1	1.58782	0.627237	2.53145	0.0113591	0.0909646
PF3D7_0631400	Pfmc-2TM Maurer's cleft two transmembrane protein	0.849035	1.29139	0.657457	0.510887	NA
PF3D7_0631500	exported protein family 3	-1.07088	0.62029	-1.72642	0.0842714	0.287436
PF3D7_0631600	exported protein family 4	-0.31316	0.537021	-0.583143	0.559797	0.774372
PF3D7_0701000	erythrocyte membrane protein 1 (PfEMP1), pseudogene	0.528502	0.642425	0.822668	0.410697	0.65886
PF3D7_0701400	exported protein family 4, pseudogene	0.421697	0.424972	0.992294	0.321054	0.588969
PF3D7_0701500	exported protein family 3	0.264388	0.413495	0.639398	0.522564	0.7474
PF3D7_0701600	Pfmc-2TM Maurer's cleft two transmembrane protein	-0.207934	2.71097	-0.0767011	0.938861	NA
PF3D7_0701700	exported protein family 1	1.33589	1.04363	1.28004	0.200529	NA
PF3D7_0701900	Plasmodium exported protein, unknown function	1.76865	0.68513	2.58149	0.00983754	0.0837707
PF3D7_0702000	Plasmodium exported protein (hyp12), unknown function	1.13777	0.41356	2.75117	0.00593835	0.0619727
PF3D7_0702100	Plasmodium exported protein (PHISTb), unknown function, pseudogene	1.47883	0.505775	2.9239	0.0034568	0.0429767
PF3D7_0702200	lysophospholipase, putative	0.703445	0.247902	2.83759	0.00454552	0.0513747
PF3D7_0702300	sporozoite threonine and asparagine-rich protein	2.16227	0.639694	3.38016	0.000724448	0.0144194
PF3D7_0702400	small exported membrane protein 1	1.22443	0.27085	4.5207	6.16354e-06	0.00050248
PF3D7_0702500	Plasmodium exported protein, unknown function	0.274113	0.306506	0.894316	0.371153	0.625536
PF3D7_0702600	Plasmodium exported protein, unknown function	0.402743	0.350622	1.14865	0.2507	0.516887
PF3D7_0702900	centrin, putative	-0.50311	0.283988	-1.77159	0.0764627	0.27236
PF3D7_0703000	conserved Plasmodium protein, unknown function	0.433006	0.416657	1.03924	0.298694	0.565491
PF3D7_0703100	conserved Plasmodium protein, unknown function	0.304061	0.568239	0.535092	0.592586	0.79176
PF3D7_0703200	conserved Plasmodium protein, unknown function	-0.610845	0.237758	-2.56919	0.0101937	0.0849134
PF3D7_0703300	conserved Plasmodium protein, unknown function	0.158374	0.300994	0.526169	0.598771	0.795748
PF3D7_0703400	conserved Plasmodium protein, unknown function	0.341106	0.338781	1.00686	0.314001	0.581358
PF3D7_0703500	erythrocyte membrane-associated antigen	1.26142	0.414884	3.04041	0.00236259	0.0335691
PF3D7_0703600	conserved Plasmodium protein, unknown function	-0.338963	0.26762	-1.26658	0.205304	0.470717
PF3D7_0703700	conserved Plasmodium protein, unknown function	0.975816	0.196274	4.97171	6.63642e-07	0.000113803
PF3D7_0703800	conserved Plasmodium protein, unknown function	1.73765	0.454317	3.82476	0.000130898	0.00445861
PF3D7_0703900	conserved Plasmodium membrane protein, unknown function	0.891103	0.313654	2.84104	0.00449663	0.0509379
PF3D7_0704000	conserved Plasmodium membrane protein, unknown function	0.147138	0.332772	0.442159	0.658374	0.833739
PF3D7_0704100	conserved Plasmodium membrane protein, unknown function	-0.111494	0.361591	-0.308343	0.757821	0.886949
PF3D7_0704200	tRNA m5C-methyltransferase, putative	0.623587	0.380111	1.64054	0.100893	0.317557
PF3D7_0704300	conserved Plasmodium membrane protein, unknown function	-0.421216	0.351437	-1.19855	0.230702	0.496873
PF3D7_0704400	phosphoinositide-binding protein, putative	-0.317217	0.195748	-1.62054	0.105116	0.3259
PF3D7_0704500	serine/threonine protein kinase, putative	-0.594181	0.262954	-2.25964	0.0238436	0.14078
PF3D7_0704600	E3 ubiquitin-protein ligase	-0.191608	0.31336	-0.611464	0.540893	0.760492
PF3D7_0704700	phosphopantetheine adenylyltransferase, putative	-0.0379219	0.283052	-0.133975	0.893422	0.953022
PF3D7_0704800	protein phosphatase PPM12, putative	0.395361	0.228374	1.7312	0.0834158	0.285616
PF3D7_0704900	peptide chain release factor 2	-0.107762	0.309078	-0.348656	0.727348	0.872221
PF3D7_0705000	mRNA cap guanine-N7 methyltransferase, putative	-0.345431	0.227525	-1.51821	0.128961	0.364802
PF3D7_0705100	conserved Plasmodium protein, unknown function	0.270976	0.352944	0.76776	0.44263	0.687006
PF3D7_0705200	conserved Plasmodium protein, unknown function	0.324496	0.614725	0.527871	0.597589	0.794601
PF3D7_0705300	origin recognition complex subunit 2, putative	-0.444237	0.251268	-1.76798	0.0770642	0.273158
PF3D7_0705400	DNA replication licensing factor MCM7	-0.797742	0.21123	-3.77665	0.000158952	0.00505258
PF3D7_0705500	inositol-phosphate phosphatase, putative	0.889047	0.301855	2.94528	0.00322663	0.0410384
PF3D7_0705600	RNA helicase, putative	1.01424	0.453342	2.23725	0.0252698	0.145609
PF3D7_0705700	40S ribosomal protein S29, putative	-0.0373441	0.232334	-0.160734	0.872303	0.946656
PF3D7_0705800	cysteine-rich secretory protein, putative	-0.585198	0.395665	-1.47903	0.139133	0.383444
PF3D7_0705900	ATP synthase subunit C, putative	-0.55642	0.25573	-2.17581	0.0295694	0.159316
PF3D7_0706000	importin-7, putative	0.78959	0.203744	3.87539	0.000106452	0.00380855
PF3D7_0706100	conserved Plasmodium protein, unknown function	0.182899	0.225084	0.812584	0.416457	0.66486
PF3D7_0706200	conserved Plasmodium protein, unknown function	-0.737445	0.432229	-1.70614	0.0879811	0.294337
PF3D7_0706300	conserved Plasmodium protein, unknown function	0.178341	0.264395	0.674525	0.499977	0.730646
PF3D7_0706400	60S ribosomal protein L37	-0.0664674	0.206674	-0.321604	0.747752	0.882626
PF3D7_0706500	conserved Plasmodium protein, unknown function	1.09376	0.503591	2.17193	0.029861	0.16002
PF3D7_0706600	conserved Plasmodium protein, unknown function	0.620149	0.700921	0.884763	0.376284	0.629207
PF3D7_0706700	DNA mismatch repair protein MSH2, putative	0.252658	0.339469	0.744273	0.456711	0.695145
PF3D7_0707200	conserved Plasmodium protein, unknown function	-0.47215	0.309734	-1.52438	0.127415	0.362906
PF3D7_0707300	rhoptry-associated membrane antigen	0.0475263	0.300528	0.158143	0.874344	0.946983
PF3D7_0707400	AAA family ATPase, putative	0.256504	0.211017	1.21556	0.224152	0.488478
PF3D7_0707500	conserved Plasmodium protein, unknown function	1.44799	0.411487	3.51892	0.0004333	0.0100159
PF3D7_0707600	conserved Plasmodium protein, unknown function	0.536831	0.26591	2.01885	0.0435032	0.19921
PF3D7_0707700	E3 ubiquitin-protein ligase, putative	0.0996061	0.226754	0.439269	0.660467	0.835884
PF3D7_0707800	RAP protein, putative	-0.277718	0.197589	-1.40553	0.159862	0.412349
PF3D7_0707900	ribosomal protein S8e, putative	0.661434	0.34293	1.92877	0.053759	0.223443
PF3D7_0708000	cytoskeleton associated protein, putative	0.362741	0.324735	1.11704	0.263978	0.532778
PF3D7_0708100	DNA-directed RNA polymerases I, II, and III subunit RPABC5, putative	0.404175	0.409644	0.986649	0.323815	0.591786
PF3D7_0708200	conserved Plasmodium protein, unknown function	1.22999	0.358874	3.42736	0.000609476	0.0128429
PF3D7_0708300	EKC/KEOPS complex subunit BUD32	0.669325	0.288773	2.31783	0.0204588	0.131279
PF3D7_0708400	heat shock protein 90	0.698441	0.339403	2.05785	0.0396043	0.189265
PF3D7_0708500	heat shock protein 86 family protein	0.088203	0.276132	0.319423	0.749406	0.883077
PF3D7_0708600	inner membrane complex protein 1d, putative	-0.518721	0.433915	-1.19544	0.231913	0.498188
PF3D7_0708700	Cg8 protein	-0.412506	0.300472	-1.37286	0.169797	0.424749
PF3D7_0708800	heat shock protein 110	0.665454	0.352077	1.89008	0.0587473	0.235037
PF3D7_0708900	protein SCO1, putative	-0.0520023	0.308687	-0.168463	0.866219	0.94488
PF3D7_0709000	chloroquine resistance transporter	0.979797	0.335873	2.91717	0.00353227	0.0435881
PF3D7_0709100	Cg1 protein	-0.425505	0.193077	-2.20381	0.027538	0.154393
PF3D7_0709200	glutaredoxin-like protein	-0.220634	0.282896	-0.779913	0.435442	0.681174
PF3D7_0709300	Cg2 protein	0.0545709	0.263374	0.207199	0.835854	0.927672
PF3D7_0709400	Cg7 protein	0.0449348	0.363226	0.12371	0.901545	0.957083
PF3D7_0709500	conserved Plasmodium protein, unknown function	-0.379731	0.33476	-1.13434	0.256653	0.523732
PF3D7_0709600	ribonucleases P/MRP protein subunit POP1, putative	0.882172	0.313331	2.81546	0.00487072	0.0533881
PF3D7_0709700	prodrug activation and resistance esterase	-0.2632	0.262529	-1.00256	0.316074	0.583331
PF3D7_0709800	conserved protein, unknown function	-0.291186	0.437134	-0.666126	0.505331	0.734798
PF3D7_0709900	conserved protein, unknown function	0.190567	0.277594	0.686497	0.4924	0.724424
PF3D7_0710000	conserved Plasmodium protein, unknown function	-0.717063	0.309532	-2.3166	0.0205256	0.131369
PF3D7_0710100	conserved Plasmodium protein, unknown function	-0.0319072	0.26118	-0.122166	0.902768	0.957242
PF3D7_0710200	conserved Plasmodium protein, unknown function	0.0319167	0.396939	0.0804072	0.935913	0.972482
PF3D7_0710300	conserved Plasmodium membrane protein, unknown function	0.137763	0.291922	0.471917	0.636986	0.820443
PF3D7_0710400	DNA repair protein RAD14, putative	-0.10119	0.423323	-0.239039	0.811076	0.915853
PF3D7_0710500	conserved Plasmodium protein, unknown function	0.392118	0.297856	1.31647	0.188017	0.446519
PF3D7_0710600	60S ribosomal protein L34	-0.153533	0.178583	-0.859728	0.389939	0.641683
PF3D7_0710700	conserved Plasmodium protein, unknown function	0.391868	0.46341	0.845619	0.397765	0.649369
PF3D7_0710800	conserved Plasmodium protein, unknown function	-0.120736	0.283599	-0.425729	0.670305	0.842243
PF3D7_0710900	50S ribosomal protein L1, mitochondrial, putative	-0.0401307	0.288129	-0.13928	0.889229	0.951871
PF3D7_0711000	AAA family ATPase, CDC48 subfamily	0.379294	0.314013	1.20789	0.227089	0.491813
PF3D7_0711100	conserved Plasmodium membrane protein, unknown function	0.755337	0.334308	2.2594	0.0238582	0.14078
PF3D7_0711200	conserved Plasmodium protein, unknown function	2.0817	0.405773	5.13021	2.8942e-07	5.75715e-05
PF3D7_0711300	conserved Plasmodium protein, unknown function	0.0725164	0.285113	0.254343	0.799231	0.908474
PF3D7_0711400	histone deacetylase complex subunit SAP18, putative	-0.354946	0.320734	-1.10667	0.268438	0.537633
PF3D7_0711500	regulator of chromosome condensation, putative	-0.0626481	0.232915	-0.268974	0.787949	0.90225
PF3D7_0713100	Pfmc-2TM Maurer's cleft two transmembrane protein	-0.699967	0.769382	-0.909779	0.362939	NA
PF3D7_0713200	exported protein family 1	0.543101	3.21416	0.168971	0.865819	NA
PF3D7_0713400	GPCR-like receptor SR25	0.287521	0.279853	1.0274	0.304233	0.571356
PF3D7_0713500	conserved Plasmodium protein, unknown function	0.844606	0.314268	2.68754	0.00719812	0.0697783
PF3D7_0713600	mitochondrial ribosomal protein S5 precursor, putative	0.764869	0.279091	2.74057	0.00613326	0.0630179
PF3D7_0713700	conserved Plasmodium protein, unknown function	0.2031	0.297532	0.682615	0.49485	0.726355
PF3D7_0713800	negative elongation factor A, putative	-0.141385	0.307972	-0.459086	0.646173	0.825859
PF3D7_0713900	conserved Plasmodium protein, unknown function	0.139366	0.373303	0.373333	0.708901	0.860751
PF3D7_0714000	histone H2B variant	-0.190354	0.239978	-0.793215	0.427653	0.674785
PF3D7_0714100	MAATS1 domain-containing protein, putative	1.06687	0.674353	1.58207	0.113633	0.338957
PF3D7_0714200	conserved Plasmodium protein, unknown function	1.12281	0.344201	3.26209	0.00110596	0.0194344
PF3D7_0714300	palmitoyltransferase DHHC4, putative	0.517876	0.354398	1.46128	0.143938	0.391159
PF3D7_0714400	calmodulin, putative	0.0968437	0.44475	0.217749	0.827625	0.922992
PF3D7_0714500	transcription elongation factor s-II, putative	0.124236	0.280963	0.442181	0.658358	0.833739
PF3D7_0714600	conserved Plasmodium protein, unknown function	-0.147907	0.370227	-0.399502	0.689523	0.850657
PF3D7_0715000	4-nitrophenylphosphatase	-0.17135	0.242485	-0.70664	0.479791	0.714585
PF3D7_0715100	4-nitrophenylphosphatase	-0.19926	0.300857	-0.662311	0.507772	0.737085
PF3D7_0715200	conserved Plasmodium protein, unknown function	-0.159516	0.359182	-0.444109	0.656964	0.833227
PF3D7_0715300	calcium/calmodulin-dependent protein kinase, putative	-0.578205	0.205255	-2.81701	0.0048473	0.0533881
PF3D7_0715400	secreted ookinete protein, putative	-0.859095	0.373051	-2.30289	0.0212851	0.132978
PF3D7_0715500	ATP synthase subunit epsilon, mitochondrial, putative	-0.646592	0.35714	-1.81047	0.0702224	0.262174
PF3D7_0715600	GTP-binding translation elongation factor tu family protein, putative	-0.406801	0.213042	-1.90949	0.0561995	0.228147
PF3D7_0715700	conserved Plasmodium protein, unknown function	-1.00267	0.335222	-2.99108	0.00277996	0.0370499
PF3D7_0715800	drug/metabolite transporter DMT1, putative	-0.867462	0.32525	-2.66706	0.00765172	0.0726183
PF3D7_0715900	cation diffusion facilitator family protein, putative	-0.952823	0.351826	-2.70822	0.00676444	0.0672791
PF3D7_0716000	RNA-binding protein, putative	0.218354	0.411311	0.530873	0.595507	0.793956
PF3D7_0716100	protein SDA1, putative	0.825265	0.349969	2.3581	0.0183685	0.123109
PF3D7_0716200	PDCD2 domain-containing protein, putative	1.22954	0.287666	4.2742	1.91828e-05	0.00114384
PF3D7_0716300	conserved Plasmodium protein, unknown function	-0.457464	0.213924	-2.13844	0.0324812	0.16791
PF3D7_0716400	transcription initiation factor IIA subunit 1, putative	-0.589082	0.347632	-1.69456	0.0901597	0.298114
PF3D7_0716500	conserved Plasmodium protein, unknown function	0.11244	0.298603	0.376555	0.706504	0.860717
PF3D7_0716600	cysteine desulfurase	-0.287936	0.370251	-0.777677	0.43676	0.681862
PF3D7_0716700	conserved Plasmodium protein, unknown function	0.160757	0.286831	0.560459	0.575166	0.783859
PF3D7_0716800	eukaryotic translation initiation factor 3 subunit I, putative	-0.0906361	0.213438	-0.424649	0.671093	0.842551
PF3D7_0716900	drug/metabolite transporter DMT2	0.00482573	0.260172	0.0185483	0.985201	0.992788
PF3D7_0717000	drug/metabolite transporter DMT2	-0.447809	0.39705	-1.12784	0.259387	0.527148
PF3D7_0717100	conserved Plasmodium protein, unknown function	-0.447902	0.274779	-1.63005	0.103092	0.322255
PF3D7_0717200	conserved Plasmodium protein, unknown function	0.541218	0.251871	2.14879	0.0316508	0.165858
PF3D7_0717300	transcription initiation factor IIE subunit alpha, putative	0.410965	0.256379	1.60296	0.108943	0.332376
PF3D7_0717400	queuine tRNA-ribosyltransferase, putative	0.0971369	0.294004	0.330394	0.741103	0.879595
PF3D7_0717500	calcium-dependent protein kinase 4	0.118868	0.240267	0.494732	0.62079	0.80986
PF3D7_0717600	conserved Plasmodium protein, unknown function	-0.136105	0.246386	-0.552408	0.580669	0.786402
PF3D7_0717700	serine--tRNA ligase, putative	-0.465028	0.174317	-2.66772	0.00763673	0.0726147
PF3D7_0717800	conserved Plasmodium protein, unknown function	0.372154	0.374259	0.994376	0.32004	0.587725
PF3D7_0717900	thioredoxin-like protein	0.249668	0.316143	0.789731	0.429685	0.676424
PF3D7_0718000	dynein heavy chain, putative	0.589552	0.43474	1.3561	0.175067	0.431207
PF3D7_0718100	exported serine/threonine protein kinase	-0.143852	0.346149	-0.415578	0.677719	0.845534
PF3D7_0718300	cysteine repeat modular protein 2	0.477908	0.307934	1.55198	0.120666	0.351079
PF3D7_0718400	mitochondrial ribosomal protein S8 precursor, putative	-0.244267	0.2136	-1.14357	0.252802	0.517999
PF3D7_0718500	prefoldin subunit 3, putative	-0.47062	0.208429	-2.25794	0.0239493	0.14078
PF3D7_0718600	conserved Plasmodium protein, unknown function	0.166283	0.260685	0.637868	0.523559	0.748178
PF3D7_0718700	conserved Plasmodium membrane protein, unknown function	0.584417	0.392469	1.48908	0.136467	0.378712
PF3D7_0718800	conserved Plasmodium protein, unknown function	0.768054	0.545758	1.40732	0.159334	0.412053
PF3D7_0718900	conserved Plasmodium protein, unknown function	0.874284	0.689725	1.26758	0.204947	0.470545
PF3D7_0719000	conserved Plasmodium protein, unknown function	0.213499	0.454401	0.469847	0.638464	0.821439
PF3D7_0719100	conserved Plasmodium protein, unknown function	-0.0817931	0.279103	-0.293057	0.769479	0.892807
PF3D7_0719200	NIMA related kinase 4	-0.309459	0.353324	-0.875849	0.381112	0.634576
PF3D7_0719300	actin-related protein, putative	-0.127842	0.228703	-0.558984	0.576173	0.784153
PF3D7_0719400	conserved Plasmodium protein, unknown function	-0.486146	0.194681	-2.49714	0.0125199	0.096316
PF3D7_0719500	LEM3/CDC50 family protein, putative	-0.305968	0.181614	-1.68471	0.0920442	0.302349
PF3D7_0719600	60S ribosomal protein L11a, putative	0.174303	0.133807	1.30265	0.192695	0.452347
PF3D7_0719700	60S ribosomal protein L11a, putative	-0.119185	0.183437	-0.649734	0.515864	0.742086
PF3D7_0719800	conserved Plasmodium protein, unknown function	-0.235176	0.266595	-0.882148	0.377697	0.631144
PF3D7_0719900	conserved Plasmodium membrane protein, unknown function	-0.293849	0.215603	-1.36292	0.172909	0.428316
PF3D7_0720000	exosome complex component CSL4, putative	-0.4719	0.242426	-1.94657	0.0515857	0.218411
PF3D7_0720100	small subunit rRNA processing protein, putative	0.0740023	0.296099	0.249924	0.802646	0.910484
PF3D7_0720200	conserved Plasmodium protein, unknown function	-0.231938	0.267817	-0.866033	0.386472	0.638099
PF3D7_0720300	conserved Plasmodium protein, unknown function	0.24171	0.347436	0.695698	0.486618	0.720867
PF3D7_0720400	ferrodoxin reductase-like protein	-0.0834883	0.197045	-0.423702	0.671783	0.842779
PF3D7_0720500	conserved Plasmodium protein, unknown function	-0.189774	0.35509	-0.534437	0.593039	0.792152
PF3D7_0720600	conserved Plasmodium protein, unknown function	-0.0112285	0.224519	-0.0500114	0.960113	0.98254
PF3D7_0720700	phosphoinositide-binding protein, putative	0.0524276	0.261973	0.200126	0.841382	0.930234
PF3D7_0720800	Ham1-like protein, putative	-0.308806	0.209395	-1.47475	0.140279	0.38381
PF3D7_0720900	conserved Plasmodium protein, unknown function	-0.173922	0.262497	-0.662565	0.507609	0.737085
PF3D7_0721000	conserved Plasmodium membrane protein, unknown function	-0.317118	0.205227	-1.5452	0.122297	0.353801
PF3D7_0721100	conserved Plasmodium protein, unknown function	-0.539888	0.272239	-1.98314	0.047352	0.209279
PF3D7_0721200	conserved Plasmodium protein, unknown function	0.0365496	0.359495	0.101669	0.919019	0.965024
PF3D7_0721300	ATP-dependent RNA helicase DBP7, putative	0.741883	0.348541	2.12854	0.0332924	0.169985
PF3D7_0721400	conserved Plasmodium protein, unknown function	-0.563471	0.267938	-2.10299	0.0354667	0.176024
PF3D7_0721500	conserved Plasmodium membrane protein, unknown function	0.0900818	0.509739	0.176721	0.859727	0.941309
PF3D7_0721600	40S ribosomal protein S5, putative	-0.358342	0.194789	-1.83964	0.0658206	0.251209
PF3D7_0721700	secreted ookinete protein, putative	0.423938	0.398118	1.06486	0.286942	0.554375
PF3D7_0721800	conserved Plasmodium protein, unknown function	-0.867358	0.363564	-2.38571	0.0170461	0.116442
PF3D7_0721900	V-type ATPase V0 subunit e, putative	0.0449021	0.286439	0.156759	0.875434	0.947047
PF3D7_0722000	conserved Plasmodium protein, unknown function	0.188532	0.240309	0.784538	0.432725	0.679488
PF3D7_0722100	protein pelota homolog, putative	-0.0780858	0.229484	-0.340267	0.733655	0.875678
PF3D7_0722200	rhoptry-associated leucine zipper-like protein 1	-0.0297045	0.271655	-0.109347	0.912928	0.962809
PF3D7_0722300	ubiquitin carboxyl-terminal hydrolase, putative	0.0415267	0.282176	0.147166	0.883001	0.951751
PF3D7_0722400	Obg-like ATPase 1, putative	0.311995	0.183402	1.70115	0.0889141	0.295964
PF3D7_0722500	pre-mRNA-splicing factor CWC15, putative	0.0073975	0.224824	0.0329034	0.973752	0.986849
PF3D7_0722600	U3 small nucleolar RNA-associated protein 7, putative	0.385623	0.243738	1.58212	0.113622	0.338957
PF3D7_0722700	conserved Plasmodium protein, unknown function	-0.39425	0.283796	-1.3892	0.164771	0.418856
PF3D7_0722800	conserved Plasmodium protein, unknown function	-0.00608621	0.412039	-0.014771	0.988215	0.994213
PF3D7_0722900	conserved Plasmodium protein, unknown function	0.338153	0.37533	0.900948	0.367616	0.623152
PF3D7_0723000	tRNAHis guanylyltransferase, putative	0.161295	0.398305	0.404952	0.685513	0.848024
PF3D7_0723100	protein CPH1, putative	0.153321	0.523999	0.292598	0.76983	0.892807
PF3D7_0723200	conserved Plasmodium protein, unknown function	0.175511	0.323523	0.542499	0.587475	0.789256
PF3D7_0723300	conserved Plasmodium protein, unknown function	0.0750264	0.347786	0.215726	0.829201	0.923844
PF3D7_0723400	conserved Plasmodium protein, unknown function	1.19621	0.484396	2.46949	0.0135306	0.101033
PF3D7_0723500	dynactin subunit 5, putative	0.418086	0.472229	0.885347	0.375969	0.629207
PF3D7_0723600	proteasome assembly chaperone 4, putative	-0.433992	0.397886	-1.09074	0.275385	0.544674
PF3D7_0723700	metallo-hydrolase/oxidoreductase, putative	0.152497	0.326356	0.46727	0.640307	0.821776
PF3D7_0723800	conserved Plasmodium protein, unknown function	-0.0134044	0.315717	-0.0424571	0.966134	0.984143
PF3D7_0723900	RNA-binding protein, putative	0.413079	0.31164	1.3255	0.185006	0.443648
PF3D7_0724000	Rab GTPase activator and protein kinase, putative	-0.34576	0.371462	-0.930809	0.351952	0.612192
PF3D7_0724100	conserved Plasmodium protein, unknown function	-0.000980717	0.378823	-0.00258885	0.997934	0.998869
PF3D7_0724200	type 2A phosphatase-associated protein 42, putative	0.567825	0.351616	1.6149	0.106332	0.328441
PF3D7_0724300	3-demethylubiquinone-9 3-methyltransferase, putative	0.187054	0.403467	0.463618	0.642922	0.823397
PF3D7_0724400	mitochondrial import inner membrane translocase subunit TIM14, putative	0.0620936	0.231945	0.267708	0.788924	0.902848
PF3D7_0724500	conserved Plasmodium protein, unknown function	0.402523	0.427766	0.940989	0.346711	0.607966
PF3D7_0724600	protein kinase, putative	-0.251422	0.235729	-1.06657	0.286165	0.553395
PF3D7_0724700	conserved Plasmodium protein, unknown function	-0.24889	0.198471	-1.25404	0.209829	0.474527
PF3D7_0724800	kelch domain-containing protein, putative	0.10792	0.190356	0.566935	0.570758	0.782798
PF3D7_0724900	kinesin-19, putative	0.228213	0.385465	0.592045	0.55382	0.769802
PF3D7_0725000	exonuclease I, putative	-0.352715	0.21182	-1.66516	0.0958807	0.308418
PF3D7_0725100	conserved Plasmodium membrane protein, unknown function	0.185135	0.244463	0.75731	0.448864	0.689589
PF3D7_0725200	mago nashi protein homologue, putative	-0.21029	0.291655	-0.721024	0.470895	0.707694
PF3D7_0725300	conserved Plasmodium protein, unknown function	0.164514	0.280551	0.586397	0.557608	0.772522
PF3D7_0725400	conserved Plasmodium protein, unknown function	-0.222092	0.292199	-0.76007	0.447213	0.689252
PF3D7_0725500		0.291574	0.455605	0.639971	0.522192	0.747298
PF3D7_0726100	Plasmodium exported protein, unknown function	1.46951	0.363149	4.04656	5.19755e-05	0.00232859
PF3D7_0726200	serine/threonine protein kinase, FIKK family	0.788263	0.397082	1.98514	0.0471289	0.208889
PF3D7_0726300	DNA mismatch repair protein PMS1, putative	-0.411655	0.241257	-1.70629	0.0879536	0.294337
PF3D7_0726400	conserved Plasmodium membrane protein, unknown function	-0.408581	0.256541	-1.59265	0.111238	0.336413
PF3D7_0726500	ubiquitin carboxyl-terminal hydrolase, putative	-0.0664607	0.204283	-0.325336	0.744927	0.881872
PF3D7_0726600	conserved Plasmodium protein, unknown function	-0.217157	0.254846	-0.852113	0.394152	0.645837
PF3D7_0726700	conserved Plasmodium protein, unknown function	-0.213888	0.294473	-0.726341	0.46763	0.704917
PF3D7_0726800	dolichyl-diphosphooligosaccharide--protein glycosyltransferase subunit DAD1, putative	-0.746724	0.500958	-1.49059	0.136069	0.37824
PF3D7_0726900	mitochondrial import inner membrane translocase subunit TIM50, putative	0.0526126	0.290524	0.181095	0.856293	0.939133
PF3D7_0727000	vacuolar protein sorting-associated protein 53, putative	0.072834	0.315218	0.231059	0.817269	0.918273
PF3D7_0727100	conserved Plasmodium protein, unknown function	-0.0957512	0.350442	-0.273229	0.784677	0.900977
PF3D7_0727200	cysteine desulfurase, putative	-0.0589985	0.312448	-0.188827	0.850229	0.935647
PF3D7_0727300	DNA (cytosine-5)-methyltransferase	-0.0698638	0.281662	-0.248041	0.804103	0.911794
PF3D7_0727400	proteasome subunit alpha type-5, putative	-0.83265	0.32331	-2.57539	0.0100128	0.0839555
PF3D7_0727500	mTERF domain-containing protein, putative	-0.469191	0.326192	-1.43839	0.150324	0.399618
PF3D7_0727600	conserved Plasmodium protein, unknown function	0.338545	0.524141	0.645904	0.518342	0.745004
PF3D7_0727700	conserved Plasmodium protein, unknown function	-0.259563	0.289196	-0.897533	0.369434	0.62511
PF3D7_0727800	cation transporting ATPase, putative	0.194168	0.279477	0.694755	0.487209	0.721245
PF3D7_0727900	conserved Plasmodium protein, unknown function	0.313028	0.322866	0.969529	0.332281	0.596591
PF3D7_0728000	eukaryotic translation initiation factor 2 subunit alpha	0.0995679	0.266048	0.374248	0.70822	0.860751
PF3D7_0728100	conserved Plasmodium membrane protein, unknown function	-0.330919	0.281285	-1.17645	0.239414	0.50621
PF3D7_0728200	actin-like protein, putative	-0.241553	0.253625	-0.952402	0.340893	0.603296
PF3D7_0728300	conserved Plasmodium protein, unknown function	-0.240639	0.286127	-0.841022	0.400336	0.650824
PF3D7_0728400.1	conserved Plasmodium protein, unknown function	-0.629564	0.371132	-1.69634	0.0898223	0.297515
PF3D7_0728500	conserved Plasmodium protein, unknown function	-0.186264	0.584432	-0.31871	0.749947	0.883136
PF3D7_0728600	RING zinc finger protein, putative	-0.186703	0.309014	-0.604189	0.545718	0.763271
PF3D7_0728700	alpha/beta hydrolase, putative	0.384108	0.34451	1.11494	0.264877	0.533078
PF3D7_0728800	conserved Plasmodium protein, unknown function	-0.251061	0.23989	-1.04657	0.295299	0.561792
PF3D7_0728900	RNA-binding protein, putative	-0.333227	0.200244	-1.66411	0.096091	0.308593
PF3D7_0729000	signal recognition particle subunit SRP9	0.186916	0.344615	0.542391	0.587549	0.789256
PF3D7_0729100	conserved Plasmodium protein, unknown function	0.181476	0.350296	0.518065	0.604413	0.800003
PF3D7_0729200	1-cys peroxiredoxin	-0.0711961	0.359794	-0.19788	0.843139	0.931969
PF3D7_0729300	60S ribosomal export protein NMD3, putative	1.03285	0.320205	3.22559	0.00125715	0.0210183
PF3D7_0729400	ribosome biogenesis protein BRX1, putative	0.676203	0.277804	2.4341	0.0149289	0.108036
PF3D7_0729500	mRNA (N6-adenosine)-methyltransferase, putative	0.265415	0.232836	1.13992	0.254318	0.520034
PF3D7_0729600.1	conserved Plasmodium protein, unknown function	-0.747035	0.277036	-2.69653	0.0070066	0.0684554
PF3D7_0729700	conserved Plasmodium protein, unknown function	0.121604	0.379352	0.320557	0.748546	0.882626
PF3D7_0729800	dynein light chain, putative	1.01139	0.873985	1.15722	0.247182	0.51368
PF3D7_0729900	dynein heavy chain, putative	0.319862	0.258766	1.2361	0.21642	0.481263
PF3D7_0730000	conserved Plasmodium protein, unknown function	-0.0780778	0.351234	-0.222295	0.824084	0.920935
PF3D7_0730100	tRNA pseudouridine synthase D, putative	0.301367	0.323913	0.930394	0.352167	0.612352
PF3D7_0730200	AP-4 complex subunit beta, putative	0.240914	0.354385	0.679808	0.496626	0.728102
PF3D7_0730300	AP2 domain transcription factor AP2-L, putative	0.42946	0.476746	0.900815	0.367687	0.623152
PF3D7_0730400	IMP1-like protein, putative	-0.336915	0.28601	-1.17798	0.238803	0.505567
PF3D7_0730500	conserved Plasmodium protein, unknown function	0.0633443	0.253317	0.250059	0.802541	0.910484
PF3D7_0730800.1	Plasmodium exported protein, unknown function, unspecified product	0.574346	0.240145	2.39166	0.0167722	0.115684
PF3D7_0730900	EMP1-trafficking protein (PTP4)	1.92417	0.773159	2.48871	0.0128208	0.0980888
PF3D7_0731100	EMP1-trafficking protein (PTP2)	1.20472	0.33707	3.57411	0.000351426	0.00878201
PF3D7_0731200	Plasmodium exported protein, unknown function	1.39638	0.282867	4.93653	7.95251e-07	0.000127574
PF3D7_0731300	Plasmodium exported protein (PHISTb), unknown function	-0.240895	0.299734	-0.803697	0.421572	0.669399
PF3D7_0731400	serine/threonine protein kinase, FIKK family, pseudogene	0.182838	0.284879	0.641807	0.520999	0.746733
PF3D7_0731500	Erythrocyte binding antigen-175	0.414945	0.312802	1.32654	0.18466	0.443203
PF3D7_0731600	acyl-CoA synthetase	-0.874618	0.301914	-2.89691	0.0037686	0.0452687
PF3D7_0731700	Plasmodium exported protein (hyp9), unknown function	-0.55244	0.472446	-1.16932	0.242275	0.509892
PF3D7_0731800	alpha/beta hydrolase, putative	0.675448	0.28156	2.39894	0.0164424	0.114042
PF3D7_0732800	erythrocyte membrane protein 1 (PfEMP1), exon 2	0.214381	0.324333	0.660991	0.508618	0.737699
PF3D7_0800600	Plasmodium exported protein (PHISTa), unknown function	0.580172	0.492811	1.17727	0.239087	0.505733
PF3D7_0800700	surface-associated interspersed protein 8.3 (SURFIN 8.3)	0.979996	0.43291	2.26374	0.02359	0.140533
PF3D7_0800750	Plasmodium exported protein, unknown function, pseudogene	-0.478168	0.411696	-1.16146	0.245455	0.512662
PF3D7_0800800	Plasmodium exported protein (hyp7), unknown function	-0.407526	0.43847	-0.929428	0.352668	0.612646
PF3D7_0800900	Plasmodium exported protein (hyp7), unknown function, pseudogene	0.471367	0.309609	1.52246	0.127894	0.363167
PF3D7_0801000	Plasmodium exported protein (PHISTc), unknown function	1.73835	0.397306	4.37535	1.21236e-05	0.000867804
PF3D7_0801300	von Willebrand factor A domain-related protein	0.574768	0.335241	1.71449	0.0864389	0.291431
PF3D7_0801400	conserved Plasmodium protein, unknown function	-0.15284	0.429647	-0.355733	0.72204	0.869574
PF3D7_0801500	nucleolar protein 10, putative	0.563991	0.246138	2.29136	0.0219425	0.13555
PF3D7_0801600	conserved Plasmodium protein, unknown function	0.294303	0.572732	0.513859	0.60735	0.802331
PF3D7_0801700	sentrin-specific protease 2, putative	0.217298	0.338948	0.641096	0.52146	0.746733
PF3D7_0801800	mannose-6-phosphate isomerase, putative	0.450045	0.308066	1.46087	0.144051	0.391242
PF3D7_0801900	lysine-specific histone demethylase, putative (LSD2)	0.685252	0.431259	1.58896	0.11207	0.337364
PF3D7_0802000	glutamate dehydrogenase, putative	-0.0863894	0.278868	-0.309786	0.756724	0.886949
PF3D7_0802100	AP2 domain transcription factor, putative	-0.0662297	0.199457	-0.33205	0.739852	0.878739
PF3D7_0802200	1-cys peroxiredoxin	-0.365459	0.317454	-1.15122	0.249642	0.516203
PF3D7_0802300	periodic tryptophan protein 2, putative	0.376931	0.366488	1.02849	0.303717	0.570694
PF3D7_0802400	conserved Plasmodium protein, unknown function	0.452871	0.236529	1.91465	0.0555369	0.226381
PF3D7_0802500	inositol 5-phosphatase, putative	-0.0658703	0.206619	-0.3188	0.749878	0.883136
PF3D7_0802600	adenylyl cyclase beta	0.432027	0.229524	1.88228	0.0597984	0.236755
PF3D7_0802700	conserved Plasmodium protein, unknown function	0.422776	0.436862	0.967756	0.333166	0.59677
PF3D7_0802800	serine/threonine protein phosphatase 2B catalytic subunit A	-0.228929	0.235598	-0.971692	0.331204	0.59568
PF3D7_0802900	conserved Plasmodium protein, unknown function	0.396934	0.365675	1.08548	0.277708	0.546963
PF3D7_0803000	peptidyl-prolyl cis-trans isomerase	0.211447	0.271004	0.780236	0.435252	0.681138
PF3D7_0803100	U3 small nucleolar RNA-associated protein 14, putative	0.273005	0.362	0.754157	0.450755	0.691
PF3D7_0803200	filament assembling protein, putative	-0.306478	0.213863	-1.43306	0.151841	0.401867
PF3D7_0803300	mitogen-activated protein kinase organizer 1, putative	-0.0851343	0.277165	-0.307161	0.758721	0.88775
PF3D7_0803400	mitogen-activated protein kinase organizer 1, putative	-0.263462	0.418524	-0.629502	0.52902	0.751233
PF3D7_0803500	AAA family ATPase, putative	0.292254	0.28113	1.03957	0.29854	0.565491
PF3D7_0803600.1	conserved Plasmodium protein, unknown function	0.258713	0.2341	1.10514	0.2691	0.538308
PF3D7_0803700	tubulin gamma chain	-0.347623	0.204112	-1.7031	0.0885496	0.295346
PF3D7_0803800	proteasome subunit beta type-4	-0.71541	0.216673	-3.3018	0.00096066	0.017497
PF3D7_0804000	cactin homolog, putative	0.523074	0.275412	1.89924	0.0575328	0.231856
PF3D7_0804300	zinc finger protein, putative	1.24774	0.366954	3.40026	0.00067322	0.0137775
PF3D7_0804400	methionine aminopeptidase 1c, putative	-0.243966	0.258157	-0.945033	0.344642	0.605952
PF3D7_0804500	conserved Plasmodium membrane protein, unknown function	-0.0437754	0.315312	-0.138832	0.889583	0.951871
PF3D7_0804600	tRNA pseudouridine synthase, putative	0.174848	0.233068	0.750201	0.453134	0.692307
PF3D7_0804700	conserved Plasmodium protein, unknown function	0.709192	0.525041	1.35074	0.17678	0.433189
PF3D7_0804800	peptidyl-prolyl cis-trans isomerase	-0.0362476	0.263661	-0.137478	0.890653	0.95211
PF3D7_0804900	GTPase-activating protein, putative	0.423088	0.323657	1.30721	0.191141	0.450494
PF3D7_0805000	alpha/beta hydrolase, putative	-0.538565	0.255716	-2.10611	0.0351951	0.1752
PF3D7_0805100	conserved Plasmodium protein, unknown function	0.293156	0.254492	1.15193	0.249352	0.516032
PF3D7_0805200	gamete release protein, putative	0.560456	0.314677	1.78105	0.0749037	0.27033
PF3D7_0805300	conserved Plasmodium protein, unknown function	0.2343	0.377395	0.620834	0.534709	0.756072
PF3D7_0805400	N-acetyltransferase, GNAT family, putative	0.0109813	0.346795	0.0316653	0.974739	0.98696
PF3D7_0805500	conserved Plasmodium protein, unknown function	0.259654	0.270878	0.958564	0.337778	0.600777
PF3D7_0805600	PAP2-like protein, putative	0.563893	0.270799	2.08233	0.0373124	0.18156
PF3D7_0805700	serine/threonine protein kinase, FIKK family	-0.528949	0.22644	-2.33594	0.0194946	0.126562
PF3D7_0805800	conserved Plasmodium protein, unknown function	0.290014	0.511768	0.56669	0.570925	0.782798
PF3D7_0805900	conserved protein, unknown function	-0.171709	0.328056	-0.523414	0.600686	0.797228
PF3D7_0806000	AAA family ATPase, putative	0.0474856	0.232776	0.203997	0.838356	0.928589
PF3D7_0806100	conserved Plasmodium protein, unknown function	-0.357125	0.327763	-1.08958	0.275897	0.544674
PF3D7_0806200	Dpy-19-like C-mannosyltransferase, putative	0.342693	0.304095	1.12693	0.259774	0.527718
PF3D7_0806300	ferlin, putative	-0.638946	0.177348	-3.60278	0.000314837	0.00815462
PF3D7_0806400	glycosyltransferase family 28 protein, putative	-0.661992	0.453371	-1.46015	0.144247	0.391451
PF3D7_0806500	DnaJ protein, putative	0.0813837	0.249695	0.325932	0.744476	0.881872
PF3D7_0806600	kinesin-like protein, putative	0.825315	0.476995	1.73024	0.0835878	0.285889
PF3D7_0806700	conserved Plasmodium membrane protein, unknown function	-0.194587	0.211854	-0.918498	0.358358	0.617503
PF3D7_0806800	V-type proton ATPase subunit a, putative	0.742201	0.228863	3.24299	0.00118281	0.0201054
PF3D7_0806900	conserved Plasmodium protein, unknown function	0.24006	0.327161	0.733769	0.46309	0.701699
PF3D7_0807000	YEATS domain-containing protein, putative	-0.29802	0.269651	-1.1052	0.269071	0.538308
PF3D7_0807100	DNA helicase PSH3	0.273102	0.345182	0.791182	0.428838	0.675522
PF3D7_0807200	conserved Plasmodium membrane protein, unknown function	-0.118996	0.237011	-0.50207	0.615618	0.806325
PF3D7_0807300	ras-related protein Rab-18	0.711362	0.31225	2.27818	0.0227157	0.13793
PF3D7_0807400	coenzyme Q-binding protein COQ10 homolog, mitochondrial	-0.231186	0.38535	-0.599937	0.548548	0.764768
PF3D7_0807500	proteasome subunit alpha type-6, putative	-0.715999	0.237855	-3.01024	0.00261044	0.0355664
PF3D7_0807600	conserved Plasmodium protein, unknown function	0.179398	0.357572	0.501713	0.61587	0.806325
PF3D7_0807700	serine protease DegP	0.108814	0.263189	0.413445	0.67928	0.846049
PF3D7_0807800	26S proteasome regulatory subunit RPN10, putative	0.128024	0.265341	0.48249	0.629458	0.814776
PF3D7_0807900	tyrosine--tRNA ligase	-0.259681	0.210053	-1.23626	0.216361	0.481263
PF3D7_0808000	conserved Plasmodium protein, unknown function	0.0378043	0.452214	0.0835983	0.933376	0.971672
PF3D7_0808100	AP-3 complex subunit delta, putative	0.0293632	0.2805	0.104682	0.916629	0.964344
PF3D7_0808200	plasmepsin X	0.164282	0.286893	0.572624	0.5669	0.780075
PF3D7_0808300	ubiquitin regulatory protein, putative	0.217339	0.193387	1.12385	0.261075	0.529416
PF3D7_0808400	coatomer subunit epsilon, putative	-0.198399	0.287943	-0.689021	0.49081	0.7232
PF3D7_0809200	asparagine-rich antigen Pfa55-14	-0.261691	0.308576	-0.84806	0.396405	0.64846
PF3D7_0809400	conserved Plasmodium protein, unknown function	-0.0492476	0.340172	-0.144773	0.88489	0.951871
PF3D7_0809500	histone acetyltransferase subunit NuA4, putative	-0.146982	0.387916	-0.378901	0.704761	0.859225
PF3D7_0809600	peptidase family C50, putative	-0.233207	0.261801	-0.890777	0.373049	0.626077
PF3D7_0809700	RuvB-like helicase 1	-0.0873066	0.297006	-0.293955	0.768792	0.892608
PF3D7_0809800	conserved Plasmodium protein, unknown function	0.66474	0.339032	1.9607	0.0499138	0.214966
PF3D7_0809900	JmjC domain-containing protein, putative	0.646889	0.260461	2.48363	0.0130049	0.0988347
PF3D7_0810000	acyl-CoA binding protein, putative	-0.594436	0.390497	-1.52226	0.127945	0.363167
PF3D7_0810100	apicoplast ribosomal protein L33 precursor, putative	-0.585891	0.344509	-1.70066	0.0890076	0.296077
PF3D7_0810200	ABC1 family, putative	0.224023	0.269954	0.829858	0.406619	0.656661
PF3D7_0810300	protein phosphatase PPM5, putative	-0.343132	0.319882	-1.07269	0.283412	0.550981
PF3D7_0810400	aquaporin, putative	-0.0817841	0.339972	-0.240562	0.809895	0.915782
PF3D7_0810500	protein phosphatase PPM7, putative	-0.704769	0.216663	-3.25283	0.00114261	0.0197298
PF3D7_0810600	ATP-dependent RNA helicase DBP1, putative	0.374176	0.337425	1.10891	0.267467	0.536553
PF3D7_0810700	conserved Plasmodium protein, unknown function	-0.620593	0.535523	-1.15885	0.246516	0.513202
PF3D7_0810800	hydroxymethyldihydropterin pyrophosphokinase-dihydropteroate synthase	0.211876	0.295748	0.716406	0.473741	0.710254
PF3D7_0810900.1	conserved Plasmodium protein, unknown function	-0.188326	0.287571	-0.654887	0.512541	0.739419
PF3D7_0811000	cullin-1, putative	-0.482008	0.265284	-1.81695	0.0692247	0.259228
PF3D7_0811100	mitochondrial carrier protein, putative	-0.39909	0.428103	-0.932229	0.351218	0.611737
PF3D7_0811200	ER membrane protein complex subunit 1, putative	-0.123352	0.386388	-0.319244	0.749541	0.883077
PF3D7_0811300	CCR4-associated factor 1	1.25785	0.463467	2.71401	0.00664742	0.0663306
PF3D7_0811400	conserved protein, unknown function	0.0489718	0.164613	0.297496	0.766088	0.892158
PF3D7_0811500	histone-arginine methyltransferase CARM1, putative	0.676164	0.365587	1.84953	0.064381	0.247424
PF3D7_0811600	conserved Plasmodium protein, unknown function	-0.0108823	0.389872	-0.0279125	0.977732	0.988465
PF3D7_0811700	conserved Plasmodium protein, unknown function	0.45299	0.445085	1.01776	0.308792	0.575787
PF3D7_0811800	conserved Plasmodium protein, unknown function	0.263897	0.459857	0.573868	0.566057	0.779563
PF3D7_0811900	RNA-binding protein, putative	-0.669193	0.229857	-2.91135	0.0035987	0.0442979
PF3D7_0812000	conserved Plasmodium protein, unknown function	0.711408	0.466807	1.52399	0.127512	0.362974
PF3D7_0812100	RNA-binding protein, putative	-0.363223	0.27695	-1.31151	0.189684	0.448763
PF3D7_0812200	trypsin-like serine protease, putative	0.0224842	0.460415	0.0488347	0.961051	0.982627
PF3D7_0812220	GTPase, putative	0.175588	0.3654	0.480535	0.630847	0.815705
PF3D7_0812300	sporozoite surface protein 3, putative	0.282565	0.313736	0.900646	0.367776	0.623152
PF3D7_0812400	karyopherin alpha	-0.0798666	0.216458	-0.368971	0.71215	0.863575
PF3D7_0812500	RNA-binding protein, putative	0.919216	0.493748	1.86171	0.062644	0.242561
PF3D7_0812600	ubiquitin-conjugating enzyme E2, putative	-0.163298	0.296145	-0.551412	0.581351	0.786683
PF3D7_0812700	U1 small nuclear ribonucleoprotein C, putative	-0.00299804	0.190161	-0.0157658	0.987421	0.994017
PF3D7_0812800	conserved protein, unknown function	0.131943	0.465823	0.283247	0.776988	0.897135
PF3D7_0812900	conserved Plasmodium protein, unknown function	1.58827	0.390406	4.06827	4.7364e-05	0.00214128
PF3D7_0813000	conserved Plasmodium protein, unknown function	1.43108	0.322523	4.43713	9.11652e-06	0.000697484
PF3D7_0813100	conserved Plasmodium protein, unknown function	-0.0797096	0.271556	-0.293529	0.769118	0.892608
PF3D7_0813200	CS domain protein, putative	-0.430488	0.228592	-1.88322	0.0596706	0.236636
PF3D7_0813300	conserved Plasmodium protein, unknown function	0.876324	0.212447	4.1249	3.70896e-05	0.0018083
PF3D7_0813400	conserved Plasmodium protein, unknown function	1.6132	0.377569	4.2726	1.93208e-05	0.00114384
PF3D7_0813500	PUB domain-containing protein, putative	0.110342	0.34991	0.315343	0.752501	0.884173
PF3D7_0813600	translation initiation factor SUI1, putative	-0.381373	0.285056	-1.33789	0.180933	0.438276
PF3D7_0813700	ABC transporter F family member 1, putative	0.396518	0.357671	1.10861	0.267598	0.536599
PF3D7_0813800	GDP-mannose 4,6-dehydratase	-0.372584	0.295363	-1.26144	0.20715	0.471531
PF3D7_0813900	40S ribosomal protein S16, putative	0.167311	0.164174	1.0191	0.308153	0.575027
PF3D7_0814000	60S ribosomal protein L13-2, putative	-0.0221434	0.156788	-0.141232	0.887687	0.951871
PF3D7_0814100	conserved Plasmodium protein, unknown function	0.287463	0.358927	0.800896	0.423192	0.670589
PF3D7_0814200	DNA/RNA-binding protein Alba 1	0.333108	0.355384	0.937318	0.348595	0.609437
PF3D7_0814300	AAA family ATPase, putative	1.67525	0.364818	4.59202	4.38978e-06	0.000396916
PF3D7_0814400	phospholipase DDHD1, putative	0.846647	0.241635	3.50382	0.000458631	0.0104623
PF3D7_0814500	conserved Plasmodium protein, unknown function	2.11757	0.434099	4.87808	1.07126e-06	0.000140194
PF3D7_0814600	conserved Plasmodium protein, unknown function	-0.0554057	0.262536	-0.21104	0.832856	0.926368
PF3D7_0814700	conserved Plasmodium protein, unknown function	0.580052	0.352304	1.64645	0.0996702	0.315105
PF3D7_0814900	superoxide dismutase [Fe]	-0.540954	0.227867	-2.37399	0.0175969	0.119385
PF3D7_0815000	selenoprotein	-0.422414	0.336845	-1.25403	0.20983	0.474527
PF3D7_0815100	RAP protein, putative	0.655186	0.301046	2.17636	0.0295282	0.159316
PF3D7_0815200	RAP protein, putative	0.865527	0.232014	3.7305	0.000191101	0.00583034
PF3D7_0815300	FAD-dependent monooxygenase, putative	-0.177167	0.278432	-0.636303	0.524579	0.748884
PF3D7_0815400	conserved Apicomplexan protein, unknown function	-0.296274	0.287972	-1.02883	0.30356	0.570694
PF3D7_0815500	conserved Plasmodium protein, unknown function	-0.866238	0.268596	-3.22505	0.00125949	0.0210183
PF3D7_0815600	eukaryotic translation initiation factor 3 subunit G, putative	0.621239	0.192424	3.2285	0.00124442	0.0209513
PF3D7_0815700	ubiquitin	-0.467882	0.59928	-0.780741	0.434955	0.681138
PF3D7_0815800	vacuolar protein sorting-associated protein 9, putative	-0.111675	0.260477	-0.428735	0.668116	0.840937
PF3D7_0815900	vacuolar protein sorting-associated protein 9, putative	-0.0119896	0.253785	-0.047243	0.96232	0.982754
PF3D7_0816000	ribosome assembly protein RRB1, putative	0.694428	0.285776	2.42998	0.0150998	0.108636
PF3D7_0816100	phosphopantothenoylcysteine decarboxylase, putative	-0.526279	0.325969	-1.61451	0.106418	0.328501
PF3D7_0816200	vacuolar protein sorting-associated protein 2, putative	-0.577953	0.220795	-2.6176	0.00885505	0.0786308
PF3D7_0816300	conserved Plasmodium protein, unknown function	0.901914	0.542893	1.66131	0.096651	0.309894
PF3D7_0816400	EF-hand calcium-binding domain-containing protein, putative	-0.808627	0.278329	-2.9053	0.00366905	0.0446117
PF3D7_0816500	small heat shock protein HSP20, putative	-0.146485	0.433927	-0.33758	0.73568	0.876716
PF3D7_0816600	chaperone protein ClpB1	0.569798	0.275326	2.06954	0.0384952	0.185501
PF3D7_0816700	trafficking protein particle complex subunit 2-like protein, putative	0.338151	0.430475	0.785531	0.432142	0.678835
PF3D7_0816800	meiotic recombination protein DMC1, putative	-0.73824	0.561133	-1.31562	0.1883	0.446764
PF3D7_0816900	adenylate kinase 2	1.19687	0.864105	1.3851	0.166023	NA
PF3D7_0817000	NEDD8-activating enzyme E1 catalytic subunit, putative	0.417239	0.555725	0.750801	0.452772	0.692172
PF3D7_0817100	tRNA modification GTPase, putative	0.787126	0.413625	1.903	0.0570412	0.230623
PF3D7_0817200	conserved Plasmodium protein, unknown function	0.340326	0.255107	1.33405	0.182186	0.439812
PF3D7_0817300	conserved Plasmodium protein, unknown function	-0.290338	0.249372	-1.16428	0.244312	0.511348
PF3D7_0817400	phosphatase, putative	-0.777487	0.346554	-2.24348	0.0248661	0.144293
PF3D7_0817500	protein kinase c inhibitor-like protein, putative	-0.260597	0.230969	-1.12828	0.259203	0.527148
PF3D7_0817600	conserved Plasmodium protein, unknown function	0.0598201	0.22956	0.260585	0.794412	0.906367
PF3D7_0817700	rhoptry neck protein 5	0.243979	0.227337	1.07321	0.283179	0.550927
PF3D7_0817800	conserved Plasmodium protein, unknown function	-0.24473	0.28973	-0.844685	0.398287	0.649629
PF3D7_0817900	high mobility group protein B2	-0.0647285	0.254028	-0.254809	0.798871	0.908474
PF3D7_0818000	U4/U6.U5 small nuclear ribonucleoprotein, putative	0.496441	0.2979	1.66647	0.09562	0.307978
PF3D7_0818100	U4/U6.U5 small nuclear ribonucleoprotein, putative	0.287208	0.25097	1.14439	0.252461	0.517563
PF3D7_0818200	14-3-3 protein	0.321642	0.207971	1.54657	0.121968	0.353259
PF3D7_0818300	dynactin subunit 6, putative	0.870076	0.272099	3.19765	0.00138553	0.0222986
PF3D7_0818400	rRNA-processing protein FCF1, putative	0.614521	0.318334	1.93043	0.0535539	0.223052
PF3D7_0818500	zinc finger protein, putative	0.70327	0.276831	2.54043	0.0110716	0.0894409
PF3D7_0818600	BEM46-like protein, putative	0.247219	0.248474	0.994947	0.319762	0.587643
PF3D7_0818700	DNA helicase, putative	-0.0145089	0.183668	-0.0789957	0.937036	0.972739
PF3D7_0818800	U3 small nucleolar ribonucleoprotein protein IMP4, putative	1.64909	0.317001	5.20215	1.96999e-07	4.08198e-05
PF3D7_0818900	heat shock protein 70	1.10655	0.329641	3.35684	0.000788376	0.0153148
PF3D7_0819000	conserved Plasmodium protein, unknown function	1.0202	0.350654	2.90942	0.00362105	0.0443535
PF3D7_0819100	BRIX domain, putative	1.13895	0.334466	3.40527	0.000660992	0.0136963
PF3D7_0819200	perforin-like protein 5	0.622177	0.409407	1.5197	0.128586	0.364572
PF3D7_0819300	conserved Plasmodium protein, unknown function	3.17727	0.937086	3.39058	0.000697438	NA
PF3D7_0819400	perforin-like protein 4	0.256223	0.489491	0.523448	0.600663	0.797228
PF3D7_0819500	conserved protein, unknown function	0.740098	0.280073	2.64252	0.00822919	0.0761353
PF3D7_0819600	conserved Plasmodium protein, unknown function	-0.100029	0.204557	-0.489004	0.624839	0.812585
PF3D7_0819700	conserved Plasmodium protein, unknown function	0.185555	0.351289	0.528212	0.597352	0.794601
PF3D7_0819800	conserved Plasmodium protein, unknown function	-0.0436115	0.277673	-0.157061	0.875197	0.947047
PF3D7_0819900	U6 snRNA-associated Sm-like protein LSm3, putative	0.0400954	0.434865	0.092202	0.926538	0.967146
PF3D7_0820000	Snf2-related CBP activator, putative	0.606266	0.330021	1.83705	0.0662022	0.252012
PF3D7_0820100	RNA-binding protein, putative	0.445103	0.381243	1.1675	0.243007	0.510335
PF3D7_0820200	phosphatidylglycerophosphate synthase	0.0990384	0.281638	0.351652	0.725099	0.870574
PF3D7_0820300	conserved Plasmodium protein, unknown function	1.02339	0.28875	3.54421	0.000393797	0.00950657
PF3D7_0820400	conserved Plasmodium protein, unknown function	0.65043	0.366312	1.77562	0.0757962	0.271432
PF3D7_0820500	protein transport protein YIF1, putative	0.908964	0.245408	3.70389	0.000212321	0.00624325
PF3D7_0820600	conserved Plasmodium membrane protein, unknown function	-0.334873	0.337486	-0.992256	0.321073	0.588969
PF3D7_0820700	2-oxoglutarate dehydrogenase E1 component	-0.434794	0.203537	-2.13619	0.0326641	0.168278
PF3D7_0820800	conserved Plasmodium protein, unknown function	0.453458	0.358191	1.26597	0.205525	0.470771
PF3D7_0820900	conserved Plasmodium protein, unknown function	-0.461274	0.25842	-1.78498	0.0742651	0.269916
PF3D7_0821000	conserved Plasmodium protein, unknown function	-0.358991	0.288041	-1.24632	0.212647	0.477154
PF3D7_0821100	protein kinase 1	1.51487	0.273313	5.54263	2.97965e-08	9.87854e-06
PF3D7_0821200	conserved Plasmodium protein, unknown function	0.0532695	0.21297	0.250127	0.802489	0.910484
PF3D7_0821300	ATP-dependent RNA helicase DHX36, putative	1.25732	0.28704	4.38028	1.18525e-05	0.000866803
PF3D7_0821400	conserved Plasmodium protein, unknown function	1.13645	0.39887	2.84919	0.00438309	0.0502238
PF3D7_0821500	ribosomal RNA small subunit methyltransferase NEP1, putative	1.06865	0.426446	2.50595	0.0122123	0.0946459
PF3D7_0821600	polyribonucleotide 5'-hydroxyl-kinase Clp1, putative	1.23484	0.302234	4.08569	4.39468e-05	0.00202359
PF3D7_0821700	60S ribosomal protein L22, putative	0.389256	0.331561	1.17401	0.240391	0.50784
PF3D7_0821800	protein transport protein SEC61 subunit beta, putative	-0.437441	0.226904	-1.92787	0.0538713	0.223443
PF3D7_0821900	conserved Plasmodium protein, unknown function	-0.388695	0.323204	-1.20263	0.229119	0.494964
PF3D7_0822000	mitochondrial ribosomal protein L4 precursor, putative	-0.439681	0.240272	-1.82993	0.0672603	0.254749
PF3D7_0822100	mediator of RNA polymerase II transcription subunit 7, putative	0.492678	0.366769	1.34329	0.179178	0.436148
PF3D7_0822200	phosphorylated CTD interacting factor 1 WW domain-containing protein, putative	0.588243	0.457648	1.28536	0.198666	0.461025
PF3D7_0822300	small nuclear ribonucleoprotein G, putative	0.359075	0.351487	1.02159	0.306976	0.573361
PF3D7_0822400	conserved Plasmodium protein, unknown function	0.798168	0.387499	2.0598	0.039418	0.18885
PF3D7_0822500	dynein light chain 1	0.676398	0.302939	2.23279	0.0255631	0.146733
PF3D7_0822600	protein transport protein SEC23	0.709898	0.247605	2.86705	0.00414314	0.0482978
PF3D7_0822700	thrombospondin-related protein 1, putative	0.25918	0.332117	0.780388	0.435163	0.681138
PF3D7_0822800	U5 small nuclear ribonucleoprotein 40 kDa protein, putative	0.218945	0.223943	0.977681	0.328232	0.594156
PF3D7_0822900	conserved Plasmodium protein, unknown function	0.374253	0.334913	1.11746	0.263797	0.532627
PF3D7_0823000	serine/threonine protein kinase VPS15, putative	0.308986	0.330531	0.934818	0.349882	0.6103
PF3D7_0823100	RWD domain-containing protein, putative	1.37751	0.458727	3.00288	0.00267434	0.0358477
PF3D7_0823200	RNA-binding protein, putative	0.36192	0.235349	1.5378	0.124098	0.357041
PF3D7_0823300	histone acetyltransferase GCN5	0.820881	0.331155	2.47884	0.0131809	0.0993159
PF3D7_0823400	alpha/beta hydrolase, putative	0.884132	0.452088	1.95566	0.0505047	0.216331
PF3D7_0823500	inner membrane complex protein 1i, putative	0.550931	0.409671	1.34481	0.178686	0.435396
PF3D7_0823600	lipoate-protein ligase B	1.07254	0.671711	1.59672	0.110328	0.334548
PF3D7_0823700	mitochondrial import receptor subunit TOM7, putative	-0.396412	0.406319	-0.975616	0.329255	0.595204
PF3D7_0823800	DnaJ protein, putative	-0.471118	0.340585	-1.38326	0.166585	0.420948
PF3D7_0823900	dicarboxylate/tricarboxylate carrier	-0.647631	0.305731	-2.1183	0.0341495	0.172499
PF3D7_0824000	conserved Plasmodium protein, unknown function	0.588052	0.538504	1.09201	0.274828	0.544293
PF3D7_0824100	exonuclease, putative	0.339525	0.348403	0.974517	0.3298	0.595204
PF3D7_0824200	conserved Plasmodium protein, unknown function	-0.326105	0.314192	-1.03792	0.299309	0.566208
PF3D7_0824300	GTP-binding protein, putative	-0.0342404	0.349119	-0.0980764	0.921872	0.965451
PF3D7_0824400	nucleoside transporter 2	-0.705676	0.326251	-2.16298	0.0305425	0.162447
PF3D7_0824500	conserved Plasmodium protein, unknown function	0.128555	0.305091	0.421366	0.673488	0.843604
PF3D7_0824600	Fe-S cluster assembly protein DRE2, putative	-0.197158	0.237627	-0.829693	0.406712	0.656661
PF3D7_0824700	lipase maturation factor, putative	-0.0691216	0.291344	-0.237251	0.812462	0.915905
PF3D7_0824800	conserved Plasmodium membrane protein, unknown function	0.0515606	0.373413	0.138079	0.890178	0.951871
PF3D7_0824900	conserved Plasmodium protein, unknown function	0.456327	0.309056	1.47652	0.139805	0.383444
PF3D7_0825000	conserved Plasmodium protein, unknown function	-0.40916	0.395505	-1.03453	0.30089	0.56679
PF3D7_0825100	ankyrin-repeat protein, putative	0.789759	0.737174	1.07133	0.28402	0.551515
PF3D7_0825200	translation initiation factor IF-3	-0.522898	0.328671	-1.59094	0.111622	0.336626
PF3D7_0825300	SAYSvFN domain-containing protein, putative	-0.534274	0.448365	-1.1916	0.233416	0.50012
PF3D7_0825400	conserved Plasmodium protein, unknown function	-0.322254	0.321308	-1.00295	0.315887	0.583331
PF3D7_0825500	protein KRI1, putative	1.05412	0.415821	2.53504	0.0112436	0.0902861
PF3D7_0825600	cytochrome c oxidase assembly protein, putative	-0.414447	0.311277	-1.33144	0.183044	0.441365
PF3D7_0825700	conserved Plasmodium protein, unknown function	-0.0825584	0.406598	-0.203047	0.839099	0.928742
PF3D7_0825800	conserved Plasmodium protein, unknown function	-0.366046	0.457081	-0.800834	0.423228	0.670589
PF3D7_0825900	conserved Plasmodium protein, unknown function	0.372847	0.413888	0.90084	0.367674	0.623152
PF3D7_0826000	conserved Plasmodium protein, unknown function	-0.013496	0.398339	-0.0338808	0.972972	0.98626
PF3D7_0826100	HECT-like E3 ubiquitin ligase, putative	0.590904	0.411482	1.43604	0.150991	0.400682
PF3D7_0826200	alpha/beta hydrolase, putative	0.5495	0.453371	1.21203	0.2255	0.489913
PF3D7_0826300	SPRY domain, putative	-0.121429	0.222043	-0.546873	0.584466	0.787897
PF3D7_0826400	dehydrodolichyl diphosphate synthetase, putative	0.0146553	0.317811	0.0461134	0.96322	0.982785
PF3D7_0826500	ubiquitin conjugation factor E4 B, putative	-0.0482676	0.167604	-0.287986	0.773357	0.894813
PF3D7_0826600	ubiquitin conjugation factor E4 B, putative	-0.403484	0.330287	-1.22162	0.221853	0.486535
PF3D7_0826700	receptor for activated c kinase	-0.140358	0.202386	-0.693513	0.487987	0.721363
PF3D7_0826900	conserved Plasmodium protein, unknown function	-0.10248	0.304324	-0.336746	0.736308	0.876955
PF3D7_0827000	ATP-dependent RNA helicase DBP10, putative	0.710304	0.522134	1.36039	0.173707	0.429042
PF3D7_0827100	translation initiation factor IF-2, putative	0.13602	0.312215	0.435661	0.663083	0.838177
PF3D7_0827200	conserved Plasmodium protein, unknown function	-0.379053	0.500312	-0.757633	0.44867	0.689589
PF3D7_0827300	conserved Plasmodium protein, unknown function	1.10963	0.436925	2.53963	0.0110969	0.0894409
PF3D7_0827400	conserved Plasmodium protein, unknown function	-0.718541	0.461654	-1.55645	0.119602	0.351079
PF3D7_0827500	apicoplast ribosomal protein L21 precursor, putative	-0.551476	0.237689	-2.32016	0.0203324	0.130976
PF3D7_0827600	conserved Plasmodium protein, unknown function	-0.285108	0.348835	-0.817315	0.413749	0.662451
PF3D7_0827700	magnesium transporter, putative	0.222576	0.57022	0.390334	0.69629	0.855186
PF3D7_0827800	SET domain protein, putative	-0.515811	0.213708	-2.41362	0.0157948	0.111125
PF3D7_0827900	protein disulfide isomerase	-0.556667	0.22966	-2.42388	0.0153557	0.109719
PF3D7_0828000	rhomboid protease ROM3	-0.404747	0.504187	-0.802771	0.422107	0.670009
PF3D7_0828100	conserved Plasmodium protein, unknown function	0.220074	0.448115	0.491111	0.623348	0.811919
PF3D7_0828200	leucine--tRNA ligase, putative	-0.153551	0.254533	-0.603266	0.546332	0.763271
PF3D7_0828300	conserved Plasmodium protein, unknown function	-0.316023	0.266939	-1.18388	0.236461	0.504215
PF3D7_0828400	mitochondrial inner membrane protein OXA1, putative	-1.27576e-05	0.299628	-4.25783e-05	0.999966	0.999966
PF3D7_0828500	translation initiation factor eIF-2B subunit alpha, putative	-0.196721	0.220791	-0.890983	0.372938	0.626077
PF3D7_0828600	folate transporter 1	0.238214	0.262745	0.906638	0.364598	0.622149
PF3D7_0828700	conserved Plasmodium protein, unknown function	0.0227584	0.367875	0.0618646	0.950671	0.977952
PF3D7_0828800	GPI-anchored micronemal antigen	0.648092	0.32894	1.97024	0.0488107	0.2133
PF3D7_0828900	conserved Plasmodium protein, unknown function	-0.0754711	0.282992	-0.26669	0.789708	0.903224
PF3D7_0829000	conserved Plasmodium membrane protein, unknown function	-0.241955	0.157354	-1.53765	0.124135	0.357041
PF3D7_0829100	conserved protein, unknown function	-0.2853	0.203007	-1.40537	0.15991	0.412349
PF3D7_0829200	prohibitin, putative	-0.0670457	0.246014	-0.272528	0.785216	0.900977
PF3D7_0829300	U6 snRNA-associated Sm-like protein LSm8, putative	-0.258368	0.375643	-0.687802	0.491578	0.723902
PF3D7_0829400	prolyl 4-hydroxylase subunit alpha, putative	-0.168582	0.265781	-0.63429	0.525892	0.749788
PF3D7_0829500	conserved Plasmodium protein, unknown function	0.580235	0.475264	1.22087	0.222136	0.486858
PF3D7_0829600	early transcribed membrane protein 8	-0.338544	0.368021	-0.919903	0.357624	0.616879
PF3D7_0830300	sporozoite invasion-associated protein 2	0.551896	0.800039	0.689836	0.490297	NA
PF3D7_0830400	CRA domain-containing protein, putative	0.21801	0.210408	1.03613	0.300142	0.56645
PF3D7_0830500	sporozoite and liver stage tryptophan-rich protein, putative	1.48104	0.43535	3.40195	0.000669073	0.0137683
PF3D7_0830600	Plasmodium exported protein (PHISTc), unknown function	0.875295	0.262134	3.33911	0.000840458	0.015889
PF3D7_0830700	Plasmodium exported protein (hyp9), unknown function	-0.106433	0.275154	-0.386813	0.698895	0.855972
PF3D7_0830800	surface-associated interspersed protein 8.2 (SURFIN 8.2)	0.493027	0.459487	1.07299	0.283274	0.550927
PF3D7_0830900	Plasmodium exported protein, unknown function	0.239175	0.305905	0.78186	0.434297	0.680882
PF3D7_0831000	Plasmodium exported protein (PHISTb), unknown function	-0.123045	0.63069	-0.195096	0.845318	0.933168
PF3D7_0831100	surface-associated interspersed protein 8.1 (SURFIN 8.1)	1.42567	0.465431	3.06313	0.00219038	0.0315732
PF3D7_0831200	DnaJ protein, putative	1.08899	0.271104	4.01685	5.89804e-05	0.00252468
PF3D7_0831300	Plasmodium exported protein, unknown function	0.336269	0.399161	0.842441	0.399541	0.650596
PF3D7_0831400	Plasmodium exported protein, unknown function	-0.0892739	0.290819	-0.306974	0.758863	0.88775
PF3D7_0831500	Plasmodium exported protein (PHIST), unknown function	0.469814	0.273971	1.71484	0.0863754	0.291431
PF3D7_0831600	cytoadherence linked asexual protein 8	0.0276954	0.335329	0.0825917	0.934176	0.971895
PF3D7_0901700	Plasmodium exported protein (hyp5), unknown function	-0.799559	0.355535	-2.24889	0.0245196	0.143285
PF3D7_0901800	Plasmodium exported protein, unknown function	-0.462029	0.330264	-1.39897	0.161822	0.415886
PF3D7_0901900	probable protein, unknown function	0.427506	0.609342	0.701585	0.482938	0.716697
PF3D7_0902000	serine/threonine protein kinase, FIKK family	0.284779	0.31823	0.894884	0.370849	0.625536
PF3D7_0902100	serine/threonine protein kinase, FIKK family	-0.15962	0.311931	-0.511717	0.608849	0.802331
PF3D7_0902200	serine/threonine protein kinase, FIKK family	0.515011	0.248603	2.07162	0.0383008	0.184743
PF3D7_0902300	serine/threonine protein kinase, FIKK family	1.97637	0.284127	6.95592	3.50276e-12	1.74192e-08
PF3D7_0902400	serine/threonine protein kinase, FIKK family	1.11061	0.485416	2.28795	0.0221403	0.13593
PF3D7_0902500	serine/threonine protein kinase, FIKK family	1.30766	0.234316	5.58076	2.39466e-08	8.50619e-06
PF3D7_0902600.1	serine/threonine protein kinase, FIKK family	0.610738	0.339385	1.79954	0.0719328	0.265246
PF3D7_0902700	Plasmodium exported protein (PHISTb), unknown function, pseudogene	-0.449659	0.231824	-1.93966	0.0524211	0.22055
PF3D7_0902800	serine repeat antigen 9	-1.00806	0.316653	-3.18348	0.00145514	0.0231196
PF3D7_0902900	conserved Plasmodium protein, unknown function	-0.148967	0.605765	-0.245916	0.805747	0.912544
PF3D7_0903000	conserved protein, unknown function	-0.320048	0.236815	-1.35147	0.176546	0.433134
PF3D7_0903100	conserved protein, unknown function	-0.611082	0.337993	-1.80797	0.0706111	0.263033
PF3D7_0903200	ras-related protein RAB7	-0.64558	0.251189	-2.5701	0.0101669	0.0848321
PF3D7_0903300	conserved Plasmodium membrane protein, unknown function	-0.497937	0.285627	-1.74331	0.0812788	0.281364
PF3D7_0903400	ATP-dependent RNA helicase DDX60, putative	0.596517	0.321591	1.85489	0.0636115	0.245225
PF3D7_0903500	conserved Plasmodium protein, unknown function	1.76971	0.483651	3.65906	0.000253141	0.00699371
PF3D7_0903600.1	conserved Plasmodium protein, unknown function, unspecified product	0.682363	0.445101	1.53305	0.125264	0.358834
PF3D7_0903700	alpha tubulin 1	-0.0933972	0.337822	-0.276469	0.782188	0.899
PF3D7_0903800	LCCL domain-containing protein	-0.254162	0.407541	-0.623648	0.532859	0.753885
PF3D7_0903900	60S ribosomal protein L32	0.261354	0.136162	1.91943	0.0549301	0.225386
PF3D7_0904000	GTPase-activating protein, putative	-0.0411714	0.252129	-0.163295	0.870286	0.946656
PF3D7_0904100	AP-4 complex subunit epsilon, putative	-0.677015	0.266195	-2.54331	0.0109808	0.0893739
PF3D7_0904200	PH domain-containing protein, putative	-0.235164	0.451795	-0.520511	0.602708	0.798632
PF3D7_0904300	conserved protein, unknown function	-0.326638	0.308619	-1.05839	0.28988	0.556377
PF3D7_0904400	signal peptidase complex subunit 3, putative	-0.726293	0.372238	-1.95115	0.051039	0.216579
PF3D7_0904500	prefoldin subunit 4, putative	0.173141	0.350139	0.494491	0.620959	0.809869
PF3D7_0904600	ubiquitin specific protease, putative	0.146115	0.282145	0.517873	0.604547	0.800003
PF3D7_0904700	bacterial histone-like protein	-0.433313	0.337859	-1.28253	0.199658	0.463106
PF3D7_0904800	replication protein A1, small fragment	-0.22881	0.254232	-0.900003	0.368119	0.62352
PF3D7_0904900	copper-transporting ATPase	-0.808102	0.317529	-2.54498	0.0109285	0.0890946
PF3D7_0905000	conserved Plasmodium protein, unknown function	-0.187763	0.422603	-0.444302	0.656824	0.833227
PF3D7_0905100	nucleoporin NUP100/NSP100, putative	0.845152	0.232158	3.64041	0.0002722	0.00742955
PF3D7_0905200	mitochondrial carrier protein, putative	0.858636	0.252987	3.39399	0.000688819	0.013961
PF3D7_0905300	dynein heavy chain, putative	0.58955	0.246032	2.39623	0.0165647	0.11457
PF3D7_0905400	high molecular weight rhoptry protein 3	-0.136194	0.211806	-0.64301	0.520217	0.746405
PF3D7_0905500	conserved Plasmodium protein, unknown function	-0.139626	0.434726	-0.321182	0.748073	0.882626
PF3D7_0905600	WD repeat-containing protein 66, putative	1.06367	0.434759	2.44658	0.0144219	0.106005
PF3D7_0905700.1	autophagy-related protein 3, putative	-0.241015	0.192408	-1.25263	0.210341	0.475034
PF3D7_0905800	conserved Plasmodium protein, unknown function	0.67148	0.412422	1.62814	0.103496	0.322889
PF3D7_0905900	coatomer subunit beta, putative	0.660096	0.312467	2.11253	0.0346409	0.173135
PF3D7_0906000	exoribonuclease II	0.250903	0.305915	0.820172	0.412118	0.660432
PF3D7_0906100	vacuolar protein sorting-associated protein 46, putative	-0.094687	0.256889	-0.368591	0.712432	0.863707
PF3D7_0906200	conserved Plasmodium protein, unknown function	-0.347667	0.720717	-0.48239	0.629529	0.814776
PF3D7_0906300	Maf-like protein, putative	0.241972	0.37713	0.641615	0.521123	0.746733
PF3D7_0906400	Maf-like protein, putative	0.865978	0.363094	2.38499	0.0170794	0.11651
PF3D7_0906500	arginase	0.287996	0.290948	0.989854	0.322245	0.590467
PF3D7_0906600	zinc finger protein, putative	1.52872	0.444377	3.44015	0.000581387	0.0123557
PF3D7_0906700	leucine-rich repeat protein	0.284038	0.342903	0.828333	0.407482	0.657071
PF3D7_0906800	conserved Plasmodium protein, unknown function	-0.197751	0.473826	-0.41735	0.676423	0.84434
PF3D7_0906890	conserved Plasmodium protein, unknown function	-0.331019	0.809522	-0.408907	0.682608	NA
PF3D7_0906910	tubulin-specific chaperone, putative	0.317322	0.321704	0.986381	0.323946	0.591786
PF3D7_0907000	conserved Plasmodium protein, unknown function	0.359013	0.397317	0.903592	0.366212	0.623062
PF3D7_0907100	conserved Plasmodium protein, unknown function	0.155494	0.267143	0.582063	0.560524	0.774948
PF3D7_0907200	GTPase-activating protein, putative	0.555086	0.260661	2.12953	0.0332104	0.169913
PF3D7_0907300	conserved Plasmodium protein, unknown function	0.061378	0.314669	0.195056	0.845349	0.933168
PF3D7_0907400	ATP-dependent protease ATPase subunit ClpY	-0.338191	0.244029	-1.38586	0.165789	0.420226
PF3D7_0907500	conserved Plasmodium protein, unknown function	0.0681783	0.32514	0.209689	0.83391	0.927126
PF3D7_0907600	translation initiation factor SUI1, putative	0.715049	0.273231	2.61701	0.00887027	0.0786308
PF3D7_0907700	proteasome activator 28 subunit beta, putative	0.128379	0.253198	0.50703	0.612134	0.804052
PF3D7_0907800	proteasome activator 28 subunit beta, putative	-0.467173	0.237973	-1.96313	0.0496309	0.214966
PF3D7_0907900	peptide deformylase	-0.682981	0.233419	-2.92599	0.00343366	0.0427959
PF3D7_0908000	plasma membrane protein 1, putative	-0.0496986	0.253595	-0.195976	0.844629	0.932994
PF3D7_0908100	apicoplast integral membrane protein, putative	0.231121	0.398036	0.580653	0.561474	0.775061
PF3D7_0908200	conserved Plasmodium protein, unknown function	0.281606	0.263176	1.07003	0.284606	0.55227
PF3D7_0908300.1	conserved protein, unknown function	-0.45741	0.233074	-1.96251	0.0497037	0.214966
PF3D7_0908400	conserved Plasmodium protein, unknown function	-0.519113	0.340241	-1.52572	0.12708	0.362575
PF3D7_0908500	conserved Plasmodium protein, unknown function	0.497384	0.312868	1.58976	0.11189	0.337228
PF3D7_0908600	ribosomal RNA methyltransferase, putative	0.670988	0.353475	1.89826	0.0576614	0.232186
PF3D7_0908700	tRNA pseudouridine synthase, putative	-0.447571	0.321519	-1.39205	0.163907	0.418434
PF3D7_0908800	mitochondrial carrier protein, putative	-0.570526	0.254171	-2.24465	0.0247904	0.144022
PF3D7_0908900	conserved Plasmodium protein, unknown function	-0.30359	0.245744	-1.23539	0.216686	0.481276
PF3D7_0909000	conserved Plasmodium protein, unknown function	0.279764	0.33228	0.841952	0.399815	0.650824
PF3D7_0909100	conserved Plasmodium membrane protein, unknown function	-0.188216	0.310618	-0.605941	0.544554	0.763271
PF3D7_0909200	GDP-fucose protein O-fucosyltransferase 2	-0.023306	0.367798	-0.0633661	0.949475	0.977586
[truncated: 3,074 more rows]
