# Supplementary material for: Investigating a Plasmodium falciparum erythrocyte invasion phenotype switch at the whole transcriptome level
Source: Sci Rep. 2020 Jan 14;10:245. doi: 10.1038/s41598-019-56386-y (PMC6959351; doi:10.1038/s41598-019-56386-y)
Supplement: Supplementary file 4 — Supplementary Dataset 3 [file 41598_2019_56386_MOESM4_ESM.xlsx]

## Sheet: Log2_FPKM
Supplementary Table S3: Log2 of the highest per sample mean FPKM in all sample categories
Gene ID	Product Description	Log2(FPKM+1)
PF3D7_1102800	early transcribed membrane protein 11.2	15.4171
PF3D7_0610400	histone H3	15.3525
PF3D7_1105000	histone H4	14.5894
PF3D7_0108500	conserved Plasmodium protein, unknown function	14.3679
PF3D7_0406200	sexual stage-specific protein precursor	14.3572
PF3D7_1105100	histone H2B	14.2287
PF3D7_0202500	early transcribed membrane protein 2	14.1988
PF3D7_0617800	histone H2A	14.1451
PF3D7_1121600	exported protein 1	13.9601
PF3D7_1246200	actin I	13.8622
PF3D7_1462800	glyceraldehyde-3-phosphate dehydrogenase	13.8596
PF3D7_1310700	RNA-binding protein, putative	13.7398
PF3D7_0725400	conserved Plasmodium protein, unknown function	13.6034
Pf_M7661101900	cytochrome b	13.4102
PF3D7_0805200	gamete release protein, putative	13.4016
PF3D7_0932200	profilin	13.1064
PF3D7_1211800	polyubiquitin	13.1056
PF3D7_1444800	fructose-bisphosphate aldolase	13.0929
PF3D7_0814200	DNA/RNA-binding protein Alba 1	13.0753
PF3D7_1012400	hypoxanthine-guanine phosphoribosyltransferase	13.0419
PF3D7_0503400	actin-depolymerizing factor 1	12.9672
PF3D7_1016900	early transcribed membrane protein 10.3	12.9576
PF3D7_1246400	myosin A tail domain interacting protein	12.925
PF3D7_1102700	early transcribed membrane protein 11.1	12.9141
PF3D7_1434200	calmodulin	12.883
PF3D7_0714000	histone H2B variant	12.881
PF3D7_0818900	heat shock protein 70	12.8719
PF3D7_1343000	phosphoethanolamine N-methyltransferase	12.8298
PF3D7_1401400	early transcribed membrane protein 14.1	12.8118
PF3D7_0617900	histone H3 variant	12.7634
PF3D7_0219200	40S ribosomal protein S30	12.741
PF3D7_1003600	inner membrane complex protein 1c, putative	12.5569
PF3D7_0818200	14-3-3 protein	12.5507
PF3D7_0207000	merozoite surface protein 4	12.5024
PF3D7_1441100	conserved Plasmodium protein, unknown function	12.4999
PF3D7_0219400.1	ribosome associated membrane protein RAMP4, putative, unspecified product	12.4816
PF3D7_0932000	conserved Plasmodium protein, unknown function	12.392
PF3D7_0320900	histone H2A.Z	12.2761
PF3D7_1010300	succinate dehydrogenase subunit 4, putative	12.2663
PF3D7_0913800	conserved Plasmodium protein, unknown function	12.2635
PF3D7_1243600	translation initiation factor SUI1, putative	12.2549
PF3D7_1357100	elongation factor 1-alpha	12.2485
PF3D7_0102200	ring-infected erythrocyte surface antigen	12.2446
PF3D7_0705700	40S ribosomal protein S29, putative	12.2299
PF3D7_1449200	conserved Plasmodium protein, unknown function	12.1947
PF3D7_1038000.1	antigen UB05	12.1679
PF3D7_0525800	inner membrane complex protein 1g, putative	12.1257
PF3D7_0206800	merozoite surface protein 2	12.1236
PF3D7_1365900	ubiquitin-60S ribosomal protein L40	12.0704
PF3D7_1202900	high mobility group protein B1	12.0364
PF3D7_1103100	60S acidic ribosomal protein P1, putative	12.0347
PF3D7_0628300.1	choline/ethanolaminephosphotransferase, putative	11.967
PF3D7_1027300	peroxiredoxin	11.9355
PF3D7_1234900	conserved Plasmodium protein, unknown function	11.9277
PF3D7_0424600	Plasmodium exported protein (PHISTb), unknown function	11.9249
PF3D7_0606200	ubiquitin-conjugating enzyme E2 PEX4, putative	11.9239
PF3D7_1251200	coronin	11.921
PF3D7_1461300	40S ribosomal protein S28e, putative	11.9081
PF3D7_0721600	40S ribosomal protein S5, putative	11.8993
PF3D7_0306900	40S ribosomal protein S23, putative	11.8715
PF3D7_1133400	apical membrane antigen 1	11.8167
PF3D7_1248500	bax inhibitor 1, putative	11.8167
PF3D7_0928000.1	cytochrome c oxidase subunit 6B, putative	11.804
PF3D7_1347500	DNA/RNA-binding protein Alba 4	11.8019
PF3D7_0708400	heat shock protein 90	11.7847
PF3D7_1222700	glideosome-associated protein 45	11.7633
PF3D7_1312500	conserved Plasmodium protein, unknown function	11.7397
PF3D7_1446600	centrin-2	11.7255
PF3D7_0730800.1	Plasmodium exported protein, unknown function, unspecified product	11.7161
PF3D7_1144000	40S ribosomal protein S21	11.6871
PF3D7_0212600	secreted protein with altered thrombospondin repeat domain	11.6803
PF3D7_0415900	60S ribosomal protein L15, putative	11.666
PF3D7_1117700	GTP-binding nuclear protein RAN/TC4	11.6381
PF3D7_0109000	photosensitized INA-labeled protein PHIL1	11.637
PF3D7_1342600	myosin A	11.6363
PF3D7_1203700	nucleosome assembly protein	11.6362
PF3D7_1115800	conserved Plasmodium protein, unknown function	11.6357
PF3D7_1147400	conserved Plasmodium protein, unknown function	11.6307
PF3D7_0922200	S-adenosylmethionine synthetase	11.6181
PF3D7_0414900	armadillo-domain containing rhoptry protein	11.6138
PF3D7_1216500	male development gene 1	11.6106
PF3D7_0322000	peptidyl-prolyl cis-trans isomerase	11.6085
PF3D7_0422300	alpha tubulin 2	11.6019
PF3D7_1468700	eukaryotic initiation factor 4A	11.5968
PF3D7_0505800	small ubiquitin-related modifier	11.5743
PF3D7_1001500	early transcribed membrane protein 10.1	11.5552
PF3D7_1357000	elongation factor 1-alpha	11.5491
PF3D7_0532100	early transcribed membrane protein 5	11.5319
PF3D7_0110000	conserved Plasmodium protein, unknown function	11.5233
PF3D7_1031000	ookinete surface protein P25	11.5216
PF3D7_0730400	IMP1-like protein, putative	11.5194
PF3D7_0611700	60S ribosomal protein L39	11.5024
PF3D7_0919300	thioredoxin-like protein 1, putative	11.4775
PF3D7_1126200	40S ribosomal protein S18, putative	11.4738
PF3D7_0624500	anaphase-promoting complex subunit 11, putative	11.4531
PF3D7_1035400	merozoite surface protein 3	11.4343
PF3D7_1136500.1	casein kinase 1	11.4134
PF3D7_1026800	40S ribosomal protein S2	11.4038
PF3D7_0316800	40S ribosomal protein S15A, putative	11.381
PF3D7_1346300	DNA/RNA-binding protein Alba 2	11.3625
PF3D7_0513300	purine nucleoside phosphorylase	11.346
PF3D7_1240100	early transcribed membrane protein 12	11.3278
PF3D7_1006800	single-strand telomeric DNA-binding protein GBP2, putative	11.3237
PF3D7_0206900.1	merozoite surface protein 5	11.2937
PF3D7_1453700	HSP90 co-chaperone p23	11.2913
PF3D7_0618300	60S ribosomal protein L27a, putative	11.2842
PF3D7_1406800	glideosome associated protein with multiple membrane spans 3	11.2827
PF3D7_0810300	protein phosphatase PPM5, putative	11.2774
PF3D7_1223100	cAMP-dependent protein kinase regulatory subunit	11.266
PF3D7_1426900	cytochrome b-c1 complex subunit 6, putative	11.2656
PF3D7_0309600	60S acidic ribosomal protein P2	11.2637
PF3D7_0515700	glideosome-associated protein 40, putative	11.2619
PF3D7_1129100	parasitophorous vacuolar protein 1	11.2616
PF3D7_1017500	myosin essential light chain ELC	11.2605
PF3D7_1204300	conserved Plasmodium protein, unknown function	11.2401
PF3D7_0507400	conserved Plasmodium protein, unknown function	11.2386
PF3D7_0905400	high molecular weight rhoptry protein 3	11.2162
PF3D7_1028700	merozoite TRAP-like protein	11.2118
PF3D7_1447000	40S ribosomal protein S5	11.1871
PF3D7_0918000	glideosome-associated protein 50	11.1756
PF3D7_1002400.1	transformer-2 protein homolog beta, putative	11.167
PF3D7_0105300	cyclase-associated protein	11.1344
PF3D7_0817900	high mobility group protein B2	11.1201
PF3D7_1228600	merozoite surface protein 9	11.0763
PF3D7_0821800	protein transport protein SEC61 subunit beta, putative	11.055
PF3D7_0523000	multidrug resistance protein 1	11.0523
PF3D7_1130200	60S ribosomal protein P0	11.0502
PF3D7_0816800	meiotic recombination protein DMC1, putative	11.0377
PF3D7_0719700	60S ribosomal protein L11a, putative	11.0361
PF3D7_0808200	plasmepsin X	11.036
PF3D7_1035900	probable protein, unknown function	11.0171
PF3D7_1006200	DNA/RNA-binding protein Alba 3	11.0051
PF3D7_0925900	conserved Plasmodium protein, unknown function	10.9857
PF3D7_0402400	Plasmodium exported protein, unknown function	10.9615
PF3D7_0207600	serine repeat antigen 5	10.9548
PF3D7_1323700	glideosome associated protein with multiple membrane spans 1	10.954
PF3D7_1113100	protein tyrosine phosphatase	10.9512
PF3D7_1140400	conserved Plasmodium protein, unknown function	10.9298
PF3D7_1324900	L-lactate dehydrogenase	10.9256
PF3D7_0501100.1	heat shock protein 40, type II	10.9206
PF3D7_1224300	polyadenylate-binding protein 1, putative	10.9201
PF3D7_1476400	serine/threonine protein kinase, FIKK family, pseudogene	10.9183
PF3D7_1015900	enolase	10.916
PF3D7_0817800	conserved Plasmodium protein, unknown function	10.9074
PF3D7_0934800	cAMP-dependent protein kinase catalytic subunit	10.9015
PF3D7_1035500	merozoite surface protein 6	10.8551
PF3D7_0721800	conserved Plasmodium protein, unknown function	10.8518
PF3D7_0917900	heat shock protein 70	10.8436
PF3D7_0210100.1	60S ribosomal protein L37ae, putative	10.8381
PF3D7_1335100	merozoite surface protein 7	10.8339
PF3D7_1302100	gamete antigen 27/25	10.8196
PF3D7_0605900	long chain polyunsaturated fatty acid elongation enzyme, putative	10.8158
PF3D7_1115600	peptidyl-prolyl cis-trans isomerase	10.8121
PF3D7_0501500	rhoptry-associated protein 3	10.8028
PF3D7_1402200	conserved Plasmodium protein, unknown function	10.7936
PF3D7_1016300	GBP130 protein	10.7755
PF3D7_0718400	mitochondrial ribosomal protein S8 precursor, putative	10.7443
PF3D7_1471100	exported protein 2	10.7396
PF3D7_1356300	ubiquitin-conjugating enzyme E2, putative	10.7332
PF3D7_0520900	adenosylhomocysteinase	10.7259
PF3D7_0527100	ubiquitin-conjugating enzyme E2 N, putative	10.7153
PF3D7_0519200	V-type proton ATPase 16 kDa proteolipid subunit	10.7088
PF3D7_0817500	protein kinase c inhibitor-like protein, putative	10.7071
PF3D7_1341300	0S ribosomal protein L18-2, putative	10.6991
PF3D7_1317800	40S ribosomal protein S19	10.6918
PF3D7_0501300	skeleton-binding protein 1	10.6883
PF3D7_0827900	protein disulfide isomerase	10.6705
PF3D7_0919000	nucleosome assembly protein	10.666
PF3D7_1132800	aquaglyceroporin	10.6642
PF3D7_1343700	kelch protein K13	10.6524
PF3D7_1108600	endoplasmic reticulum-resident calcium binding protein	10.6408
PF3D7_0517300	serine/arginine-rich splicing factor 1	10.6405
PF3D7_1201200	Plasmodium exported protein (PHISTa-like), unknown function	10.6371
PF3D7_0418300	conserved Plasmodium protein, unknown function	10.6365
PF3D7_1144300	60S ribosomal protein L41	10.6358
PF3D7_0516900	60S ribosomal protein L2	10.622
PF3D7_1114100.1	rhomboid protease ROM1	10.6115
PF3D7_1436300	translocon component PTEX150	10.6035
PF3D7_1026600	conserved Plasmodium protein, unknown function	10.5957
PF3D7_0202100	liver stage associated protein 2	10.5915
PF3D7_1030000	transcription elongation factor SPT4, putative	10.5828
PF3D7_0813300	conserved Plasmodium protein, unknown function	10.5644
PF3D7_0314100.1	vesicle transport v-SNARE protein, putative	10.5619
PF3D7_0519400	40S ribosomal protein S24	10.5577
PF3D7_1331800	60S ribosomal protein L23, putative	10.5544
PF3D7_0816100	phosphopantothenoylcysteine decarboxylase, putative	10.5529
PF3D7_0818500	zinc finger protein, putative	10.5527
PF3D7_0423800	early transcribed membrane protein 4	10.5473
PF3D7_0920500	ADP-ribosylation factor, putative	10.5438
PF3D7_0808300	ubiquitin regulatory protein, putative	10.542
PF3D7_1351600	glycerol kinase	10.5345
PF3D7_0312400	glycogen synthase kinase 3	10.5061
PF3D7_0731500	Erythrocyte binding antigen-175	10.504
PF3D7_0935600	gametocytogenesis-implicated protein	10.5006
PF3D7_1231100	ras-related protein Rab-2	10.4998
PF3D7_0317600	40S ribosomal protein S11, putative	10.4628
PF3D7_1020900	ADP-ribosylation factor	10.4513
PF3D7_0423500	glideosome associated protein with multiple membrane spans 2	10.4498
PF3D7_0517000	60S ribosomal protein L12, putative	10.4494
PF3D7_1308300	40S ribosomal protein S27	10.4426
PF3D7_1477800	acyl-CoA binding protein	10.4349
PF3D7_1347200	nucleoside transporter 1	10.4221
PF3D7_0813900	40S ribosomal protein S16, putative	10.4149
PF3D7_1235100	conserved Plasmodium protein, unknown function	10.4109
PF3D7_0911900	falstatin	10.4007
PF3D7_1242700	40S ribosomal protein S17, putative	10.3974
PF3D7_1438900	thioredoxin peroxidase 1	10.3616
PF3D7_1243700	ubiquitin-conjugating enzyme E2, putative	10.345
PF3D7_1008700	tubulin beta chain	10.3244
PF3D7_1338200	60S ribosomal protein L6-2, putative	10.295
PF3D7_1018500	pre-mRNA-splicing factor RDS3, putative	10.2859
PF3D7_0404900	6-cysteine protein	10.2749
PF3D7_1002100	EMP1-trafficking protein	10.2718
PF3D7_1358800	40S ribosomal protein S15	10.2654
PF3D7_1214800	conserved Plasmodium protein, unknown function	10.2647
PF3D7_0422400	40S ribosomal protein S19	10.2607
PF3D7_1226300	haloacid dehalogenase-like hydrolase, putative	10.2589
PF3D7_0626800	pyruvate kinase	10.2352
PF3D7_1004000	60S ribosomal protein L13, putative	10.2187
PF3D7_0614500	60S ribosomal protein L19	10.2153
PF3D7_1361800	glideosome-associated connector	10.2091
PF3D7_0722700	conserved Plasmodium protein, unknown function	10.2068
PF3D7_0307100	40S ribosomal protein S12, putative	10.2065
PF3D7_1143400	translation initiation factor eIF-1A, putative	10.2034
PF3D7_0220000	liver stage antigen 3	10.1971
PF3D7_0525700	conserved Plasmodium protein, unknown function	10.1775
PF3D7_1123900	13 kDa ribonucleoprotein-associated protein, putative	10.1709
PF3D7_0516200	40S ribosomal protein S11	10.1621
PF3D7_0830400	CRA domain-containing protein, putative	10.1594
PF3D7_1109900	60S ribosomal protein L36	10.1593
PF3D7_1036500	probable protein, unknown function	10.1346
PF3D7_1351400	60S ribosomal protein L17, putative	10.1275
PF3D7_0803800	proteasome subunit beta type-4	10.1239
PF3D7_1309100	60S ribosomal protein L24, putative	10.1201
PF3D7_1125700	kelch domain-containing protein, putative	10.1194
PF3D7_1331300	signal peptidase 21 kDa subunit	10.1129
PF3D7_1216200	glycerol-3-phosphate dehydrogenase [NAD(+)], putative	10.1089
PF3D7_0312800	60S ribosomal protein L26, putative	10.1063
PF3D7_0108000	proteasome subunit beta type-3, putative	10.1042
PF3D7_0717500	calcium-dependent protein kinase 4	10.1013
PF3D7_1229400	macrophage migration inhibitory factor	10.0964
PF3D7_1030200	claudin-like apicomplexan microneme protein, putative	10.0881
PF3D7_1401600	Plasmodium exported protein (PHISTb), unknown function	10.0841
PF3D7_1125800	kelch domain-containing protein, putative	10.082
PF3D7_1146100	conserved Plasmodium protein, unknown function	10.0817
Pf_M7661101800	cytochrome c oxidase subunit 1	10.0728
PF3D7_0903900	60S ribosomal protein L32	10.067
PF3D7_1410600	eukaryotic translation initiation factor 2 subunit gamma, putative	10.065
PF3D7_1206000	shewanella-like protein phosphatase 2	10.0557
PF3D7_0918100	cytochrome b5-like heme/steroid binding protein, putative	10.0508
PF3D7_0821400	conserved Plasmodium protein, unknown function	10.0501
PF3D7_0707300	rhoptry-associated membrane antigen	10.0492
PF3D7_1414300	60S ribosomal protein L10, putative	10.0483
PF3D7_0719600	60S ribosomal protein L11a, putative	10.0439
PF3D7_0624000	hexokinase	10.0354
PF3D7_1361500.1	conserved Plasmodium protein, unknown function	10.0312
PF3D7_0630200	secreted ookinete protein, putative	10.0311
PF3D7_0416800	small GTP-binding protein sar1	10.0305
PF3D7_0710600	60S ribosomal protein L34	10.0283
PF3D7_1204900	probable protein, unknown function	10.027
PF3D7_1142600	60S ribosomal protein L35ae, putative	10.0263
PF3D7_1320600	ras-related protein Rab-11A	10.0227
PF3D7_0402100	Plasmodium exported protein (PHISTb), unknown function	10.0121
PF3D7_0530800	CPW-WPC family protein	9.99824
PF3D7_0304400.1	60S ribosomal protein L44	9.99737
PF3D7_0511000	translationally-controlled tumor protein homolog	9.99291
PF3D7_0501600	rhoptry-associated protein 2	9.99084
PF3D7_0621800	nascent polypeptide-associated complex subunit alpha, putative	9.98066
PF3D7_0202200	EMP1-trafficking protein	9.97246
PF3D7_0209800	ATP-dependent RNA helicase UAP56	9.95957
PF3D7_1115100	conserved Plasmodium protein, unknown function	9.95744
PF3D7_0520000	40S ribosomal protein S9, putative	9.95126
PF3D7_0702000	Plasmodium exported protein (hyp12), unknown function	9.94362
PF3D7_1444300	1-acyl-sn-glycerol-3-phosphate acyltransferase, putative	9.93072
PF3D7_1416700	conserved Plasmodium protein, unknown function	9.927
PF3D7_0504500	MOLO1 domain-containing protein, putative	9.92143
PF3D7_1116800	heat shock protein 101	9.92088
PF3D7_0502900	Tim10/DDP family zinc finger protein, putative	9.92005
PF3D7_1003500	40S ribosomal protein S20e, putative	9.91744
PF3D7_0307200	60S ribosomal protein L7, putative	9.91729
PF3D7_1211400	heat shock protein DNAJ homologue Pfj4	9.911
PF3D7_1306400	26S protease regulatory subunit 10B, putative	9.90528
PF3D7_0316300.1	inorganic pyrophosphatase, inorganic pyrophosphatase, putative	9.89166
PF3D7_0814000	60S ribosomal protein L13-2, putative	9.88466
PF3D7_1036000	merozoite surface protein 11	9.87619
PF3D7_1421200	40S ribosomal protein S25	9.86813
PF3D7_0302500	cytoadherence linked asexual protein 3.1	9.86764
PF3D7_0823200	RNA-binding protein, putative	9.86237
PF3D7_1447600	conserved Plasmodium protein, unknown function	9.85992
PF3D7_1203900	ubiquitin-conjugating enzyme E2	9.85605
PF3D7_1108500	succinyl-CoA synthetase alpha subunit, putative	9.85171
PF3D7_1107400	DNA repair protein RAD51	9.84908
PF3D7_1420700	surface protein P113	9.8422
PF3D7_0930300	merozoite surface protein 1	9.84181
PF3D7_1307500	conserved Plasmodium protein, unknown function	9.83368
PF3D7_1410800	ankyrin-repeat protein, putative	9.83059
PF3D7_1310600	ras-related protein Rab-5B	9.82494
PF3D7_0508000	6-cysteine protein	9.82445
PF3D7_1401100	DnaJ protein, putative	9.82319
PF3D7_0308500	activator of Hsp90 ATPase, putative	9.82226
PF3D7_0503000	50S ribosomal protein L28, apicoplast, putative	9.82139
PF3D7_1366100	DIP13 homolog, putative	9.81316
PF3D7_1404900	conserved Plasmodium protein, unknown function	9.81232
PF3D7_1027800	60S ribosomal protein L3	9.81058
PF3D7_1120100	phosphoglycerate mutase, putative	9.80539
PF3D7_0706400	60S ribosomal protein L37	9.80177
PF3D7_0826700	receptor for activated c kinase	9.79751
PF3D7_1127100	conserved Plasmodium protein, unknown function	9.79539
PF3D7_1141200	conserved Apicomplexan protein, unknown function	9.79092
PF3D7_1439900	triosephosphate isomerase	9.78489
PF3D7_1352500	thioredoxin-related protein, putative	9.77762
PF3D7_0830500	sporozoite and liver stage tryptophan-rich protein, putative	9.76674
PF3D7_0519700	FoP domain-containing protein, putative	9.75895
PF3D7_1008400	26S protease regulatory subunit 4, putative	9.74391
PF3D7_0916700	RNA-binding protein musashi, putative	9.7419
PF3D7_0936300	ring-exported protein 3	9.72957
PF3D7_1029600	adenosine deaminase	9.72895
PF3D7_0301800	Plasmodium exported protein, unknown function	9.7242
PF3D7_1460700	60S ribosomal protein L27	9.71424
PF3D7_0306300	glutaredoxin 1	9.71415
PF3D7_1439400	cytochrome b-c1 complex subunit Rieske, putative	9.71163
PF3D7_0935900	ring-exported protein 1	9.70981
PF3D7_0210600	conserved Plasmodium protein, unknown function	9.70384
PF3D7_0814900	superoxide dismutase [Fe]	9.6966
PF3D7_0419600	ran-specific GTPase-activating protein 1, putative	9.69107
PF3D7_1248900	26S protease regulatory subunit 8, putative	9.68109
PF3D7_1421900	copper transporter, putative	9.67903
PF3D7_1366500	nucleoside diphosphate kinase	9.67635
PF3D7_1456800	V-type H(+)-translocating pyrophosphatase, putative	9.66784
PF3D7_1124600	ethanolamine kinase	9.66498
PF3D7_1310200	conserved Plasmodium protein, unknown function	9.66191
PF3D7_1408600	40S ribosomal protein S8e, putative	9.66182
PF3D7_0927900	phosphatidylserine decarboxylase	9.64219
PF3D7_0217500	calcium-dependent protein kinase 1	9.63641
PF3D7_1328300	conserved Plasmodium protein, unknown function	9.63306
PF3D7_0903200	ras-related protein RAB7	9.62883
PF3D7_0627500	protein DJ-1	9.61887
PF3D7_1209200	U6 snRNA-associated Sm-like protein LSm7, putative	9.61726
PF3D7_0525100	acyl-CoA synthetase	9.61674
PF3D7_0217800	40S ribosomal protein S26	9.61339
PF3D7_1321900	conserved Plasmodium protein, unknown function	9.61337
PF3D7_1019400	60S ribosomal protein L30e, putative	9.59567
PF3D7_0518800	secreted ookinete protein, putative	9.5952
PF3D7_1322900	conserved Plasmodium protein, unknown function	9.59231
PF3D7_1430900	cytochrome c oxidase subunit 2, putative	9.58932
PF3D7_0524000	karyopherin beta	9.58531
PF3D7_0925600	zinc binding protein (Yippee), putative	9.58257
PF3D7_1035700	duffy binding-like merozoite surface protein	9.58154
PF3D7_1429300	CPW-WPC family protein	9.57831
PF3D7_1113400	ubiquitin domain-containing protein DSK2, putative	9.57419
PF3D7_1126900	small nuclear ribonucleoprotein F, putative	9.57158
PF3D7_1023900	chromodomain-helicase-DNA-binding protein 1 homolog, putative	9.57137
PF3D7_1110700	actin-like protein, putative	9.56781
PF3D7_1372200	histidine-rich protein III	9.56714
PF3D7_1465900	40S ribosomal protein S3	9.56504
PF3D7_0934500	V-type proton ATPase subunit E, putative	9.55817
PF3D7_0929400	high molecular weight rhoptry protein 2	9.55666
PF3D7_0613900	AP2 domain transcription factor, putative	9.53589
PF3D7_1410400	rhoptry-associated protein 1	9.52802
PF3D7_1407800	plasmepsin IV	9.52101
PF3D7_1354400	V-type proton ATPase 21 kDa proteolipid subunit, putative	9.52007
PF3D7_1345600	inner membrane complex protein	9.51833
PF3D7_0318700	conserved Plasmodium protein, unknown function	9.51391
PF3D7_1218000	hrombospondin-related apical membrane protein	9.5099
PF3D7_1031700	protein phosphatase inhibitor 3	9.50577
PF3D7_0708700	Cg8 protein	9.49642
PF3D7_0731100	EMP1-trafficking protein	9.4956
PF3D7_0612700	6-cysteine protein	9.49338
PF3D7_1341200	60S ribosomal protein L18, putative	9.49312
PF3D7_1404100	cytochrome c, putative	9.49136
PF3D7_1457200	thioredoxin 1	9.47777
PF3D7_1451100	elongation factor 2	9.47685
PF3D7_0105400.1	conserved Plasmodium protein, unknown function	9.47059
PF3D7_0722200	rhoptry-associated leucine zipper-like protein 1	9.46991
PF3D7_0204200	conserved Plasmodium protein, unknown function	9.46839
PF3D7_0610800	transketolase	9.4672
PF3D7_1116700	dipeptidyl aminopeptidase 1	9.46642
PF3D7_1327300	conserved Plasmodium protein, unknown function	9.46258
PF3D7_0410000	erythrocyte vesicle protein 1	9.46014
PF3D7_0319100	E3 ubiquitin-protein ligase RBX1, putative	9.4575
PF3D7_0727400	proteasome subunit alpha type-5, putative	9.45384
PF3D7_0507100	60S ribosomal protein L4	9.44696
PF3D7_1127600	CRAL/TRIO domain-containing protein, putative	9.44659
PF3D7_1445900	ATP-dependent RNA helicase DDX5, putative	9.43999
PF3D7_1107000	U6 snRNA-associated Sm-like protein LSm4, putative	9.43964
PF3D7_1461400	conserved Plasmodium protein, unknown function	9.43676
PF3D7_0323400	Rh5 interacting protein	9.4121
PF3D7_0405900	apical sushi protein	9.40763
PF3D7_1110600	mitochondrial ribosomal protein L11 precursor, putative	9.40611
PF3D7_1361900	proliferating cell nuclear antigen 1	9.40494
PF3D7_1117400	conserved Plasmodium protein, unknown function	9.4023
PF3D7_1342000	40S ribosomal protein S6	9.3985
PF3D7_1347700	ethanolamine-phosphate cytidylyltransferase	9.39329
PF3D7_1116300	peptidyl-prolyl cis-trans isomerase	9.38851
PF3D7_1133000	conserved Plasmodium protein, unknown function	9.38612
PF3D7_1105400	40S ribosomal protein S4, putative	9.38118
PF3D7_0608500	proteasome subunit alpha type-2, putative	9.38044
PF3D7_1431700	60S ribosomal protein L14, putative	9.3799
PF3D7_0308800	conserved protein, unknown function	9.37463
PF3D7_0721900	V-type ATPase V0 subunit e, putative	9.37131
PF3D7_0527500	Hsc70-interacting protein	9.36873
PF3D7_1339400	conserved Plasmodium protein, unknown function	9.35365
PF3D7_1252600	esterase, putative	9.34961
PF3D7_0203700	protein MAK16, putative	9.33838
PF3D7_1424100	60S ribosomal protein L5, putative	9.33683
PF3D7_1137800	sporozoite surface protein essential for liver stage development, putative	9.32654
PF3D7_0705900	ATP synthase subunit C, putative	9.3261
PF3D7_0107000.1	centrin-1	9.32513
PF3D7_0109400	tubulin-specific chaperone a, putative	9.325
PF3D7_1336700	conserved Plasmodium protein, unknown function	9.31542
PF3D7_1328800	transcriptional regulatory protein sir2a	9.30945
PF3D7_1318800	translocation protein SEC63, putative	9.29784
PF3D7_1218500	dynamin-like protein, putative	9.28932
PF3D7_0935500	Plasmodium exported protein, unknown function	9.28775
PF3D7_1236900	conserved Plasmodium protein, unknown function	9.28345
PF3D7_1022700	phospholipid scramblase, putative	9.28242
PF3D7_1454900	conserved Plasmodium protein, unknown function	9.28224
PF3D7_0305700	ubiquitin-conjugating enzyme E2, putative	9.28138
PF3D7_1035300	probable protein, unknown function	9.27776
PF3D7_0703600	conserved Plasmodium protein, unknown function	9.27494
PF3D7_1020000	RNA-binding protein 34, putative	9.27043
PF3D7_0203400	conserved Plasmodium protein, unknown function	9.26321
PF3D7_1024800	exported protein 3	9.26187
PF3D7_1118000	conserved Plasmodium protein, unknown function	9.25804
PF3D7_0320700	signal peptidase complex subunit SPC2, putative	9.25292
PF3D7_0416200	conserved protein, unknown function	9.24905
PF3D7_0512600	ras-related protein Rab-1B	9.24717
PF3D7_0929600	G2 protein, putative	9.24657
PF3D7_0613400	50S ribosomal protein L18, apicoplast, putative	9.2431
PF3D7_1237900	conserved Plasmodium protein, unknown function	9.24106
PF3D7_0311500	conserved Plasmodium protein, unknown function	9.23791
PF3D7_0903700	alpha tubulin 1	9.23633
PF3D7_1451200	conserved Plasmodium protein, unknown function	9.23374
PF3D7_1130400	26S protease regulatory subunit 6A, putative	9.23279
PF3D7_1202400	peptidyl-prolyl cis-trans isomerase	9.23246
PF3D7_1136900	subtilisin-like protease 2	9.2321
PF3D7_1301600	erythrocyte binding antigen-140	9.23178
PF3D7_1351700	inner membrane complex protein 1f, putative	9.23088
PF3D7_0818100	U4/U6.U5 small nuclear ribonucleoprotein, putative	9.22743
PF3D7_1455300	conserved Plasmodium protein, unknown function	9.22716
PF3D7_1008800	nucleolar protein 5, putative	9.22359
PF3D7_0408000	conserved Plasmodium protein, unknown function	9.21874
PF3D7_1361100	protein transport protein Sec24A	9.2175
PF3D7_0718500	prefoldin subunit 3, putative	9.21468
PF3D7_1135900	3-oxo-5-alpha-steroid 4-dehydrogenase, putative	9.2125
PF3D7_0801000	Plasmodium exported protein (PHISTc), unknown function	9.18719
PF3D7_0921000.1	ubiquitin-conjugating enzyme E2, putative	9.18431
PF3D7_1016800	Plasmodium exported protein (PHISTc), unknown function	9.17983
PF3D7_0724800	kelch domain-containing protein, putative	9.17871
PF3D7_0206200	pantothenate transporter	9.17222
PF3D7_1033900	ubiquitin-conjugating enzyme E2, putative	9.16416
PF3D7_0323000	translation machinery-associated protein 7, putative	9.16373
PF3D7_1315400	zinc finger (CCCH type) protein, putative	9.16325
PF3D7_0819600	conserved Plasmodium protein, unknown function	9.16113
PF3D7_0507500	subtilisin-like protease 1	9.15881
PF3D7_0828900	conserved Plasmodium protein, unknown function	9.15548
PF3D7_1125000	conserved Plasmodium protein, unknown function	9.14186
PF3D7_1409400	conserved Plasmodium membrane protein, unknown function	9.13866
PF3D7_1316300	conserved Plasmodium protein, unknown function	9.13325
PF3D7_1338100	26S proteasome regulatory subunit RPN3, putative	9.13235
PF3D7_0321400	protein kinase, putative	9.12172
PF3D7_0506900	rhomboid protease ROM4	9.11829
PF3D7_1414400	serine/threonine protein phosphatase PP1	9.1085
PF3D7_1438100	secretory complex protein 62	9.10372
PF3D7_0914600	transcription elongation factor 1, putative	9.10296
PF3D7_1311500	26S protease regulatory subunit 7, putative	9.09891
PF3D7_1416900	prefoldin subunit 2, putative	9.09866
PF3D7_1129200	26S proteasome regulatory subunit RPN7, putative	9.09843
PF3D7_1124900	60S ribosomal protein L35, putative	9.09639
PF3D7_1367000	suppressor of kinetochore protein 1, putative	9.09365
PF3D7_1010600	eukaryotic translation initiation factor 2 subunit beta	9.0902
PF3D7_0523300	conserved Plasmodium protein, unknown function	9.07374
PF3D7_0919200	PPPDE peptidase, putative	9.06864
PF3D7_1353200	membrane associated histidine-rich protein	9.06702
PF3D7_1339300	conserved Plasmodium protein, unknown function	9.06343
PF3D7_1115900	palmitoyltransferase DHHC9	9.06267
PF3D7_1012200	rhoptry associated adhesin	9.06242
PF3D7_1207300	LIMP protein, putative	9.05585
PF3D7_1464600	serine/threonine protein phosphatase UIS2, putative	9.05408
PF3D7_1335400	reticulocyte binding protein 2 homologue a	9.05371
PF3D7_1031200	MORN repeat-containing protein 1	9.04996
PF3D7_0702200	lysophospholipase, putative	9.04963
PF3D7_1439600	conserved Plasmodium protein, unknown function	9.048
PF3D7_0830600	Plasmodium exported protein (PHISTc), unknown function	9.04644
PF3D7_1335300	reticulocyte binding protein 2 homologue b	9.04405
PF3D7_1338300	elongation factor 1-gamma, putative	9.04142
PF3D7_0423400	apical asparagine-rich protein AARP	9.03851
PF3D7_0528400	palmitoyltransferase DHHC7	9.03608
PF3D7_0518300	proteasome subunit beta type-1, putative	9.03245
PF3D7_0623300	EGF-like membrane protein, putative	9.03235
PF3D7_1112000	conserved Plasmodium protein, unknown function	9.02777
PF3D7_1424400	60S ribosomal protein L7-3, putative	9.0277
PF3D7_1451700	calcineurin subunit B	9.02662
PF3D7_0102500	erythrocyte binding antigen-181	9.02603
PF3D7_0818600	BEM46-like protein, putative	9.01931
PF3D7_0903600.1	conserved Plasmodium protein, unknown function, unspecified product	9.01852
PF3D7_1431100	PhIL1 interacting protein PIP2	9.0179
PF3D7_1115700	cysteine proteinase falcipain 2a	9.01786
PF3D7_1353100	Plasmodium exported protein, unknown function	9.0162
PF3D7_1028600	conserved Plasmodium protein, unknown function	9.0101
PF3D7_0816200	vacuolar protein sorting-associated protein 2, putative	9.00155
PF3D7_1329600	conserved Plasmodium protein, unknown function	9.00014
PF3D7_0730300	AP2 domain transcription factor AP2-L, putative	8.99578
PF3D7_1316200	ADP-ribosylation factor, putative	8.99414
PF3D7_1437900	HSP40, subfamily A	8.99028
PF3D7_1120200	conserved Plasmodium protein, unknown function	8.98874
PF3D7_1464400	zinc finger protein, putative	8.98598
PF3D7_0522300	18S rRNA (guanine-N(7))-methyltransferase, putative	8.9853
PF3D7_0830900	Plasmodium exported protein, unknown function	8.97677
PF3D7_0220200	Plasmodium exported protein, unknown function	8.97556
PF3D7_1022500	citrate synthase, mitochondrial, putative	8.97309
PF3D7_1470900	proteasome subunit beta type-2, putative	8.97273
PF3D7_0721100	conserved Plasmodium protein, unknown function	8.96669
PF3D7_0529900	RING zinc finger protein, putative	8.96486
PF3D7_1407100	rRNA 2'-O-methyltransferase fibrillarin, putative	8.96353
PF3D7_1237700	conserved protein, unknown function	8.95548
PF3D7_1008900	adenylate kinase	8.95113
PF3D7_0107500	lipid/sterol:H+ symporter	8.95082
PF3D7_1427900	leucine-rich repeat protein	8.94055
PF3D7_0530100	SNARE protein, putative	8.93932
PF3D7_1011800	PRE-binding protein	8.93726
PF3D7_1466500	conserved Plasmodium protein, unknown function	8.93634
PF3D7_1418000	ubiquitin fusion degradation protein 1, putative	8.93009
PF3D7_0503800	60S ribosomal protein L31	8.9245
PF3D7_1017100	rhoptry neck protein 12	8.92266
PF3D7_0522500	50S ribosomal protein L17, apicoplast, putative	8.91697
PF3D7_0617300	conserved Plasmodium protein, unknown function	8.91558
PF3D7_1223400	phospholipid-transporting ATPase, putative	8.91474
PF3D7_1460300	60S ribosomal protein L29, putative	8.91332
PF3D7_1126700	autophagy-related protein 23, putative	8.91055
PF3D7_0316600	formate-nitrite transporter	8.90576
PF3D7_0702100	Plasmodium exported protein (PHISTb), unknown function, pseudogene	8.89857
PF3D7_0805600	PAP2-like protein, putative	8.89645
PF3D7_0927800	cytochrome c oxidase subunit 5B, putative	8.89497
PF3D7_1243800	WD repeat-containing protein 82, putative	8.89439
PF3D7_0722400	Obg-like ATPase 1, putative	8.89151
PF3D7_0110800	transcription initiation factor TFIIB, putative	8.89047
PF3D7_1326000	conserved Plasmodium protein, unknown function	8.88899
PF3D7_1328100	proteasome subunit beta type-7, putative	8.88864
PF3D7_1238800	acyl-CoA synthetase	8.8871
PF3D7_1425300	conserved Plasmodium protein, unknown function	8.88581
PF3D7_1403600	selenoprotein	8.88424
PF3D7_0216700.1	autophagy-related protein 11, putative	8.88202
PF3D7_1030900	ookinete surface protein P28	8.88167
PF3D7_0612500	conserved Apicomplexan protein, unknown function	8.87885
PF3D7_1110000	conserved Plasmodium protein, unknown function	8.8719
PF3D7_0319600	elongation factor 1-delta, putative	8.8701
PF3D7_0407900	AAA family ATPase, putative	8.86339
PF3D7_1017400	phosphomannomutase, putative	8.86323
PF3D7_1302800	40S ribosomal protein S7, putative	8.86261
PF3D7_0606000	conserved Plasmodium protein, unknown function	8.8561
PF3D7_1205600	tetratricopeptide repeat protein, putative	8.856
PF3D7_1416500	NADP-specific glutamate dehydrogenase	8.85173
PF3D7_0815600	eukaryotic translation initiation factor 3 subunit G, putative	8.84374
PF3D7_0306000	conserved Plasmodium protein, unknown function	8.84312
PF3D7_0822900	conserved Plasmodium protein, unknown function	8.84127
PF3D7_1025800	conserved Plasmodium protein, unknown function	8.83912
PF3D7_0925700	histone deacetylase 1	8.83736
PF3D7_0907500	conserved Plasmodium protein, unknown function	8.82801
PF3D7_0402200	surface-associated interspersed protein 4.1 (SURFIN 4.1), pseudogene	8.81806
PF3D7_1211700	DNA replication licensing factor MCM5, putative	8.81303
PF3D7_0413600	26S protease regulatory subunit 6B, putative	8.81293
PF3D7_1361700	cytochrome c oxidase subunit 2, putative	8.81039
PF3D7_0322900	40S ribosomal protein S3A, putative	8.80922
PF3D7_1108400	casein kinase 2, alpha subunit	8.80887
PF3D7_0404700	dipeptidyl aminopeptidase 3	8.80511
PF3D7_0214900	rhoptry neck protein 6	8.79021
PF3D7_0933600	mitochondrial-processing peptidase subunit beta, putative	8.78959
PF3D7_1323100	60S ribosomal protein L6, putative	8.7853
PF3D7_1407900	plasmepsin I	8.78312
PF3D7_1340700	ras-related protein Rab-11B	8.77989
PF3D7_1337800	calcium-dependent protein kinase 5	8.77671
PF3D7_1333800	conserved Plasmodium protein, unknown function	8.77543
PF3D7_1028800	conserved Plasmodium protein, unknown function	8.77112
PF3D7_0936000	ring-exported protein 2	8.76945
PF3D7_1115400	cysteine proteinase falcipain 3	8.76694
PF3D7_0806800	V-type proton ATPase subunit a, putative	8.76532
PF3D7_0811300	CCR4-associated factor 1	8.76446
PF3D7_0317000	proteasome subunit alpha type-3, putative	8.75733
PF3D7_0816400	EF-hand calcium-binding domain-containing protein, putative	8.75446
PF3D7_0934400	AP2 domain transcription factor, putative	8.75371
PF3D7_0821700	60S ribosomal protein L22, putative	8.72393
PF3D7_1215300	10 kDa chaperonin	8.72063
PF3D7_0214700	conserved Plasmodium protein, unknown function	8.71692
PF3D7_0609800	palmitoyltransferase DHHC2, putative	8.70802
PF3D7_1012900	autophagy-related protein 18	8.70729
PF3D7_1409300	DNA damage-inducible protein 1, putative	8.70648
PF3D7_1414000	26S proteasome regulatory subunit RPN13, putative	8.70625
PF3D7_0936600	gametocyte exported protein 5	8.7061
PF3D7_0417500.1	memo-like protein	8.7027
PF3D7_1325100	phosphoribosylpyrophosphate synthetase	8.70216
PF3D7_0418800	MOLO1 domain-containing protein, putative	8.70191
PF3D7_0210900	conserved Plasmodium protein, unknown function	8.70045
PF3D7_0104200	StAR-related lipid transfer protein	8.69209
PF3D7_1132200	T-complex protein 1 subunit alpha	8.69133
PF3D7_1022900	4-hydroxy-3-methylbut-2-en-1-yl diphosphate synthase (ferredoxin), putative	8.68788
PF3D7_0828800	GPI-anchored micronemal antigen	8.68615
PF3D7_0214600	serine/threonine protein kinase, putative	8.68609
PF3D7_1224100	conserved Plasmodium protein, unknown function	8.6819
PF3D7_1125600	conserved Plasmodium protein, unknown function	8.67776
PF3D7_1454500	iron sulfur cluster assembly protein, putative	8.67554
PF3D7_1105600	translocon component PTEX88	8.67522
PF3D7_1332800	eukaryotic translation initiation factor 6, putative	8.65281
PF3D7_1426000	60S ribosomal protein L21	8.65163
PF3D7_0401800	Plasmodium exported protein (PHISTb), unknown function	8.64491
PF3D7_0709000	chloroquine resistance transporter	8.64372
Pf_M7661101100	cytochrome c oxidase subunit 3	8.6391
PF3D7_1423300	serine/threonine protein phosphatase 7	8.63847
PF3D7_0308200	T-complex protein 1 subunit eta	8.63723
PF3D7_0807500	proteasome subunit alpha type-6, putative	8.63372
PF3D7_1212700	eukaryotic translation initiation factor 3 subunit A, putative	8.6327
PF3D7_0913000	conserved protein, unknown function	8.63178
PF3D7_1342700	DNA-directed RNA polymerases I, II, and III subunit RPABC4, putative	8.62996
PF3D7_1238000	COPI associated protein, putative	8.62694
PF3D7_1248700	conserved Plasmodium protein, unknown function	8.62466
PF3D7_1222500	diphthine--ammonia ligase, putative	8.62233
PF3D7_1437300	conserved Plasmodium protein, unknown function	8.62183
PF3D7_1114200	GTPase-activating protein, putative	8.62174
PF3D7_0516500	major facilitator superfamily domain-containing protein, putative	8.61872
PF3D7_0924400	conserved Plasmodium protein, unknown function	8.61742
PF3D7_1308000	conserved Plasmodium membrane protein, unknown function	8.61665
PF3D7_0503600	myosin B	8.6156
PF3D7_0923900	polyadenylate-binding protein 2, putative	8.61536
PF3D7_1323400	60S ribosomal protein L23	8.60711
PF3D7_1243300	conserved Plasmodium protein, unknown function	8.59753
PF3D7_0613100	conserved Plasmodium protein, unknown function	8.59283
PF3D7_1003100	conserved Plasmodium protein, unknown function	8.59236
PF3D7_1230700	protein transport protein SEC13	8.59121
PF3D7_0414800	conserved Plasmodium protein, unknown function	8.59082
PF3D7_1204700	conserved Plasmodium protein, unknown function	8.58818
PF3D7_0315100	eukaryotic translation initiation factor 4E	8.58695
PF3D7_1224900	splicing factor 3B subunit 6, putative	8.58507
PF3D7_0309500	asparagine synthetase [glutamine-hydrolyzing], putative	8.58347
PF3D7_1362600	conserved Plasmodium protein, unknown function	8.58229
PF3D7_0918200.1	50S ribosomal protein L3, apicoplast, putative	8.58111
PF3D7_0817600	conserved Plasmodium protein, unknown function	8.57885
PF3D7_0914100	conserved Plasmodium protein, unknown function	8.57756
PF3D7_1025000	EF-hand calcium-binding domain-containing protein, putative	8.57573
PF3D7_0506400	conserved Plasmodium protein, unknown function	8.57287
PF3D7_0627300	E3 ubiquitin-protein ligase RNF5, putative	8.57068
PF3D7_0906100	vacuolar protein sorting-associated protein 46, putative	8.5683
PF3D7_0109100	LCCL domain-containing protein	8.56642
PF3D7_0810900.1	conserved Plasmodium protein, unknown function	8.56572
PF3D7_1364800	DNA-directed RNA polymerases I, II, and III subunit RPABC1, putative	8.56321
PF3D7_0604900	conserved Plasmodium protein, unknown function	8.56307
PF3D7_0518200	SWIB/MDM2 domain-containing protein	8.56291
PF3D7_1019900	autophagy-related protein 8	8.55953
PF3D7_1230300	subpellicular microtubule protein 2, putative	8.55786
PF3D7_0409100	U4/U6 small nuclear ribonucleoprotein PRP31, putative	8.55763
PF3D7_0622600	cytochrome b-c1 complex subunit 9, putative	8.55654
PF3D7_1200700	acyl-CoA synthetase	8.55465
PF3D7_1462700	cytochrome c1 precursor, putative	8.55457
PF3D7_1315500	conserved Plasmodium protein, unknown function	8.55359
PF3D7_0103800	actin-related protein	8.55287
PF3D7_1223000	conserved Plasmodium protein, unknown function	8.54786
PF3D7_0207500	serine repeat antigen 6	8.54211
PF3D7_1437200	ribonucleoside-diphosphate reductase large subunit, putative	8.54115
PF3D7_0904200	PH domain-containing protein, putative	8.53404
PF3D7_1229500	T-complex protein 1 subunit gamma	8.52834
PF3D7_0205900	26S proteasome regulatory subunit RPN1, putative	8.52582
PF3D7_1333700	histone H3-like centromeric protein CSE4	8.52492
PF3D7_0813000	conserved Plasmodium protein, unknown function	8.52306
PF3D7_0707900	ribosomal protein S8e, putative	8.50782
PF3D7_1252300	conserved Plasmodium protein, unknown function	8.50748
PF3D7_0624300	CPW-WPC family protein	8.50732
PF3D7_0519100	50S ribosomal protein L14, mitochondrial, putative	8.50725
PF3D7_1149100.1	Plasmodium exported protein, unknown function	8.5053
PF3D7_1342500	sporozoite protein essential for cell traversal	8.50419
PF3D7_1345900	kinetochore protein SPC25, putative	8.50348
PF3D7_1140200	conserved Plasmodium protein, unknown function	8.49958
PF3D7_0902500	serine/threonine protein kinase, FIKK family	8.49937
PF3D7_0420300	AP2 domain transcription factor, putative	8.49849
PF3D7_1109400	essential nuclear protein 1, putative	8.49741
PF3D7_1223700	vacuolar iron transporter	8.49608
PF3D7_1115500	AP2 domain transcription factor, putative	8.49386
PF3D7_0527000	DNA replication licensing factor MCM3, putative	8.48713
PF3D7_1003300	N-terminal acetyltransferase A complex catalytic subunit ARD1, putative	8.48676
PF3D7_1020100	RNA-binding protein 34, putative	8.48611
PF3D7_0811400	conserved protein, unknown function	8.48531
PF3D7_1330200	conserved Plasmodium protein, unknown function	8.48342
PF3D7_0918700	conserved Plasmodium protein, unknown function	8.48299
PF3D7_1432700	protein-L-isoaspartate(D-aspartate) O-methyltransferase, putative	8.47644
PF3D7_0801400	conserved Plasmodium protein, unknown function	8.4755
PF3D7_0615700	RNA and export factor binding protein, putative	8.47519
PF3D7_0904000	GTPase-activating protein, putative	8.47183
PF3D7_0907700	proteasome activator 28 subunit beta, putative	8.47118
PF3D7_0630000	CPW-WPC family protein	8.46947
PF3D7_0418200	eukaryotic translation initiation factor 3 subunit M, putative	8.46858
PF3D7_1359800	ADP-ribosylation factor, putative	8.46614
PF3D7_1235700	ATP synthase subunit beta, mitochondrial	8.46503
PF3D7_0931500	conserved Plasmodium protein, unknown function	8.46432
PF3D7_0906500	arginase	8.46412
PF3D7_1325000	U6 snRNA-associated Sm-like protein LSm6, putative	8.46223
PF3D7_1115000	conserved Plasmodium protein, unknown function	8.46112
PF3D7_1355800	splicing factor 3B subunit 5, putative	8.46102
PF3D7_1321800	protein transport protein SFT2, putative	8.45655
PF3D7_0509000	alpha-soluble NSF attachment protein, putative	8.45284
PF3D7_0323500	survival motor neuron-like protein	8.44928
PF3D7_1251300	thymidylate kinase	8.44367
PF3D7_1445400	protein serine/threonine kinase-1	8.43899
PF3D7_1149200	ring-infected erythrocyte surface antigen	8.43652
PF3D7_1142500	60S ribosomal protein L28	8.42903
PF3D7_0308300	conserved Plasmodium protein, unknown function	8.42724
PF3D7_1476300	Plasmodium exported protein (PHISTb), unknown function	8.42483
PF3D7_0911100	conserved Plasmodium protein, unknown function	8.42078
PF3D7_0614000	thiamine-phosphate synthase, putative	8.4125
PF3D7_0207100	conserved Plasmodium protein, unknown function	8.41183
PF3D7_0708100	DNA-directed RNA polymerases I, II, and III subunit RPABC5, putative	8.41076
PF3D7_1010700	dolichyl-phosphate-mannose--protein mannosyltransferase, putative	8.40884
PF3D7_0423100	AP-4 complex subunit sigma, putative	8.40859
PF3D7_1402500	ribosomal protein S27a, putative	8.40572
PF3D7_0701900	Plasmodium exported protein, unknown function	8.40438
PF3D7_1405600	ribonucleoside-diphosphate reductase small chain, putative	8.40253
PF3D7_1321200	conserved protein, unknown function	8.40147
PF3D7_1370300	membrane associated histidine-rich protein	8.39923
PF3D7_0219700	Plasmodium exported protein (PHISTc), unknown function	8.39761
PF3D7_0812600	ubiquitin-conjugating enzyme E2, putative	8.39644
PF3D7_1412300	nuclear transport factor 2, putative	8.39484
PF3D7_0212900	arginyl-tRNA--protein transferase	8.39292
PF3D7_1143100	AP2 domain transcription factor AP2-O, putative	8.39227
PF3D7_0611900	lsm12, putative	8.38447
PF3D7_1248400	conserved Plasmodium protein, unknown function	8.38408
PF3D7_0218500	small nuclear ribonucleoprotein Sm D2, putative	8.37957
PF3D7_1033100	S-adenosylmethionine decarboxylase/ornithine decarboxylase	8.37911
PF3D7_0421900	conserved Plasmodium protein, unknown function	8.37787
PF3D7_0621200	pyridoxine biosynthesis protein PDX1	8.37683
PF3D7_1433500	DNA topoisomerase 2	8.37477
PF3D7_1247800	dipeptidyl aminopeptidase 2	8.37326
PF3D7_1430200	plasmepsin IX	8.3668
PF3D7_0206700	adenylosuccinate lyase	8.36591
PF3D7_0618500	malate dehydrogenase	8.36537
PF3D7_1250300	vacuolar protein sorting-associated protein 26, putative	8.36536
PF3D7_1242800	rab specific GDP dissociation inhibitor	8.36285
PF3D7_0922500	phosphoglycerate kinase	8.36078
PF3D7_1366600	signal recognition particle receptor subunit alpha, putative	8.3582
PF3D7_1202200	mitochondrial phosphate carrier protein	8.35793
PF3D7_0715500	ATP synthase subunit epsilon, mitochondrial, putative	8.35651
PF3D7_1407300	pre-mRNA-splicing factor 38B, putative	8.35222
PF3D7_0806500	DnaJ protein, putative	8.34866
PF3D7_1469200	shewanella-like protein phosphatase 1, putative	8.34117
PF3D7_1231200	conserved Plasmodium protein, unknown function	8.33385
PF3D7_0702400	small exported membrane protein 1	8.33267
PF3D7_0303300	DNA-directed RNA polymerases I, II, and III subunit RPABC2, putative	8.32833
PF3D7_1110400	RNA-binding protein, putative	8.3234
PF3D7_0608700	T-complex protein 1 subunit zeta	8.32295
PF3D7_0523100	mitochondrial-processing peptidase subunit alpha, putative	8.32113
PF3D7_1211900	non-SERCA-type Ca2+ -transporting P-ATPase	8.31905
PF3D7_1105800	conserved Apicomplexan protein, unknown function	8.31383
PF3D7_1206700	eukaryotic translation initiation factor 5, putative	8.31164
PF3D7_0713800	negative elongation factor A, putative	8.30822
PF3D7_1021800	conserved Plasmodium membrane protein, unknown function	8.30468
PF3D7_1215000	thioredoxin peroxidase 2	8.29509
PF3D7_1118700	myosin light chain B	8.29506
PF3D7_0706300	conserved Plasmodium protein, unknown function	8.29235
PF3D7_0606100	RNA-binding protein, putative	8.29116
PF3D7_1441200	60S ribosomal protein L1, putative	8.28472
PF3D7_0522200	transcription initiation factor TFIID subunit 10, putative	8.2791
PF3D7_0320000	protein phosphatase inhibitor 2	8.27261
PF3D7_0931800	proteasome subunit beta type-6, putative	8.2656
PF3D7_1454400	aminopeptidase P	8.26436
PF3D7_0210000	secretory complex protein 61 gamma subunit	8.26357
PF3D7_0934300	conserved Plasmodium protein, unknown function	8.26284
PF3D7_1012300	cytochrome b-c1 complex subunit 7, putative	8.26202
PF3D7_1435200	conserved Plasmodium protein, unknown function	8.25469
PF3D7_0919100	DnaJ protein, putative	8.25358
PF3D7_1222300	endoplasmin, putative	8.25333
PF3D7_0504100	AN1-type zinc finger protein, putative	8.25249
PF3D7_1412900.1	ubiquitin-conjugating enzyme E2, putative	8.24908
PF3D7_0212300	peptide chain release factor subunit 1, putative	8.24573
PF3D7_0914400	conserved Plasmodium protein, unknown function	8.24232
PF3D7_1130100	60S ribosomal protein L38	8.24169
PF3D7_0612600	cytoplasmic tRNA 2-thiolation protein 1, putative	8.2411
PF3D7_1439800	vesicle-associated membrane protein, putative	8.24028
PF3D7_0705400	DNA replication licensing factor MCM7	8.23869
PF3D7_0931400	PUB domain-containing protein, putative	8.23775
PF3D7_1348600	conserved Plasmodium protein, unknown function	8.23086
PF3D7_1330800	RNA-binding protein, putative	8.22795
PF3D7_0109500	N-acetyltransferase, GNAT family, putative	8.22588
PF3D7_0609100	zinc transporter ZIP1, putative	8.22543
PF3D7_1001200	acyl-CoA binding protein, isoform 2, ACBP2	8.22475
PF3D7_1244700	conserved Plasmodium protein, unknown function	8.22396
PF3D7_1214500	conserved Plasmodium protein, unknown function	8.22027
PF3D7_1313000	ubiquitin-like protein nedd8 homologue, putative	8.21504
PF3D7_0404000	conserved Plasmodium protein, unknown function	8.21445
PF3D7_0802800	serine/threonine protein phosphatase 2B catalytic subunit A	8.21235
PF3D7_0425200	Plasmodium exported protein (hyp15), unknown function	8.20239
PF3D7_1026500	conserved Plasmodium protein, unknown function	8.20177
PF3D7_1037300	ADP/ATP transporter on adenylate translocase	8.20077
PF3D7_0623100	nuclear polyadenylated RNA-binding protein NAB2, putative	8.20047
PF3D7_0915100	SUMO-conjugating enzyme UBC9	8.19981
PF3D7_0527300	methionine aminopeptidase 1a, putative	8.19668
PF3D7_0827400	conserved Plasmodium protein, unknown function	8.19568
PF3D7_0618000	conserved Plasmodium membrane protein, unknown function	8.19201
PF3D7_1001600	exported lipase 2	8.18733
PF3D7_0423700	conserved Plasmodium protein, unknown function	8.18504
PF3D7_0410600	conserved Plasmodium protein, unknown function	8.18447
PF3D7_1411100.1	conserved Plasmodium membrane protein, unknown function, unspecified product	8.17823
PF3D7_0314000	HSP20-like chaperone, putative	8.17746
PF3D7_0418700	RNA-binding protein NOB1, putative	8.17663
PF3D7_0619400	cell division cycle protein 48 homologue, putative	8.17526
PF3D7_0304100	inner membrane complex protein 1e, putative	8.1717
PF3D7_1140100	V-type proton ATPase subunit F, putative	8.17138
PF3D7_1336600	conserved Plasmodium protein, unknown function	8.16096
PF3D7_0320500	nicotinamidase, putative	8.16045
PF3D7_1341900	V-type proton ATPase subunit D, putative	8.15913
PF3D7_0110700	chromatin assembly factor 1 protein WD40 domain, putative	8.15731
PF3D7_1246800	signal recognition particle receptor subunit beta, putative	8.15477
PF3D7_1401800	choline kinase	8.149
PF3D7_1445600	RNA-binding protein, putative	8.14873
PF3D7_1137500	apicoplast ribosomal protein S14p/S29e precursor, putative	8.14783
PF3D7_0909500	subpellicular microtubule protein 1, putative	8.14325
PF3D7_1144900	ras-related protein Rab-6	8.13989
PF3D7_1404200	conserved Plasmodium protein, unknown function	8.13484
PF3D7_0930000	procollagen lysine 5-dioxygenase, putative	8.13261
PF3D7_0424100	reticulocyte binding protein homologue 5	8.13194
PF3D7_1353000	tryptophan-rich protein, pseudogene	8.13171
PF3D7_1327400	conserved Plasmodium protein, unknown function	8.13006
PF3D7_0512000	prefoldin subunit 6, putative	8.12555
PF3D7_0703700	conserved Plasmodium protein, unknown function	8.11841
PF3D7_1118500	nucleolar protein 56, putative	8.11405
PF3D7_0617200	conserved Plasmodium protein, unknown function	8.11379
PF3D7_1353900	proteasome subunit alpha type-7, putative	8.11313
PF3D7_1457000	signal peptide peptidase	8.1095
PF3D7_1214900	conserved Plasmodium membrane protein, unknown function	8.10908
PF3D7_1108700	heat shock protein J2	8.10567
PF3D7_1445700	conserved Plasmodium protein, unknown function	8.10487
PF3D7_1238900	protein kinase 2	8.10468
PF3D7_1145300	cysteine-rich PDZ-binding protein, putative	8.10367
PF3D7_0507800	conserved Plasmodium protein, unknown function	8.102
PF3D7_1243500	vacuolar-sorting protein SNF7, putative	8.10039
PF3D7_1033200	early transcribed membrane protein 10.2	8.09639
PF3D7_0415400	coatomer subunit zeta, putative	8.09539
PF3D7_0209700	RING zinc finger protein, putative	8.09284
PF3D7_0910600	DNA repair protein REV1, putative	8.09101
PF3D7_1011900	heme oxygenase	8.09082
PF3D7_1353800	proteasome subunit alpha type-4, putative	8.08236
PF3D7_0906600	zinc finger protein, putative	8.07886
PF3D7_1201900	conserved protein, unknown function	8.0772
PF3D7_0802200	1-cys peroxiredoxin	8.074
PF3D7_0613200	conserved Plasmodium protein, unknown function	8.07189
PF3D7_1301700	CX3CL1-binding protein 2	8.06892
PF3D7_0217300	AP-2 complex subunit sigma, putative	8.06863
PF3D7_1006900	PPPDE peptidase, putative	8.06786
PF3D7_1036900	conserved Plasmodium protein, unknown function	8.06712
PF3D7_1345700	isocitrate dehydrogenase [NADP], mitochondrial	8.06442
PF3D7_1218400	triose or hexose phosphate/phosphate translocator, putative	8.05905
PF3D7_0716400	transcription initiation factor IIA subunit 1, putative	8.05789
PF3D7_1323200	V-type proton ATPase subunit G, putative	8.05421
PF3D7_1346900	conserved Plasmodium protein, unknown function	8.05231
PF3D7_0414600	acylated pleckstrin-homology domain-containing protein, putative	8.05115
PF3D7_1011500	conserved Plasmodium membrane protein, unknown function	8.05034
PF3D7_1412500	actin II	8.04653
PF3D7_0723300	conserved Plasmodium protein, unknown function	8.04051
PF3D7_1110200	pre-mRNA-processing factor 6, putative	8.0306
PF3D7_0725200	mago nashi protein homologue, putative	8.02829
PF3D7_0922300	conserved Plasmodium protein, unknown function	8.02789
PF3D7_1103500	CPW-WPC family protein	8.02216
PF3D7_0423900	probable protein, unknown function	8.02105
PF3D7_0807400	coenzyme Q-binding protein COQ10 homolog, mitochondrial	8.01985
PF3D7_1459800	bax inhibitor 1, putative	8.01912
PF3D7_0601900	conserved Plasmodium protein, unknown function	8.01694
PF3D7_0934600	conserved Plasmodium protein, unknown function	8.01609
PF3D7_1473200	DnaJ protein, putative	8.01573
PF3D7_1430100	serine/threonine protein phosphatase 2A activator	8.01528
PF3D7_0304200	EH domain-containing protein	8.01423
PF3D7_0814600	conserved Plasmodium protein, unknown function	8.01294
PF3D7_0207200	iron-sulfur assembly protein, putative	8.00788
PF3D7_0935800	cytoadherence linked asexual protein 9	8.00579
PF3D7_0214100	protein transport protein SEC31	8.00443
PF3D7_0216600	MtN3-like protein	8.00152
PF3D7_0104300	ubiquitin carboxyl-terminal hydrolase 1, putative	7.99863
PF3D7_1458000	cysteine proteinase falcipain 1	7.99861
PF3D7_0111500	UMP-CMP kinase, putative	7.99751
PF3D7_0717200	conserved Plasmodium protein, unknown function	7.99618
PF3D7_1411900	p1/s1 nuclease, putative	7.99326
PF3D7_0813400	conserved Plasmodium protein, unknown function	7.99156
PF3D7_0205800	PH domain-containing protein, putative	7.99126
PF3D7_1404800	conserved Plasmodium protein, unknown function	7.99085
PF3D7_0502400	merozoite surface protein 8	7.99048
PF3D7_0822600	protein transport protein SEC23	7.97936
PF3D7_0708800	heat shock protein 110	7.97851
PF3D7_1362000	conserved Plasmodium protein, unknown function	7.97422
PF3D7_1314500	transmembrane emp24 domain-containing protein, putative	7.97302
PF3D7_0609700	conserved Plasmodium protein, unknown function	7.9729
PF3D7_1030800	calmodulin, putative	7.97268
PF3D7_0306500	conserved Plasmodium protein, unknown function	7.9724
PF3D7_1125900	conserved Plasmodium protein, unknown function	7.97163
PF3D7_0406100	V-type proton ATPase subunit B	7.96712
PF3D7_0929200	RNA-binding protein, putative	7.96578
PF3D7_1250700	conserved Plasmodium protein, unknown function	7.96243
PF3D7_1001900	Plasmodium exported protein (hyp16), unknown function	7.96214
PF3D7_0415500	nuclear cap-binding protein subunit 2, putative	7.95276
PF3D7_1361400	actin-depolymerizing factor 2	7.9508
PF3D7_1303400	LisH domain-containing protein, putative	7.9506
PF3D7_1027400	DNA-directed RNA polymerase II subunit RPB7, putative	7.94654
PF3D7_1209400	cytosolic iron-sulfur protein assembly protein 1, putative	7.94486
PF3D7_0817700	rhoptry neck protein 5	7.94005
PF3D7_0613000.1	conserved Apicomplexan protein, unknown function	7.93882
PF3D7_1359400	CUGBP Elav-like family member 1	7.93714
PF3D7_1419700	conserved Plasmodium protein, unknown function	7.93694
PF3D7_0905500	conserved Plasmodium protein, unknown function	7.93596
PF3D7_1312600	2-oxoisovalerate dehydrogenase subunit alpha, mitochondrial, putative	7.93471
PF3D7_1230400	ATP-dependent protease subunit ClpQ	7.9323
PF3D7_1027700.1	centrin-3	7.93052
PF3D7_0204700	hexose transporter	7.9303
PF3D7_1116900	conserved Plasmodium protein, unknown function	7.92899
PF3D7_1334900	MSP7-like protein, fragment, pseudogene	7.92783
PF3D7_0825800	conserved Plasmodium protein, unknown function	7.92122
PF3D7_0813200	CS domain protein, putative	7.9205
PF3D7_0608800	ornithine aminotransferase	7.91905
PF3D7_1233800	conserved Plasmodium protein, unknown function	7.91676
PF3D7_1027900	palmitoyltransferase DHHC10, putative	7.9111
PF3D7_1412800	glycylpeptide N-tetradecanoyltransferase	7.91007
PF3D7_1136200	conserved Plasmodium protein, unknown function	7.9045
PF3D7_0211600	UDP-N-acetylglucosamine transferase subunit ALG14, putative	7.90273
PF3D7_1016700	Plasmodium exported protein (PHISTc), unknown function	7.90205
PF3D7_1345100	thioredoxin 2	7.89827
PF3D7_0320800	ATP-dependent RNA helicase DDX6	7.89353
PF3D7_1349700	peptidase, putative	7.88988
PF3D7_1408000	plasmepsin II	7.88811
PF3D7_0605300	serine/threonine protein kinase	7.88007
PF3D7_1478800	Plasmodium exported protein, unknown function	7.87376
PF3D7_1148900	Plasmodium exported protein, unknown functio	7.86932
PF3D7_0909300	apoptosis-related protein	7.86663
PF3D7_1434400	conserved Plasmodium membrane protein, unknown function	7.86519
PF3D7_1346700	6-cysteine protein	7.86244
PF3D7_1138500	protein phosphatase PPM2	7.85977
PF3D7_0418500	trafficking protein particle complex subunit 3, putative	7.85783
PF3D7_1010100	PI31 domain-containing protein, putative	7.85711
PF3D7_1434800	mitochondrial acidic protein MAM33, putative	7.85677
PF3D7_1356200	mitochondrial import inner membrane translocase subunit TIM23, putative	7.85588
PF3D7_0605200	conserved Plasmodium protein, unknown function	7.85528
PF3D7_1235600	serine hydroxymethyltransferase	7.8527
PF3D7_0407200	peptidyl-tRNA hydrolase 2, putative	7.84882
PF3D7_1034700	ADP-ribosylation factor, putative	7.8479
PF3D7_1108000	IWS1-like protein, putative	7.84274
PF3D7_0408300	zinc finger Ran-binding domain-containing protein 2, putative	7.84106
PF3D7_1332000	syntaxin, Qa-SNARE family	7.83882
PF3D7_1406700	vacuolar protein sorting-associated protein 29	7.83732
PF3D7_1010000	ribosomal protein L43, mitochondrial, putative	7.83549
PF3D7_0424300	erythrocyte binding antigen-165, pseudogene	7.83539
PF3D7_0424500	serine/threonine protein kinase, FIKK family	7.83496
PF3D7_1145400	dynamin-like protein	7.83362
PF3D7_0501400	interspersed repeat antigen	7.83201
PF3D7_1315000	conserved Plasmodium protein, unknown function	7.83167
PF3D7_1355100	DNA replication licensing factor MCM6	7.83068
PF3D7_1021600	deoxyribose-phosphate aldolase, putative	7.82773
PF3D7_0627700	transportin	7.82738
PF3D7_0504900	conserved protein, unknown function	7.82552
PF3D7_0627800	acetyl-CoA synthetase, putative	7.82253
PF3D7_0511600	apical rhoptry neck protein	7.8207
PF3D7_0102700	merozoite-associated tryptophan-rich antigen	7.81997
PF3D7_0305400	conserved Plasmodium protein, unknown function	7.81711
PF3D7_1002500	conserved Plasmodium protein, unknown function	7.81185
PF3D7_0618200	conserved Plasmodium protein, unknown function	7.81165
PF3D7_0514600	ribose-5-phosphate isomerase, putative	7.81121
PF3D7_1013800	conserved Plasmodium protein, unknown function	7.81121
PF3D7_1426100	transcription factor BTF3, putative	7.80895
PF3D7_1405800	ribosome biogenesis protein BOP1, putative	7.80707
PF3D7_1311800	M1-family alanyl aminopeptidase	7.80448
PF3D7_0815200	RAP protein, putative	7.79752
PF3D7_1449000	gamete egress and sporozoite traversal protein, putative	7.79655
PF3D7_0508200	longevity-assurance (LAG1) protein, putative	7.79601
PF3D7_1366900	conserved Plasmodium protein, unknown function	7.79531
PF3D7_1362100	14-3-3 protein	7.79451
PF3D7_0520600	bis(5'-nucleosyl)-tetraphosphatase [asymmetrical]	7.79383
PF3D7_0629300	phospholipase, putative	7.79284
PF3D7_0218700	pre-mRNA-processing protein 45, putative	7.79192
PF3D7_1302400	conserved Plasmodium membrane protein, unknown function	7.79192
PF3D7_0923800.1	thioredoxin reductase	7.79138
PF3D7_1411000.1	conserved Plasmodium protein, unknown function	7.79082
PF3D7_1207100	small subunit rRNA processing factor, putative	7.78886
PF3D7_1124000	endoplasmic reticulum oxidoreductin, putative	7.78828
PF3D7_0419700	apical merozoite protein	7.78709
PF3D7_1317300	conserved Plasmodium protein, unknown function	7.78709
PF3D7_1324400	PRELI domain-containing protein, putative	7.77896
PF3D7_0715100	4-nitrophenylphosphatase	7.77585
PF3D7_1472100	protein transport protein YIP1, putative	7.77575
PF3D7_0316000	microneme associated antigen	7.77558
PF3D7_1317100	DNA replication licensing factor MCM4	7.77105
PF3D7_0409200	protein SOF1, putative	7.76873
PF3D7_1465000	conserved Plasmodium protein, unknown function	7.76872
PF3D7_1472600	protein disulfide-isomerase	7.76772
PF3D7_0612000	conserved Apicomplexan protein, unknown function	7.76676
PF3D7_1002900	conserved Plasmodium protein, unknown function	7.76513
PF3D7_0719100	conserved Plasmodium protein, unknown function	7.76493
PF3D7_0405200	ag-1 blood stage membrane protein homologue	7.76493
PF3D7_0111900	conserved protein, unknown function	7.76181
PF3D7_1127900	conserved Plasmodium protein, unknown function	7.76054
PF3D7_0816500	small heat shock protein HSP20, putative	7.75893
PF3D7_0907900	peptide deformylase	7.75455
PF3D7_0821900	conserved Plasmodium protein, unknown function	7.75256
PF3D7_1110300	conserved Plasmodium protein, unknown function	7.75175
PF3D7_1468500.1	derlin-1	7.74407
PF3D7_0829300	U6 snRNA-associated Sm-like protein LSm8, putative	7.74017
PF3D7_1007600	conserved Plasmodium protein, unknown function	7.73777
PF3D7_1474800	proteasome subunit alpha type-1, putative	7.73746
PF3D7_0402000	Plasmodium exported protein (PHISTa), unknown function	7.73652
PF3D7_0716800	eukaryotic translation initiation factor 3 subunit I, putative	7.73464
PF3D7_1407200	conserved Plasmodium protein, unknown function	7.73278
PF3D7_1365600	DNA topoisomerase VI, b subunit, putative	7.7312
PF3D7_0728000	eukaryotic translation initiation factor 2 subunit alpha	7.73049
PF3D7_1341800	inner membrane complex protein 1k, putative	7.72999
PF3D7_0905700.1	autophagy-related protein 3, putative	7.72907
PF3D7_1334800	MSP7-like protein	7.72784
PF3D7_0320300	T-complex protein 1 subunit epsilon	7.72658
PF3D7_1350100	lysine--tRNA ligase	7.7254
PF3D7_1330500	CTLH domain-containing protein, putative	7.72167
PF3D7_0303900	phosphatidylethanolamine-binding protein, putative	7.72045
PF3D7_1461700	conserved Plasmodium protein, unknown function	7.71669
PF3D7_1451300	E3 SUMO-protein ligase NSE2, putative	7.71621
PF3D7_0220500	Plasmodium exported protein (hyp2), unknown function	7.71542
PF3D7_1115200	histone-lysine N-methyltransferase SET7	7.71402
PF3D7_0217400	conserved Plasmodium protein, unknown function	7.71009
PF3D7_0936100	early transcribed membrane protein	7.70839
PF3D7_1128900	conserved Plasmodium protein, unknown function	7.70595
PF3D7_0702500	Plasmodium exported protein, unknown function	7.70447
PF3D7_0909800	small nuclear ribonucleoprotein Sm D3, putative	7.70438
PF3D7_1338600	conserved Plasmodium protein, unknown function	7.70402
PF3D7_0607600	spindle assembly abnormal protein 6, putative	7.70355
PF3D7_1139700	adrenodoxin reductase, putative	7.70214
PF3D7_1365800	conserved Plasmodium protein, unknown function	7.70154
PF3D7_1205500	zinc finger protein, putative	7.70055
PF3D7_0219800	Plasmodium exported protein (PHISTc), unknown function	7.70044
PF3D7_1316000	protein kinase, putative	7.69151
PF3D7_1465400	conserved Plasmodium protein, unknown function	7.69099
PF3D7_0705800	cysteine-rich secretory protein, putative	7.69068
PF3D7_1131500	conserved Plasmodium protein, unknown function	7.68909
PF3D7_1464700	ATP synthase (C/AC39) subunit, putative	7.68789
PF3D7_0813800	GDP-mannose 4,6-dehydratase	7.68585
PF3D7_1439000	copper transporter	7.68244
PF3D7_0522800	pre-mRNA-splicing factor BUD31, putative	7.68111
PF3D7_0320100	protein transport protein SEC22	7.67864
PF3D7_1441400	FACT complex subunit SSRP1, putative	7.6741
PF3D7_0105800	conserved Plasmodium protein, unknown function	7.67292
PF3D7_0303200	HAD superfamily protein, putative	7.67156
PF3D7_1221400	inner membrane complex protein 1h, putative	7.66902
PF3D7_0316100	mitochondrial ribosomal protein L27 precursor, putative	7.66825
PF3D7_1123700	mitochondrial ribosomal protein L37, putative	7.66505
PF3D7_1474100	mitochondrial ribosomal protein L20 precursor, putative	7.66428
PF3D7_1338800	CPW-WPC family protein	7.66355
PF3D7_0106300	calcium-transporting ATPase	7.65996
PF3D7_0935700	Plasmodium exported protein, unknown function	7.6586
PF3D7_1332200	conserved Plasmodium protein, unknown function	7.65782
PF3D7_0530000	conserved Plasmodium protein, unknown function	7.65737
PF3D7_0717700	serine--tRNA ligase, putative	7.65485
PF3D7_0310800	conserved Plasmodium protein, unknown function	7.65412
PF3D7_0935000	U2 small nuclear ribonucleoprotein B'', putative	7.65342
PF3D7_1476500	probable protein, unknown function	7.65168
PF3D7_1111100	replication factor C subunit 5, putative	7.64516
PF3D7_1360900.1	RNA-binding protein, putative	7.64435
PF3D7_1015800	ribonucleoside-diphosphate reductase small chain, putative	7.64175
PF3D7_1124800	ribosome biogenesis regulatory protein, putative	7.63942
PF3D7_0814500	conserved Plasmodium protein, unknown function	7.63833
PF3D7_0404300	conserved Plasmodium protein, unknown function	7.63792
PF3D7_0625400	conserved Plasmodium protein, unknown function	7.63762
PF3D7_1033800	plasmepsin VII	7.63669
PF3D7_1433600	signal peptidase complex subunit SPC1, putative	7.63133
PF3D7_1213600	dynein light chain 1, putative	7.62572
PF3D7_1107800	AP2 domain transcription factor, putative	7.62571
PF3D7_1406000	RNA-binding protein 8A, putative	7.6249
PF3D7_1365700	SNARE associated Golgi protein, putative	7.62405
PF3D7_1325200	lactate dehydrogenase, putative	7.62367
PF3D7_1448900	conserved Plasmodium protein, unknown function	7.62302
PF3D7_1208300	mitochondrial ACP precursor, putative	7.62286
PF3D7_1105700	tRNA-splicing ligase RtcB, putative	7.61972
PF3D7_0215300	acyl-CoA synthetase	7.61693
PF3D7_1021000	conserved Plasmodium protein, unknown function	7.61671
PF3D7_1449300.1	transcription factor IIIb subunit, putative	7.61273
PF3D7_0926900	replication termination factor, putative	7.60695
PF3D7_1450100	signal recognition particle subunit SRP54	7.60484
PF3D7_1009700	tubulin--tyrosine ligase, putative	7.60189
PF3D7_0915800	glycolipid transfer protein, putative	7.59954
PF3D7_1006600	phosducin-like protein, putative	7.59625
PF3D7_1340900	sodium-dependent phosphate transporter	7.59595
PF3D7_0522000	conserved Plasmodium protein, unknown function	7.59462
PF3D7_1443300	U6 snRNA-associated Sm-like protein LSm5, putative	7.59344
PF3D7_0716300	conserved Plasmodium protein, unknown function	7.59276
PF3D7_0933900	conserved Plasmodium protein, unknown function	7.59235
PF3D7_0108300	conserved Plasmodium protein, unknown function	7.58445
PF3D7_0707700	E3 ubiquitin-protein ligase, putative	7.58262
PF3D7_0702900	centrin, putative	7.58136
PF3D7_1144100	mitochondrial large subunit ribosomal protein, putative	7.5802
PF3D7_1406300	glycerophosphodiester phosphodiesterase	7.57981
PF3D7_1358700	YOP1-like protein, putative	7.57749
PF3D7_0102300	Plasmodium exported protein, unknown function	7.57426
PF3D7_0306600	conserved Plasmodium protein, unknown function	7.57406
PF3D7_1029900	conserved Plasmodium protein, unknown function	7.57117
PF3D7_1318100	ferredoxin, putative	7.57069
PF3D7_0524400	ribosome-interacting GTPase 1, putative	7.5698
PF3D7_0402300	reticulocyte binding protein homologue 1	7.56849
PF3D7_1236800	protein-S-isoprenylcysteine O-methyltransferase, putative	7.56324
PF3D7_1423600	calcium-dependent protein kinase, putative	7.55669
PF3D7_0520300	U6 snRNA-associated Sm-like protein LSm2, putative	7.55511
PF3D7_0211800	asparagine--tRNA ligase	7.5539
PF3D7_1358400	conserved Plasmodium protein, unknown function	7.55376
PF3D7_1401900	conserved Plasmodium protein, unknown function	7.55243
PF3D7_0907800	proteasome activator 28 subunit beta, putative	7.55081
PF3D7_1469800	conserved Plasmodium protein, unknown function	7.54962
PF3D7_1007200	rho GTPase-activating protein, putative	7.54664
PF3D7_0720800	Ham1-like protein, putative	7.5394
PF3D7_1415300	RNA-binding protein Nova-1, putative	7.53235
PF3D7_0207700	serine repeat antigen 4	7.52976
PF3D7_0627900	ribonuclease P protein subunit p29, putative	7.52845
PF3D7_0933200	calcyclin-binding protein, putative	7.52802
PF3D7_1468400	zinc finger protein, putative	7.52772
PF3D7_1427100	lipase, putative	7.52666
PF3D7_1250200	CSC1-like protein, putative	7.52341
PF3D7_0419800	60S ribosomal protein L7ae/L30e, putative	7.52134
PF3D7_1251100	conserved Plasmodium protein, unknown function	7.51983
PF3D7_0924800	telomeric repeat binding factor 1, putative	7.51935
PF3D7_0912400	alkaline phosphatase, putative	7.51396
PF3D7_0720200	conserved Plasmodium protein, unknown function	7.51383
PF3D7_1021400	endomembrane protein 70, putative	7.51284
PF3D7_1238100	calcyclin binding protein, putative	7.51249
PF3D7_0720600	conserved Plasmodium protein, unknown function	7.51186
PF3D7_0821100	protein kinase 1	7.51149
PF3D7_0823900	dicarboxylate/tricarboxylate carrier	7.51142
PF3D7_1342800	phosphoenolpyruvate carboxykinase	7.51004
PF3D7_0507300	subtilisin-like protease 3	7.50886
PF3D7_0709700	prodrug activation and resistance esterase	7.50754
PF3D7_0902100	serine/threonine protein kinase, FIKK family	7.50749
PF3D7_0308600	pre-mRNA-processing factor 19, putative	7.50508
PF3D7_1033300	conserved Plasmodium protein, unknown function	7.50436
PF3D7_1322500	palmitoyltransferase DHHC5	7.50387
PF3D7_0528700	peptidyl-prolyl cis-trans isomerase	7.50062
PF3D7_1123400	translation elongation factor EF-1, subunit alpha, putative	7.50012
PF3D7_1319400	conserved Plasmodium protein, unknown function	7.49711
PF3D7_1459000	ATP-dependent RNA helicase DBP5	7.49468
PF3D7_0414500	RNA-binding protein, putative	7.49029
PF3D7_1033400	haloacid dehalogenase-like hydrolase	7.48945
PF3D7_0917300	conserved Plasmodium membrane protein, unknown function	7.48915
PF3D7_0807900	tyrosine--tRNA ligase	7.48578
PF3D7_1474600	conserved Plasmodium membrane protein, unknown function	7.48516
PF3D7_0425100	Plasmodium exported protein (hyp6), unknown function	7.48512
PF3D7_0619900	splicing factor 3A subunit 2, putativ	7.48489
PF3D7_1361300	conserved Plasmodium protein, unknown function	7.48458
PF3D7_0924000	patatin-like phospholipase, putative	7.48384
PF3D7_1035100	probable protein, unknown function	7.4806
PF3D7_1005200	conserved Plasmodium protein, unknown function	7.47841
PF3D7_0627100	ankyrin-repeat protein, putative	7.47546
PF3D7_1453800	glucose-6-phosphate dehydrogenase-6-phosphogluconolactonase	7.47251
PF3D7_1331400	CPW-WPC family protein	7.46832
PF3D7_1105500	centrin-4	7.46573
PF3D7_0912500	SAP domain-containing protein, putative	7.46523
PF3D7_0309100	conserved Plasmodium protein, unknown function	7.46303
PF3D7_1213900	conserved Plasmodium protein, unknown function	7.45853
PF3D7_1366800	phosphatidylserine synthase, putative	7.45784
PF3D7_1454700	6-phosphogluconate dehydrogenase, decarboxylating, putative	7.45653
PF3D7_1241700	replication factor C subunit 4, putative	7.45603
PF3D7_1344500	U6 snRNA phosphodiesterase, putative	7.45465
PF3D7_1232500	CG2-related protein, putative	7.45372
PF3D7_0416400	histone acetyltransferase, putative	7.45278
PF3D7_1022400	serine/arginine-rich splicing factor 4	7.45173
PF3D7_1134000	heat shock protein 70	7.44544
PF3D7_0505900	conserved Plasmodium protein, unknown function	7.44372
PF3D7_1217500	conserved Plasmodium protein, unknown function	7.43825
PF3D7_1107500	prefoldin, putative	7.43614
PF3D7_1006000	IMP1-like protein, putative	7.43427
PF3D7_1018400	conserved Plasmodium protein, unknown function	7.4317
PF3D7_0528200	eukaryotic translation initiation factor 3 subunit E, putative	7.42869
PF3D7_0934700	UBX domain, putative	7.42802
PF3D7_0927300	fumarate hydratase	7.42793
PF3D7_0416700	CDGSH iron-sulfur domain-containing protein, putative	7.42704
PF3D7_1219900	ribulose-phosphate 3-epimerase, putative	7.4246
PF3D7_1243400	conserved Plasmodium protein, unknown function	7.42289
PF3D7_1028200	RING zinc finger protein, putative	7.41903
PF3D7_0404800	conserved Plasmodium protein, unknown function	7.41776
PF3D7_1025900	conserved Plasmodium protein, unknown function	7.41538
PF3D7_1212900	bromodomain protein 2, putative	7.41515
PF3D7_0508800	single-stranded DNA-binding protein	7.41387
PF3D7_1342400	casein kinase II beta chain	7.41145
PF3D7_0517700	eukaryotic translation initiation factor 3 subunit B, putative	7.40978
PF3D7_1220900	heterochromatin protein 1	7.40901
PF3D7_1366200	conserved Plasmodium protein, unknown function	7.40782
PF3D7_1309200	protein phosphatase PPM6, putative	7.40632
PF3D7_1025100	glutamine--fructose-6-phosphate aminotransferase [isomerizing], putative	7.40159
PF3D7_1429700	mitochondrial ribosomal protein L15 precursor, putative	7.4005
PF3D7_1146600	oocyst rupture protein 1, putative	7.396
PF3D7_1466800	conserved Plasmodium protein, unknown function	7.39519
PF3D7_0920700	CRAL/TRIO domain-containing protein, putative	7.39395
PF3D7_0828000	rhomboid protease ROM3	7.39362
PF3D7_0215100	RING zinc finger protein, putative	7.38924
PF3D7_1356900	protein kinase 5	7.38491
PF3D7_1311900	V-type proton ATPase catalytic subunit A	7.3824
PF3D7_1329500	conserved Plasmodium protein, unknown function	7.38235
PF3D7_1141400	phosphatidylinositol N-acetylglucosaminyltransferase subunit H, putative	7.38063
PF3D7_1436600	cGMP-dependent protein kinase	7.37845
PF3D7_1450000	serine/threonine protein kinase, putative	7.37432
PF3D7_1433000	H/ACA ribonucleoprotein complex subunit 3, putative	7.3741
PF3D7_1357800	T-complex protein 1 subunit delta	7.37238
PF3D7_0528000	proteasome maturation factor UMP1, putative	7.37108
PF3D7_0218000	replication factor C subunit 2, putative	7.36811
PF3D7_1238600	sphingomyelin phosphodiesterase	7.36584
PF3D7_1372300	Plasmodium exported protein (PHIST), unknown function	7.36244
PF3D7_1202600	conserved protein, unknown function	7.36124
PF3D7_1116000	rhoptry neck protein 4	7.3608
PF3D7_1247400	peptidyl-prolyl cis-trans isomerase FKBP35	7.35836
PF3D7_0423300	conserved Plasmodium protein, unknown function	7.35669
PF3D7_0524200	conserved Plasmodium membrane protein, unknown function	7.35564
PF3D7_0629500	amino acid transporter AAT1	7.35557
PF3D7_0406400	cytosolic glyoxalase II	7.35473
PF3D7_1216900	DNA-binding chaperone, putative	7.35103
PF3D7_1346100	protein transport protein SEC61 subunit alpha	7.35071
PF3D7_0526200.1	ADP-ribosylation factor GTPase-activating protein, putative	7.35057
PF3D7_0724900	kinesin-19, putative	7.34987
PF3D7_0203800	conserved Plasmodium protein, unknown function	7.34653
PF3D7_1024300	conserved Plasmodium protein, unknown function	7.34602
PF3D7_1127500	protein disulfide-isomerase, putative	7.34469
PF3D7_0717300	transcription initiation factor IIE subunit alpha, putative	7.34321
PF3D7_0301700	Plasmodium exported protein, unknown function	7.34215
PF3D7_1312900	eukaryotic translation initation factor 4 gamma	7.34114
PF3D7_0413500	phosphoglucomutase-2	7.34061
PF3D7_0927700	serine/threonine protein phosphatase 4, putative	7.33791
PF3D7_0113000	glutamic acid-rich protein	7.33704
PF3D7_0911800	conserved Plasmodium protein, unknown function	7.33126
PF3D7_0726700	conserved Plasmodium protein, unknown function	7.3301
PF3D7_1455100	protein tyrosine phosphatase, putative	7.32965
PF3D7_1224500	histone chaperone ASF1, putative	7.32633
PF3D7_0604500	conserved Plasmodium protein, unknown function	7.32503
PF3D7_0820300	conserved Plasmodium protein, unknown function	7.3242
PF3D7_0316700	protein YOP1, putative	7.32402
PF3D7_0611100	succinate dehydrogenase subunit 3, putative	7.32129
PF3D7_0605100	RNA-binding protein, putative	7.31913
PF3D7_0620700	DnaJ protein, putative	7.31219
PF3D7_1006100	CCR4-NOT transcription complex subunit 5, putative	7.31121
PF3D7_0713400	GPCR-like receptor SR25	7.30903
PF3D7_0508100	SET domain protein, putative	7.30726
PF3D7_0717000	drug/metabolite transporter DMT2	7.30543
PF3D7_1107100	nucleic acid binding protein, putative	7.30412
PF3D7_1143300	DNA-directed RNA polymerases I and III subunit RPAC1, putative	7.30267
PF3D7_0904400	signal peptidase complex subunit 3, putative	7.30258
PF3D7_0819900	U6 snRNA-associated Sm-like protein LSm3, putative	7.30119
PF3D7_0624100	conserved Plasmodium protein, unknown function	7.2996
PF3D7_1301900	Plasmodium exported protein, unknown function	7.29843
PF3D7_1004300	E3 ubiquitin-protein ligase, putative	7.29275
PF3D7_1145200	serine/threonine protein kinase, putative	7.29181
PF3D7_1126400	conserved Plasmodium protein, unknown function	7.29168
PF3D7_1118600	histone acetyltransferase	7.2903
PF3D7_1114700	serine/threonine protein kinase, putative	7.28954
PF3D7_1104100	syntaxin, Qa-SNARE family	7.28766
PF3D7_0804900	GTPase-activating protein, putative	7.28718
PF3D7_0918300	eukaryotic translation initiation factor 3 subunit F, putative	7.28714
PF3D7_0420100	serine/threonine protein kinase RIO2	7.28487
PF3D7_1466400	AP2 domain transcription factor AP2-EXP	7.28456
PF3D7_1352200	U3 small nucleolar RNA-associated protein 15, putative	7.27786
PF3D7_0607000	translation initiation factor IF-2, putative	7.27547
PF3D7_1415200	DNA-directed RNA polymerases I and III subunit RPAC2, putative	7.27383
PF3D7_1316600	choline-phosphate cytidylyltransferase	7.2686
PF3D7_0729600.1	conserved Plasmodium protein, unknown function	7.26821
PF3D7_1304500	small heat shock protein, putative	7.26739
PF3D7_1118100	AP-1 complex subunit sigma, putative	7.2647
PF3D7_1124300	conserved Plasmodium protein, unknown function	7.26412
PF3D7_0626100	oxidoreductase, short-chain dehydrogenase family, putative	7.26256
PF3D7_1426700	phosphoenolpyruvate carboxylase	7.26146
PF3D7_0309800	YTH domain-containing protein, putative	7.25817
PF3D7_1232100	60 kDa chaperonin	7.25784
PF3D7_1018300	conserved Plasmodium protein, unknown function	7.25719
PF3D7_0629200	DnaJ protein, putative	7.24906
PF3D7_1447100	conserved Plasmodium protein, unknown function	7.24903
PF3D7_0914200	phospholipid or glycerol acyltransferase, putative	7.24671
PF3D7_0626700	ATPase	7.24653
PF3D7_1004500	conserved Plasmodium protein, unknown function	7.24557
PF3D7_0927500	dynein light chain, putative	7.24514
PF3D7_0301600	Plasmodium exported protein (hyp1), unknown function	7.24356
PF3D7_1417800	DNA replication licensing factor MCM2	7.24293
PF3D7_1448600	SNARE protein, putative	7.2416
PF3D7_0931100	nucleolar protein Nop52, putative	7.24128
PF3D7_0803500	AAA family ATPase, putative	7.24022
PF3D7_1136700.1	conserved Plasmodium protein, unknown function	7.23697
PF3D7_1209000	conserved Plasmodium protein, unknown function	7.23342
PF3D7_0935200	vacuolar protein sorting-associated protein 33, putative	7.23277
PF3D7_0921900	conserved Plasmodium protein, unknown function	7.23004
PF3D7_1434300	Hsp70/Hsp90 organizing protein	7.22816
PF3D7_0308700	conserved Plasmodium protein, unknown function	7.22713
PF3D7_1431400	conserved Plasmodium protein, unknown function	7.22691
PF3D7_1104700.1	DNA-directed RNA polymerase III subunit RPC8, putative	7.22482
PF3D7_1367600	ribosome biogenesis protein MRT4, putative	7.2238
PF3D7_0103400	zinc-carboxypeptidase, putative	7.22325
PF3D7_1358100	Sas10 domain-containing protein, putative	7.22193
PF3D7_0213400	protein kinase 7	7.22125
PF3D7_0503300	serine/arginine-rich splicing factor 12	7.2195
PF3D7_0620100	conserved Plasmodium protein, unknown function	7.21727
PF3D7_1315600	CDP-diacylglycerol--inositol 3-phosphatidyltransferase	7.21644
PF3D7_0623800	tyrosine kinase-like protein, putative	7.21599
PF3D7_1344300	zinc finger protein, putative	7.21363
PF3D7_0316900	E3 ubiquitin-protein ligase, putative	7.20987
PF3D7_1252700	Plasmodium exported protein (PHISTb), unknown function	7.20707
PF3D7_0812400	karyopherin alpha	7.20688
PF3D7_1328500	alpha/beta-hydrolase, putative	7.20639
PF3D7_0715400	secreted ookinete protein, putative	7.20545
PF3D7_1321700	splicing factor 1	7.20285
PF3D7_1231500	mitosis protein dim1, putative	7.20152
PF3D7_1245800	epsin-like protein, putative	7.20019
PF3D7_1414800	small nuclear ribonucleoprotein-associated protein B, putative	7.19815
PF3D7_1304900	DNA-directed RNA polymerase II subunit RPB11, putative	7.1966
PF3D7_1451800	sortilin	7.19584
PF3D7_1135700	conserved Plasmodium protein, unknown function	7.19208
PF3D7_1010500	ankyrin-repeat protein, putative	7.19147
PF3D7_1227700	conserved Plasmodium protein, unknown function	7.19118
PF3D7_1468100	conserved Plasmodium protein, unknown function	7.19115
PF3D7_1368900	conserved Plasmodium protein, unknown function	7.19079
PF3D7_0504200	ATP-dependent RNA helicase DDX27, putative	7.19045
PF3D7_0936200	Plasmodium exported protein (hyp11), unknown function	7.1892
PF3D7_0916900	zinc finger protein, putative	7.18883
PF3D7_1446900	glutaminyl-peptide cyclotransferase, putative	7.18355
PF3D7_0501200	parasite-infected erythrocyte surface protein	7.18303
PF3D7_0302000	pre-mRNA-splicing factor PRP46, putative	7.18178
PF3D7_1467800	conserved Plasmodium protein, unknown function	7.17761
PF3D7_1473400	conserved Plasmodium protein, unknown function	7.17759
PF3D7_0505200	actin-like protein, putative	7.17697
PF3D7_1010400	conserved Plasmodium protein, unknown function	7.17672
PF3D7_1310300	zinc finger protein, putative	7.1747
PF3D7_1029800	RAP protein, putative	7.17385
PF3D7_0610900	transcription elongation factor SPT5, putative	7.17358
PF3D7_0205500	DNA-directed RNA polymerase II 16 kDa subunit, putative	7.1723
PF3D7_0206100	cysteine desulfuration protein SufE	7.17104
PF3D7_0522600	inner membrane complex protein	7.16993
PF3D7_0927000	HSP90 co-chaperone p23	7.16778
PF3D7_1138200	conserved Plasmodium membrane protein, unknown function	7.16422
PF3D7_1032400	phosphatidylinositol N-acetylglucosaminyltransferase subunit A, putative	7.16193
PF3D7_0926200	conserved Plasmodium protein, unknown function	7.16161
PF3D7_0213000	conserved Plasmodium protein, unknown function	7.16124
PF3D7_0908400	conserved Plasmodium protein, unknown function	7.15875
PF3D7_1460400	ubiquitin carboxyl-terminal hydrolase isozyme L3	7.15823
PF3D7_1232600	conserved Plasmodium protein, unknown function	7.15692
PF3D7_1430800	PhIL1 interacting protein PIP3	7.15646
PF3D7_0410700	ribosome biogenesis GTPase A, putative	7.15628
PF3D7_1462200	conserved Plasmodium protein, unknown function	7.15624
PF3D7_0311700	plasmepsin VI	7.15337
PF3D7_1463200	replication factor C subunit 3, putative	7.15195
PF3D7_1471200	inorganic anion exchanger, inorganic anion antiporter	7.14592
PF3D7_0113700	heat shock protein 40, type II	7.14521
PF3D7_1302000	EMP1-trafficking protein	7.14375
PF3D7_1446800	heme detoxification protein	7.14297
PF3D7_0527600	conserved Plasmodium protein, unknown function	7.14133
PF3D7_0310400	parasite-infected erythrocyte surface protein	7.14062
PF3D7_1368100	26S proteasome regulatory subunit RPN11, putative	7.14048
PF3D7_0407800	conserved Plasmodium protein, unknown function	7.13875
PF3D7_0402900	probable protein, unknown function	7.13264
PF3D7_0217100	ATP synthase F1, alpha subunit	7.13261
PF3D7_0802000	glutamate dehydrogenase, putative	7.1322
PF3D7_0523400	DnaJ protein, putative	7.13075
PF3D7_0509700	conserved Plasmodium protein, unknown function	7.12912
PF3D7_1218300	AP-2 complex subunit mu, putative	7.12889
PF3D7_0810000	acyl-CoA binding protein, putative	7.12792
PF3D7_0621400	Pf77 protein	7.12617
PF3D7_1209300	telomere repeat-binding zinc finger protein	7.12566
PF3D7_0424700	serine/threonine protein kinase, FIKK family	7.1214
PF3D7_1225800	ubiquitin-activating enzyme E1	7.12137
PF3D7_1202100.1	SRAP domain-containing protein, putative	7.11966
PF3D7_0513600	deoxyribodipyrimidine photo-lyase, putative	7.11481
PF3D7_0406000	conserved Plasmodium protein, unknown function	7.11318
PF3D7_1252200	chitinase	7.11224
PF3D7_0310600.1	eukaryotic translation initiation factor 3 subunit K, putative, unspecified product	7.11039
PF3D7_1001800	Plasmodium exported protein (PHISTc), unknown function	7.11019
PF3D7_1023800	conserved Plasmodium protein, unknown function	7.10943
PF3D7_1146900	protein YIPF6, putative	7.10745
PF3D7_1014700	prohibitin, putative	7.10544
PF3D7_1002200	tryptophan-rich antigen 3	7.10517
PF3D7_1446200	M17 leucyl aminopeptidase	7.10388
PF3D7_0729500	mRNA (N6-adenosine)-methyltransferase, putative	7.10318
PF3D7_1118300	insulinase, putative	7.10271
PF3D7_0908300.1	conserved protein, unknown function	7.09976
PF3D7_1007700	AP2 domain transcription factor AP2-I	7.09795
PF3D7_0719200	NIMA related kinase 4	7.09608
PF3D7_1410900	ibosome maturation protein SBDS, putative	7.0943
PF3D7_1113200	conserved Plasmodium protein, unknown function	7.09412
PF3D7_0409800	zinc finger protein, putative	7.09251
PF3D7_0407700	conserved Plasmodium protein, unknown function	7.09229
PF3D7_1250000	rRNA-processing protein FCF2, putative	7.09159
PF3D7_1471400	diacylglycerol kinase, putative	7.08554
PF3D7_0629900	sec14-like cytosolic factor or phosphatidylinositol/phosphatidylcholine transfer protein, putative	7.0848
PF3D7_0731400	serine/threonine protein kinase, FIKK family, pseudogene	7.08414
PF3D7_0807300	ras-related protein Rab-18	7.08406
PF3D7_1409200.1	conserved Plasmodium protein, unknown function	7.0814
PF3D7_1403500	dynein light chain, putative	7.08014
PF3D7_1331600	protein tyrosine phosphatase-like protein, putative	7.07849
PF3D7_0305600	AP endonuclease (DNA-[apurinic or apyrimidinic site] lyase), putative	7.07605
PF3D7_0418600	regulator of chromosome condensation, putative	7.07556
PF3D7_0616200	kinetochore protein NDC80, putative	7.07432
PF3D7_0716200	PDCD2 domain-containing protein, putative	7.07413
PF3D7_1248200	pre-mRNA-splicing factor RBM22, putative	7.0728
PF3D7_0508600	conserved Plasmodium protein, unknown function	7.06996
PF3D7_0723600	proteasome assembly chaperone 4, putative	7.06955
PF3D7_0721400	conserved Plasmodium protein, unknown function	7.06866
PF3D7_1333000	20 kDa chaperonin	7.06796
PF3D7_1133200	conserved Plasmodium protein, unknown function	7.06659
PF3D7_1408100	plasmepsin III	7.06499
PF3D7_1417900	conserved Plasmodium protein, unknown function	7.06197
PF3D7_1417700	conserved Plasmodium protein, unknown function	7.06149
PF3D7_0106800	ras-related protein Rab-5C	7.06022
PF3D7_1442300	tRNA import protein tRIP	7.05924
PF3D7_1360100	RNA-binding protein, putative	7.05785
PF3D7_0813100	conserved Plasmodium protein, unknown function	7.05704
PF3D7_0504600	2-oxoisovalerate dehydrogenase subunit beta, mitochondrial, putative	7.05515
PF3D7_1200800	serine/threonine protein kinase, FIKK family	7.05508
PF3D7_1354500	adenylosuccinate synthetase	7.05443
PF3D7_0724400	mitochondrial import inner membrane translocase subunit TIM14, putative	7.05402
PF3D7_1239100	mitochondrial ribosomal protein L23 precursor, putative	7.05308
PF3D7_0611200	AP2 domain transcription factor, putative	7.05181
PF3D7_0511800	inositol-3-phosphate synthase	7.05126
PF3D7_1365200	conserved Plasmodium protein, unknown function	7.05093
PF3D7_1340800	mitochondrial pyruvate carrier protein 1, putative	7.04878
PF3D7_1324200	micro-fibrillar-associated protein, putative	7.04771
PF3D7_1031800	conserved Plasmodium protein, unknown function	7.04707
PF3D7_1252900	Plasmodium exported protein, unknown function	7.04546
PF3D7_0528100	AP-1 complex subunit beta, putative	7.04512
PF3D7_1473600	conserved Plasmodium protein, unknown function	7.04358
PF3D7_1403900	serine/threonine protein phosphatase CPPED1, putative	7.04261
PF3D7_1420900	mannose-1-phosphate guanyltransferase, putative	7.04255
PF3D7_1249400	conserved Plasmodium protein, unknown function	7.04027
PF3D7_1431600	succinyl-CoA ligase [ADP-forming] subunit beta, putative	7.03784
PF3D7_0304500	1-cys-glutaredoxin-like protein-1	7.03763
PF3D7_0114000	exported protein family 1	7.03622
PF3D7_1133700	FHA domain-containing protein, putative	7.03513
PF3D7_0825400	conserved Plasmodium protein, unknown function	7.03486
PF3D7_0529000	conserved Plasmodium protein, unknown function	7.03475
PF3D7_1311400	AP-1 complex subunit mu-1	7.03326
PF3D7_1358900	GTP-binding protein, putative	7.03221
PF3D7_1413700	conserved Plasmodium protein, unknown function	7.03089
PF3D7_0720000	exosome complex component CSL4, putative	7.0268
PF3D7_1343200	tRNA guanosine-2'-O-methyltransferase, putative	7.02678
PF3D7_0807700	serine protease DegP	7.02522
PF3D7_1410500	conserved Plasmodium protein, unknown function	7.02512
PF3D7_1007400	conserved Plasmodium protein, unknown function	7.02458
PF3D7_1466300	26S proteasome regulatory subunit RPN2, putative	7.02379
PF3D7_1302300	Plasmodium exported protein, unknown function	7.02145
PF3D7_0307700	conserved Plasmodium protein, unknown function	7.02061
PF3D7_1308800	tyrosine recombinase	7.01986
PF3D7_0526900	transmembrane emp24 domain-containing protein, putative	7.01833
PF3D7_0829400	prolyl 4-hydroxylase subunit alpha, putative	7.01696
PF3D7_1466000	conserved Plasmodium protein, unknown function	7.01685
PF3D7_1367100	U1 small nuclear ribonucleoprotein 70 kDa homolog, putative	7.01665
PF3D7_1213400	conserved Plasmodium protein, unknown function	7.01548
PF3D7_0804000	cactin homolog, putative	7.0146
PF3D7_0818000	U4/U6.U5 small nuclear ribonucleoprotein, putative	7.01301
PF3D7_1460600	inner membrane complex sub-compartment protein 3	7.0123
PF3D7_1407700	conserved Plasmodium protein, unknown function	7.01023
PF3D7_1459200	WD repeat-containing protein, putative	7.00646
PF3D7_1119300	splicing factor U2AF small subunit, putative	7.00635
PF3D7_0615500	cdc2-related protein kinase 5	7.00556
PF3D7_1035600	merozoite surface protein	7.00548
PF3D7_1239000	HD superfamily phosphohydrolase protein, putative	7.00534
PF3D7_1011000	inner membrane complex sub-compartment protein 1	7.00442
PF3D7_1417500	H/ACA ribonucleoprotein complex subunit 4, putative	7.00316
PF3D7_1457300	conserved Plasmodium protein, unknown function	7.00222
PF3D7_1126000	threonine--tRNA ligase	7.00101
PF3D7_0825200	translation initiation factor IF-3	6.9989
PF3D7_1239400	conserved Plasmodium protein, unknown function	6.99861
PF3D7_1028900	inner membrane complex protein 1m, putative	6.99379
PF3D7_0915400	ATP-dependent 6-phosphofructokinase	6.9932
PF3D7_1350200	small nuclear ribonucleoprotein E, putative	6.99288
PF3D7_1229800	myosin J, putative	6.9917
PF3D7_1032500	DER1-like protein, putative	6.98634
PF3D7_0221700	Plasmodium exported protein, unknown function	6.98606
PF3D7_0207800	serine repeat antigen 3	6.98563
PF3D7_1353600	ER lumen protein retaining receptor	6.98446
PF3D7_0522100	conserved Plasmodium protein, unknown function	6.98435
PF3D7_0214200	mitochondrial ribosomal protein L13 precursor, putative	6.98299
PF3D7_1440900	conserved Plasmodium protein, unknown function	6.97877
PF3D7_0611000	SNARE associated Golgi protein, putative	6.97852
PF3D7_0933000	CSTF domain-containing protein, putative	6.97534
PF3D7_0305300	conserved Plasmodium membrane protein, unknown function	6.97433
PF3D7_0722500	pre-mRNA-splicing factor CWC15, putative	6.97363
PF3D7_1104400	thioredoxin, putative	6.97175
PF3D7_0912900	26S proteasome regulatory subunit RPN8, putative	6.97089
PF3D7_0604700	glyoxalase I-like protein GILP	6.96845
PF3D7_1205000	conserved Plasmodium protein, unknown function	6.96818
PF3D7_0306400	FAD-dependent glycerol-3-phosphate dehydrogenase, putative	6.96781
PF3D7_0414200.1	calmodulin-like protein	6.96539
PF3D7_0107400	conserved Plasmodium protein, unknown function	6.96509
PF3D7_1007900	eukaryotic translation initiation factor 3 subunit D, putative	6.96452
PF3D7_1137200	apical exonemal protein	6.96396
PF3D7_0219900	Plasmodium exported protein, unknown function	6.96318
PF3D7_1025600	cytochrome c oxidase copper chaperone, putative	6.96248
PF3D7_1001700	Plasmodium exported protein (PHISTc), unknown function	6.95956
PF3D7_1324100	conserved Plasmodium membrane protein, unknown function	6.95923
PF3D7_1210600	conserved Plasmodium protein, unknown function	6.95792
PF3D7_1217400	conserved Plasmodium protein, unknown function	6.95513
PF3D7_0414300	Rab5-interacting protein, putative	6.95248
PF3D7_1422100	mitochondrial ribosomal protein L21 precursor, putative	6.95169
PF3D7_0621900	signal recognition particle subunit SRP68, putative	6.94706
PF3D7_0323700	U4/U6.U5 tri-snRNP-associated protein 1, putative	6.94605
PF3D7_0825300	SAYSvFN domain-containing protein, putative	6.94499
PF3D7_1319800	conserved Plasmodium protein, unknown function	6.94442
PF3D7_1117600.1	peptidyl-tRNA hydrolase ICT1	6.94423
PF3D7_1149600	DnaJ protein, putative	6.94031
PF3D7_1457500	vacuolar protein sorting-associated protein 4	6.93883
PF3D7_1411200	rhomboid protease ROM8	6.93855
PF3D7_0403700	pre-mRNA-splicing factor CLF1, putative	6.93586
PF3D7_1131000	RNA-binding protein s1, putative	6.93494
PF3D7_1111500	acylphosphatase, putative	6.93376
PF3D7_1441900	RNA polymerase II transcription factor B subunit 5, putative	6.93239
PF3D7_0416000	RNA-binding protein, putative	6.93204
PF3D7_1472800	conserved Plasmodium protein, unknown function	6.92623
PF3D7_0807800	26S proteasome regulatory subunit RPN10, putative	6.91861
PF3D7_0606400	conserved Plasmodium protein, unknown function	6.91809
PF3D7_0922600	glutamine synthetase, putative	6.91767
PF3D7_1332700	ATP-dependent RNA helicase DBP8, putative	6.91592
PF3D7_1426500	ABC transporter G family member 2	6.91542
PF3D7_1311700	cytochrome c, putative	6.91406
PF3D7_1015600	heat shock protein 60	6.91378
PF3D7_0514500	conserved Plasmodium membrane protein, unknown function	6.91285
PF3D7_0601600	tetratricopeptide repeat protein, putative	6.91053
PF3D7_0625100	sphingomyelin synthase 2, putative	6.90987
PF3D7_0608000	diphthine methyltransferase, putative	6.90782
PF3D7_0936800	Plasmodium exported protein (PHISTc), unknown function	6.90733
PF3D7_0908000	plasma membrane protein 1, putative	6.90553
PF3D7_0606800	VFT protein	6.90279
PF3D7_1332300	rafficking protein particle complex subunit 2, putative	6.90158
PF3D7_1463500	fam-a protein	6.90133
PF3D7_0527200	ubiquitin carboxyl-terminal hydrolase 14	6.8908
PF3D7_1113300	UDP-galactose transporter, putative	6.88963
PF3D7_1360800	falcilysin	6.88949
PF3D7_0525900	NIMA related kinase 2	6.88821
PF3D7_1216600	cell traversal protein for ookinetes and sporozoites	6.88545
PF3D7_1367500	NADH-cytochrome b5 reductase, putative	6.88516
PF3D7_0106200	conserved Plasmodium protein, unknown function	6.88512
PF3D7_0509300	conserved Plasmodium protein, unknown function	6.88063
PF3D7_1421800	conserved Plasmodium protein, unknown function	6.87779
PF3D7_1136300	tudor staphylococcal nuclease	6.87587
PF3D7_0823700	mitochondrial import receptor subunit TOM7, putative	6.87498
PF3D7_0410800	conserved Plasmodium protein, unknown function	6.87236
PF3D7_1320100	ATP-dependent Clp protease adapter protein ClpS	6.86991
PF3D7_1217200	multiple RNA-binding domain-containing protein 1, putative	6.86906
PF3D7_1354300	large subunit rRNA methyltransferase, putative	6.86891
PF3D7_0829600	early transcribed membrane protein 8	6.86795
PF3D7_0805400	N-acetyltransferase, GNAT family, putative	6.86744
PF3D7_1134100	protein disulfide isomerase	6.86665
PF3D7_1107300	polyadenylate-binding protein-interacting protein 1, putative	6.86613
PF3D7_0207400	serine repeat antigen 7	6.86473
PF3D7_0810600	ATP-dependent RNA helicase DBP1, putative	6.86277
PF3D7_1128700	GPI-anchor transamidase, putative	6.85689
PF3D7_0927600	RNA-binding protein, putative	6.85673
PF3D7_1206100	IMP-specific 5'-nucleotidase, putative	6.85602
PF3D7_0220600	Plasmodium exported protein (hyp9), unknown function	6.85461
PF3D7_0513000	conserved Plasmodium protein, unknown function	6.85436
PF3D7_1103700	casein kinase II beta chain	6.85416
PF3D7_1006300	conserved Plasmodium protein, unknown function	6.85106
PF3D7_1327100	conserved Plasmodium protein, unknown function	6.84456
PF3D7_0520500	phosphomethylpyrimidine kinase, putative	6.84225
PF3D7_1348500	TBC domain protein, putative	6.83987
PF3D7_1435000	cytochrome c oxidase assembly protein COX15, putative	6.83908
PF3D7_1127000	protein phosphatase, putative	6.83877
PF3D7_0729400	ribosome biogenesis protein BRX1, putative	6.83315
PF3D7_1134700	DNA-directed RNA polymerase I subunit RPA2, putative	6.82999
PF3D7_1131700	conserved Plasmodium protein, unknown function	6.82692
PF3D7_1120400	alpha/beta hydrolase fold domain containing protein, putative	6.82689
PF3D7_0925500	thioredoxin-like protein 2	6.82663
PF3D7_1322000	nucleoside-diphosphatase, putative	6.8258
PF3D7_0317200	cdc2-related protein kinase 4	6.82515
PF3D7_1221900	conserved Plasmodium membrane protein, unknown function	6.82209
PF3D7_0720700	phosphoinositide-binding protein, putative	6.82086
PF3D7_1324800	dihydrofolate synthase/folylpolyglutamate synthase	6.82044
PF3D7_1439700	leucine carboxyl methyltransferase, putative	6.82039
PF3D7_1365100	mitochondrial ribosomal protein S17 precursor, putative	6.8187
PF3D7_1478000	Plasmodium exported protein (PHISTa), unknown function	6.81763
PF3D7_1343100	conserved Plasmodium protein, unknown function	6.81711
PF3D7_1327600	nicotinamide/nicotinic acid mononucleotide adenylyltransferase	6.81651
PF3D7_1338000	LMBR1 domain-containing protein, putative	6.81611
PF3D7_1429100	apicoplast ribosomal protein L15 precursor, putative	6.81595
PF3D7_0215400	conserved Plasmodium protein, unknown function	6.81416
PF3D7_0935300	phosphatidylinositol N-acetylglucosaminyltransferase subunit P, putative	6.8132
PF3D7_1129000	spermidine synthase	6.81283
PF3D7_0104800	novel putative transporter 1, putative	6.8119
PF3D7_0208200	KRR1 small subunit processome component, putative	6.81169
PF3D7_1414200	conserved Plasmodium protein, unknown function	6.81169
PF3D7_1235200	V-type K+-independent H+-translocating inorganic pyrophosphatase	6.81094
PF3D7_1224600	cytochrome c heme lyase, putative	6.81091
PF3D7_0721700	secreted ookinete protein, putative	6.8102
PF3D7_0608400	conserved Plasmodium protein, unknown function	6.80855
PF3D7_1329700	apicoplast calcium binding protein 1	6.8077
PF3D7_0731600	acyl-CoA synthetase	6.80574
PF3D7_0406800	ribosomal protein L25, putative	6.80414
PF3D7_0829100	conserved protein, unknown function	6.80402
PF3D7_1143800	oocyst capsule protein Cap93, putative	6.80361
PF3D7_0821000	conserved Plasmodium protein, unknown function	6.80131
PF3D7_0506100	60S ribosomal subunit protein L24, putative	6.80117
PF3D7_1019000	eukaryotic translation initiation factor subunit eIF2A, putative	6.80065
PF3D7_0610700	conserved Plasmodium protein, unknown function	6.79992
PF3D7_1224200	BRO1 domain-containing protein, putative	6.79981
PF3D7_0913200	elongation factor 1-beta	6.79621
PF3D7_1137300	CLPTM1 domain-containing protein, putative	6.7957
PF3D7_1206200	eukaryotic translation initiation factor 3 subunit C, putative	6.79274
PF3D7_1438700	DNA primase small subunit	6.79231
PF3D7_1326100	WD repeat-containing protein, putative	6.79117
PF3D7_0911500.1	conserved Plasmodium protein, unknown function	6.78804
PF3D7_1463900	EF-hand calcium-binding domain-containing protein, putative	6.77953
PF3D7_0529400.1	conserved Plasmodium protein, unknown function	6.77754
PF3D7_0316500	kinetochore protein NUF2, putative	6.77584
PF3D7_1433300	chromatin assembly factor 1 P55 subunit, putative	6.77578
PF3D7_0414700	GTP-binding protein, putative	6.77577
PF3D7_1244600	ADP-ribosylation factor GTPase-activating protein	6.77462
PF3D7_1212800	iron-sulfur subunit of succinate dehydrogenase	6.7737
PF3D7_1413500	FeS assembly ATPase SufC	6.7735
PF3D7_0409900	actin-like protein, putative	6.77235
PF3D7_0403800	alpha/beta hydrolase, putative	6.76575
PF3D7_1453500	NAD(P) transhydrogenase, putative	6.76501
PF3D7_1444700	shikimate dehydrogenase, putative	6.75905
PF3D7_0509100	structural maintenance of chromosomes protein 4, putative	6.75809
PF3D7_1241900	tetratricopeptide repeat protein, putative	6.75787
PF3D7_0619700	conserved Plasmodium protein, unknown function	6.75581
PF3D7_1422000	cytochrome c oxidase assembly protein COX14, putative	6.75206
PF3D7_1302600	deoxyhypusine hydroxylase	6.75113
PF3D7_0516700	ubiquitin carboxyl-terminal hydrolase 2, putative	6.75106
PF3D7_0319500	RNA-binding protein, putative	6.74943
PF3D7_1119000	acyl-CoA-binding protein, putative	6.74911
PF3D7_0112900	Plasmodium exported protein, unknown function	6.74824
PF3D7_1318400	structural maintenance of chromosomes protein 2, putative	6.74817
PF3D7_1222800	conserved Plasmodium protein, unknown function	6.74814
PF3D7_0305500	conserved Plasmodium protein, unknown function	6.74741
PF3D7_1207700	blood stage antigen 41-3 precursor	6.7473
PF3D7_0529500	cell cycle regulator protein, putative	6.74713
PF3D7_0824400	nucleoside transporter 2	6.74401
PF3D7_0215700	DNA-directed RNA polymerase II subunit RPB2, putative	6.74337
PF3D7_0803400	mitogen-activated protein kinase organizer 1, putative	6.74161
PF3D7_0110600	phosphatidylinositol-4-phosphate 5-kinase	6.74104
PF3D7_0528300	conserved Plasmodium protein, unknown function	6.73416
PF3D7_0220800	cytoadherence linked asexual protein 2	6.73413
PF3D7_0218100	conserved Plasmodium membrane protein, unknown function	6.73336
PF3D7_1316800	protein transport protein SEC20, putative	6.73335
PF3D7_1244800	cytoplasmic translation machinery associated protein, putative	6.73215
PF3D7_0515400	conserved Plasmodium protein, unknown function	6.73145
PF3D7_0208000	serine repeat antigen 1	6.73028
PF3D7_0932300	M18 aspartyl aminopeptidase	6.72912
PF3D7_1341500	inner membrane complex suture component, putative	6.7262
PF3D7_0510300	stripes inner membrane complex protein, putative	6.72438
PF3D7_1133300	LEM3/CDC50 family protein, putative	6.7236
PF3D7_1241800	ATP-dependent RNA helicase DBP9, putative	6.72242
PF3D7_1250500	AP-3 complex subunit sigma, putative	6.72233
PF3D7_1120000	conserved Plasmodium protein, unknown function	6.722
PF3D7_0815400	conserved Apicomplexan protein, unknown function	6.72037
PF3D7_1469300	pre-rRNA-processing protein PNO1, putative	6.7192
PF3D7_0706500	conserved Plasmodium protein, unknown function	6.7187
PF3D7_1025700	conserved Plasmodium protein, unknown function	6.71761
PF3D7_1415900	zinc finger protein, putative	6.7094
PF3D7_0720300	conserved Plasmodium protein, unknown function	6.70913
PF3D7_1131800	oxysterol-binding protein, putative	6.70912
PF3D7_0524600	50S ribosomal protein L12, apicoplast, putative	6.70732
PF3D7_1203200	signal recognition particle subunit SRP14	6.70621
PF3D7_1023000	conserved Plasmodium membrane protein, unknown function	6.70402
PF3D7_0624600	SNF2 helicase, putative	6.70307
PF3D7_1325600	mitochondrial fission 1 protein, putative	6.703
PF3D7_1474900	trailer hitch homolog, putative	6.70233
PF3D7_0804300	zinc finger protein, putative	6.70161
PF3D7_1418900	ATP-dependent RNA helicase DBP4, putative	6.7008
PF3D7_1304000	condensin complex subunit 2, putative	6.69858
PF3D7_1324700	SNARE protein, putative	6.6952
PF3D7_1360200	ER membrane protein complex subunit 3, putative	6.69492
PF3D7_1330100	conserved Plasmodium protein, unknown function	6.6947
PF3D7_0627200	myosin light chain, putative	6.69383
PF3D7_1323000	beta-hydroxyacyl-ACP dehydratase	6.69229
PF3D7_0522700	iron-sulfur assembly protein	6.69093
PF3D7_1414500	atypical protein kinase, ABC-1 family, putative	6.69052
PF3D7_0821200	conserved Plasmodium protein, unknown function	6.68898
PF3D7_1132000	ubiquitin-like protein, putative	6.68891
PF3D7_0321600	ATP-dependent RNA helicase DDX42, putative	6.68729
PF3D7_0602200	MYND-type zinc finger protein, putative	6.68531
PF3D7_1128100	prefoldin subunit 5, putative	6.685
PF3D7_1212600.1	conserved protein, unknown function, unspecified product	6.68397
PF3D7_1350500	conserved Plasmodium protein, unknown function	6.68387
PF3D7_1226800	ataxin-3, putative	6.68275
PF3D7_0810500	protein phosphatase PPM7, putative	6.68246
PF3D7_1112400	nucleic acid binding protein, putative	6.68098
PF3D7_0208700.1	conserved Plasmodium protein, unknown function, unspecified product	6.68037
PF3D7_1303500	sodium/hydrogen exchanger, Na+, H+ antiporter	6.67926
PF3D7_0513100	conserved Plasmodium protein, unknown function	6.67916
PF3D7_1214600	adrenodoxin-type ferredoxin, putative	6.67635
PF3D7_1217900	PPPDE peptidase domain-containing protein, putative	6.67493
PF3D7_1133100	conserved Plasmodium protein, unknown function	6.67394
PF3D7_0517400	FACT complex subunit SPT16, putative	6.67324
PF3D7_0930400.1	zinc finger protein, putative	6.67077
PF3D7_0818400	rRNA-processing protein FCF1, putative	6.66772
PF3D7_0902800	serine repeat antigen 9	6.66709
PF3D7_0823300	histone acetyltransferase GCN5	6.66587
PF3D7_1230900	serine/threonine protein kinase RIO1, putative	6.66534
PF3D7_0915000	type II NADH:ubiquinone oxidoreductase	6.66484
PF3D7_1219600	aminophospholipid-transporting P-ATPase	6.66254
PF3D7_0803200	filament assembling protein, putative	6.65895
PF3D7_0208500	acyl carrier protein	6.65848
PF3D7_1034900	methionine--tRNA ligase	6.65795
PF3D7_0614300	major facilitator superfamily-related transporter, putative	6.65584
PF3D7_0929500	conserved protein, unknown function	6.6533
PF3D7_0824600	Fe-S cluster assembly protein DRE2, putative	6.65296
PF3D7_1428200	major facilitator superfamily domain-containing protein, putative	6.65085
PF3D7_0214000	T-complex protein 1 subunit theta	6.65074
PF3D7_0919800	TLD domain-containing protein	6.64742
PF3D7_1455400	hemolysin III	6.6462
PF3D7_1320900	RNA-binding protein, putative	6.64422
PF3D7_1039900	exported protein family 4	6.64213
PF3D7_1128400	bifunctional farnesyl/geranylgeranyl diphosphate synthase	6.64157
PF3D7_1330400.1	ER lumen protein retaining receptor 1, putative, unspecified product	6.6409
PF3D7_0802600	adenylyl cyclase beta	6.63951
PF3D7_0311800	conserved protein, unknown function	6.63659
PF3D7_0903000	conserved protein, unknown function	6.63516
PF3D7_1232800	conserved Plasmodium protein, unknown function	6.63412
PF3D7_1440100	conserved Plasmodium protein, unknown function	6.63357
PF3D7_1452700	U1 snRNP-associated protein, putative	6.63283
PF3D7_0217900	conserved Plasmodium protein, unknown function	6.63135
PF3D7_0916000	major facilitator superfamily domain-containing protein, putative	6.62934
PF3D7_0904800	replication protein A1, small fragment	6.62757
PF3D7_0815800	vacuolar protein sorting-associated protein 9, putative	6.62704
PF3D7_0108600	conserved Plasmodium protein, unknown function	6.6256
PF3D7_1461600	splicing factor 3B subunit 2, putative	6.62545
PF3D7_0311300	phosphatidylinositol 3- and 4-kinase, putative	6.62275
PF3D7_1307000	exosome complex component RRP40, putative	6.62174
PF3D7_1367700	alanine--tRNA ligase	6.61598
PF3D7_0828500	translation initiation factor eIF-2B subunit alpha, putative	6.61427
PF3D7_0510200	peptidyl-prolyl cis-trans isomerase	6.61192
PF3D7_0424000	Plasmodium exported protein (PHISTc), unknown function	6.61032
PF3D7_1470400	mitochondrial pyruvate carrier protein 2, putative	6.60902
PF3D7_0805000	alpha/beta hydrolase, putative	6.60714
PF3D7_1203500	threonylcarbamoyl-AMP synthase, putative	6.60695
PF3D7_0922700	pre-mRNA-splicing factor 18, putative	6.60649
PF3D7_1116500	folate transporter 2	6.60612
PF3D7_1116100	serine esterase, putative	6.60321
PF3D7_0611600	basal complex transmembrane protein 1	6.59926
PF3D7_1034400	flavoprotein subunit of succinate dehydrogenase	6.59912
PF3D7_0318900	conserved protein, unknown function	6.59699
PF3D7_0706000	importin-7, putative	6.59561
PF3D7_1016000	conserved Plasmodium protein, unknown function	6.59551
PF3D7_1303000	conserved Plasmodium protein, unknown function	6.59185
PF3D7_1403200	conserved Plasmodium protein, unknown function	6.59158
PF3D7_0511700	EKC/KEOPS complex subunit CGI121	6.59155
PF3D7_1221300	conserved Plasmodium protein, unknown function	6.59114
PF3D7_1212000	glutathione peroxidase-like thioredoxin peroxidase	6.5911
PF3D7_0722600	U3 small nucleolar RNA-associated protein 7, putative	6.59039
PF3D7_0719500	LEM3/CDC50 family protein, putative	6.58852
PF3D7_0524700	mitochondrial import receptor subunit TOM22, putative	6.58756
PF3D7_0104400	4-hydroxy-3-methylbut-2-enyl diphosphate reductase	6.58648
PF3D7_1431000	mitochondrial ribosomal protein L17-2 precursor, putative	6.58646
PF3D7_0516400	phosducin-like protein, putative	6.583
PF3D7_0501000	Plasmodium exported protein, unknown function	6.5827
PF3D7_1143200	DnaJ protein, putative	6.57825
PF3D7_0713700	conserved Plasmodium protein, unknown function	6.57694
PF3D7_1345300	conserved Plasmodium protein, unknown function	6.57522
PF3D7_0813600	translation initiation factor SUI1, putative	6.575
PF3D7_1027100	U3 small nucleolar ribonucleoprotein protein MPP10, putative	6.57447
PF3D7_1368400	conserved Plasmodium protein, unknown function	6.57148
PF3D7_0728300	conserved Plasmodium protein, unknown function	6.57093
PF3D7_1403100	condensin complex subunit 1, putative	6.56883
PF3D7_1228300	NIMA related kinase 1	6.56671
PF3D7_1034200	ribosomal protein L27, putative	6.56644
PF3D7_1034600	Translation initiation factor IF-3, putative	6.56587
PF3D7_0717400	queuine tRNA-ribosyltransferase, putative	6.56552
PF3D7_0413700	lysine decarboxylase-like protein, putative	6.56535
PF3D7_1242900	mitochondrial import inner membrane translocase subunit TIM13, putative	6.55779
PF3D7_1448800	Appr-1-p processing domain protein	6.55628
PF3D7_1135100	protein phosphatase PPM8, putative	6.55552
PF3D7_1031600	conserved Plasmodium protein, unknown function	6.55532
PF3D7_1015000	FAD synthetase, putative	6.55333
PF3D7_1209500.1	cGMP-specific phosphodiesterase	6.55196
PF3D7_1012000	RING zinc finger protein, putative	6.55181
PF3D7_0722800	conserved Plasmodium protein, unknown function	6.54838
PF3D7_1472500	conserved Plasmodium protein, unknown function	6.54727
PF3D7_0625000.1	sphingomyelin synthase 1, putative	6.54529
PF3D7_1005800	conserved Plasmodium membrane protein, unknown function	6.54472
PF3D7_0532300	Plasmodium exported protein (PHISTb), unknown function	6.54306
PF3D7_1125500	small nuclear ribonucleoprotein Sm D1, putative	6.54253
PF3D7_1446700	conserved Plasmodium protein, unknown function	6.5416
PF3D7_0511200	stearoyl-CoA desaturase	6.54047
PF3D7_0812700	U1 small nuclear ribonucleoprotein C, putative	6.53987
PF3D7_1141300	conserved Plasmodium protein, unknown function	6.53928
PF3D7_1214000	conserved Plasmodium protein, unknown function	6.53672
PF3D7_1439500	oocyst rupture protein 2, putative	6.53624
PF3D7_0704600	E3 ubiquitin-protein ligase	6.53614
PF3D7_0902300	serine/threonine protein kinase, FIKK family	6.53587
PF3D7_1021200	conserved Plasmodium protein, unknown function	6.53348
PF3D7_0828600	folate transporter 1	6.5328
PF3D7_1117300	conserved Plasmodium protein, unknown function	6.53268
PF3D7_1216300	signal recognition particle subunit SRP19	6.5319
PF3D7_1355900	RWD domain-containing protein, putative	6.53152
PF3D7_1347600	conserved Plasmodium protein, unknown function	6.52761
PF3D7_1404300	secreted ookinete adhesive protein, putative	6.52724
PF3D7_1223900	50S ribosomal protein L24, putative	6.52676
PF3D7_1331000	protein kinase, putative	6.52635
PF3D7_1452000	rhoptry neck protein 2	6.52599
PF3D7_0931900	adenylate kinase-like protein 2	6.51677
PF3D7_0409500	conserved Plasmodium protein, unknown function	6.51528
PF3D7_1321500.1	3',5'-cyclic nucleotide phosphodiesterase, putative	6.51373
PF3D7_1203100	conserved Plasmodium protein, unknown function	6.51335
PF3D7_1122200	cupin-like protein, putative	6.51148
PF3D7_0203000	repetitive organellar protein, putative	6.50929
PF3D7_0202800	conserved Plasmodium protein, unknown function	6.50922
PF3D7_1449800	conserved Plasmodium protein, unknown function	6.50887
PF3D7_1208900	protein phosphatase PPM11, putative	6.50789
PF3D7_0108400.1	mitochondrial carrier protein, putative	6.50458
PF3D7_1018200	serine/threonine protein phosphatase 8, putative	6.50429
PF3D7_0915700	conserved Plasmodium protein, unknown function	6.50342
PF3D7_0613600	conserved Plasmodium protein, unknown function	6.49825
PF3D7_1344100	TLD domain-containing protein, putative	6.49738
PF3D7_0919400	protein disulfide isomerase	6.49675
PF3D7_1208600	mitochondrial import inner membrane translocase subunit TIM10, putative	6.49619
PF3D7_0628000	6-pyruvoyltetrahydropterin synthase	6.49441
PF3D7_1419300	glutathione S-transferase	6.49424
PF3D7_1431300	large subunit GTPase 1, putative	6.49366
PF3D7_1210100	syntaxin, Qa-SNARE family	6.49166
PF3D7_0315400	conserved Plasmodium protein, unknown function	6.489
PF3D7_1037500	dynamin-like protein	6.48827
PF3D7_1128200	multiprotein-bridging factor 1, putative	6.48724
PF3D7_1016400	serine/threonine protein kinase, FIKK family	6.48634
PF3D7_0515800	BolA-like protein, putative	6.48556
PF3D7_1012100	conserved Plasmodium protein, unknown function	6.48101
PF3D7_0308100	zinc finger protein, putative	6.48054
PF3D7_1368200	ABC transporter E family member 1, putative	6.47912
PF3D7_0701400	exported protein family 4, pseudogene	6.47648
PF3D7_0922900	3-oxoacyl-[acyl-carrier-protein] reductase	6.47637
PF3D7_0213100	protein SIS1	6.47558
PF3D7_0616100	conserved Plasmodium protein, unknown function	6.47546
PF3D7_0518900	conserved Plasmodium protein, unknown function	6.47126
PF3D7_0805100	conserved Plasmodium protein, unknown function	6.47109
PF3D7_1023300	conserved Plasmodium protein, unknown function	6.47093
PF3D7_0914800	GINS complex subunit Psf3, putative	6.47037
PF3D7_0807000	YEATS domain-containing protein, putative	6.46858
PF3D7_1438000	eukaryotic translation initiation factor eIF2A, putative	6.46845
PF3D7_1337700	conserved Plasmodium protein, unknown function	6.46782
PF3D7_0108800	conserved Plasmodium protein, unknown function	6.46474
PF3D7_0912700	conserved Plasmodium protein, unknown function	6.46398
PF3D7_0705500	inositol-phosphate phosphatase, putative	6.46219
PF3D7_1308200	carbamoyl phosphate synthetase	6.46008
PF3D7_1012500	phosphoglucomutase, putative	6.45954
PF3D7_0310700	trafficking protein particle complex subunit 4, putative	6.456
PF3D7_1438800	OST-HTH associated domain protein, putative	6.45481
PF3D7_1450700	conserved Plasmodium protein, unknown function	6.45428
PF3D7_1123100	calcium-dependent protein kinase 7	6.45372
PF3D7_1230100	thioredoxin-like associated protein 1, putative	6.45211
PF3D7_1435300	NAD(P)H-dependent glutamate synthase, putative	6.4484
PF3D7_1231700	conserved Plasmodium protein, unknown function	6.44832
PF3D7_0932100	protein MAM3, putative	6.44805
PF3D7_1427200	selenoprotein	6.44668
PF3D7_0909700	FHA domain protein, putative	6.44352
PF3D7_1032000	ribosome maturation factor RimM, putative	6.4423
PF3D7_1014600	transcriptional coactivator ADA2	6.43959
PF3D7_1467900	rab GTPase activator, putative	6.43606
PF3D7_1434600	methionine aminopeptidase 2	6.43437
PF3D7_0613700	syntaxin-binding protein, putative	6.43174
PF3D7_1371700	serine/threonine protein kinase, FIKK family	6.43161
PF3D7_1429800	coatomer subunit beta, putative	6.431
PF3D7_0515300	phosphatidylinositol 3-kinase	6.42706
PF3D7_0424200	reticulocyte binding protein homologue 4	6.42564
PF3D7_1134800	coatomer subunit delta	6.42127
PF3D7_0405800	conserved Plasmodium protein, unknown function	6.41864
PF3D7_0631000	tetratricopeptide repeat protein, putative	6.41815
PF3D7_1018700	conserved Plasmodium protein, unknown function	6.41765
PF3D7_0920800	inosine-5'-monophosphate dehydrogenase	6.41518
PF3D7_1303600	conserved Plasmodium protein, unknown function	6.41431
PF3D7_1336100	conserved Plasmodium protein, unknown function	6.41408
PF3D7_0720900	conserved Plasmodium protein, unknown function	6.41392
PF3D7_1236600	p25-alpha family protein, putative	6.41196
PF3D7_1227600	conserved Plasmodium protein, unknown function	6.41159
PF3D7_1344800	aspartate carbamoyltransferase	6.4112
PF3D7_1242300	conserved Plasmodium membrane protein, unknown function	6.40952
PF3D7_0220100	DnaJ protein, putative	6.40871
PF3D7_1104900	calcium/calmodulin-dependent protein kinase, putative	6.40822
PF3D7_1111400	conserved Plasmodium protein, unknown function	6.40684
PF3D7_0502300	conserved Plasmodium protein, unknown function	6.40619
PF3D7_0525600	RNA methyltransferase, putative	6.40513
PF3D7_1229700	conserved Plasmodium protein, unknown function	6.40266
PF3D7_1472200	histone deacetylase, putative	6.40028
PF3D7_0910100	exportin-7, putative	6.3999
PF3D7_0917500	conserved Plasmodium protein, unknown function	6.39575
PF3D7_0302200	cytoadherence linked asexual protein 3.2	6.39442
PF3D7_1247300	GPI mannosyltransferase 2, putative	6.39349
PF3D7_1205800	high mobility group protein B3, putative	6.3932
PF3D7_1136600	conserved Plasmodium protein, unknown function	6.39177
PF3D7_1404400	mitochondrial ribosomal protein L16 precursor, putative	6.39171
PF3D7_0816000	ribosome assembly protein RRB1, putative	6.39136
PF3D7_0730900	EMP1-trafficking protein	6.38731
PF3D7_0911000	phosphatidylinositol N-acetylglucosaminyltransferase, putative	6.38698
PF3D7_0925000	conserved Plasmodium protein, unknown function	6.38408
PF3D7_1252800	Plasmodium exported protein (PHISTb), unknown function	6.38221
PF3D7_0908700	tRNA pseudouridine synthase, putative	6.37948
PF3D7_0508500	guanidine nucleotide exchange factor	6.37714
PF3D7_1403700	translocation associated membrane protein, putative	6.37684
PF3D7_0917600	pre-mRNA-splicing factor ATP-dependent RNA helicase PRP43, putative	6.37554
PF3D7_1410700	conserved Plasmodium protein, unknown function	6.37384
PF3D7_1459900	rhoptry protein, putative	6.37317
PF3D7_1331200	conserved Plasmodium protein, unknown function	6.3716
PF3D7_0731200	Plasmodium exported protein, unknown function	6.3711
PF3D7_1124700	GrpE protein homolog, mitochondrial, putative	6.37049
PF3D7_0610100	pre-mRNA-splicing factor SLU7, putative	6.36978
PF3D7_1244400	RNA-binding protein, putative	6.36965
PF3D7_0611300	conserved Apicomplexan protein, unknown function	6.36538
PF3D7_1004900	conserved Plasmodium protein, unknown function	6.36515
PF3D7_1207500	RNA-binding protein, putative	6.36431
PF3D7_1221200	conserved Plasmodium protein, unknown function	6.36416
PF3D7_0721200	conserved Plasmodium protein, unknown function	6.36381
PF3D7_1253300	Plasmodium exported protein (PHISTa), unknown function, pseudogene	6.36121
PF3D7_1246300	conserved Plasmodium protein, unknown function	6.35919
PF3D7_0409700	peptide chain release factor 2	6.35519
PF3D7_0517800	apicortin, putative	6.35267
PF3D7_0623900	ribonuclease H2 subunit A, putative	6.35063
PF3D7_0517900	zinc finger protein, putative	6.34959
PF3D7_1205900	conserved protein, unknown function	6.34955
PF3D7_1147300	conserved Plasmodium protein, unknown function	6.34902
PF3D7_0209500	conserved Plasmodium protein, unknown function	6.34836
PF3D7_1467400	50S ribosomal protein L22, apicoplast, putative	6.34568
PF3D7_1219700	raf kinase inhibitor	6.34534
PF3D7_0623500	superoxide dismutase [Fe]	6.34512
PF3D7_0935100	protein kish, putative	6.34397
PF3D7_0801800	mannose-6-phosphate isomerase, putative	6.34172
PF3D7_0401600.1	rifin	6.34125
PF3D7_1228500	RNA pseudouridylate synthase, putative	6.34047
PF3D7_1020800	dihydrolipoamide acyltransferase component E2	6.33863
PF3D7_0811000	cullin-1, putative	6.33767
PF3D7_0606300	conserved Plasmodium protein, unknown function	6.33748
PF3D7_0606700	coatomer alpha subunit, putative	6.33541
PF3D7_1030300	conserved Plasmodium protein, unknown function	6.33336
PF3D7_0518000	NOSIP domain-containing protein, putative	6.33258
PF3D7_1204400	conserved Plasmodium membrane protein, unknown function	6.33146
PF3D7_1332500	SAM-dependent RNA methyltransferase, putative	6.32919
PF3D7_1331100	DNA polymerase theta, putative	6.32915
PF3D7_1147700	ATP synthase subunit delta, mitochondrial, putative	6.3283
PF3D7_1420000	splicing factor 3B subunit 4, putative	6.32742
PF3D7_0605700	conserved Plasmodium protein, unknown function	6.32491
PF3D7_0812500	RNA-binding protein, putative	6.32317
PF3D7_0809500	histone acetyltransferase subunit NuA4, putative	6.32259
PF3D7_1118900	conserved Plasmodium protein, unknown function	6.32068
PF3D7_0302700	CDGSH iron-sulfur domain-containing protein, putative	6.32058
PF3D7_0907400	ATP-dependent protease ATPase subunit ClpY	6.31851
PF3D7_0619200	conserved Plasmodium protein, unknown function	6.31841
PF3D7_1235000	PIH1 domain-containing protein, putative	6.31459
PF3D7_0511100	conserved Plasmodium protein, unknown function	6.31269
PF3D7_0720500	conserved Plasmodium protein, unknown function	6.31101
PF3D7_0209600	transporter, putative	6.31049
PF3D7_0709800	conserved protein, unknown function	6.30978
PF3D7_1121000	palmitoyltransferase DHHC3	6.30652
PF3D7_1232400	conserved protein, unknown function	6.30312
PF3D7_1136400	signal recognition particle subunit SRP72, putative	6.30227
PF3D7_1226100	haloacid dehalogenase-like hydrolase, putative	6.30199
PF3D7_1132600	pre-mRNA-splicing factor 38A, putative	6.30198
PF3D7_1303100	methyltransferase, putative	6.29875
PF3D7_0209200	3'exoribonuclease, putative	6.29794
PF3D7_1434700	mitochondrial import inner membrane translocase subunit TIM17, putative	6.29768
PF3D7_1460900.1	apicoplast ribosomal protein S10, putative	6.2965
PF3D7_0916500	ubiquitin fusion degradation protein 1	6.29392
PF3D7_0715900	cation diffusion facilitator family protein, putative	6.29233
PF3D7_1337900	conserved Plasmodium protein, unknown function	6.29076
PF3D7_1351900	conserved Plasmodium protein, unknown function	6.28864
PF3D7_1230600	sun-family protein, putative	6.2884
PF3D7_1247000.1	DNA replication origin binding protein, putative	6.28801
PF3D7_1316700	conserved Plasmodium protein, unknown function	6.28647
PF3D7_0621350	protein SYS1, putative	6.28549
PF3D7_1124200	conserved Plasmodium protein, unknown function	6.28546
PF3D7_1317000	U4/U6.U5 tri-snRNP-associated protein 2, putative	6.28468
PF3D7_1471800	conserved Plasmodium protein, unknown function	6.27994
PF3D7_1309000	conserved Plasmodium protein, unknown function	6.27754
PF3D7_1307200	DnaJ protein, putative	6.27456
PF3D7_1467700	conserved Plasmodium protein, unknown function	6.27326
PF3D7_1464900	ATP-dependent zinc metalloprotease FTSH, putative	6.27306
PF3D7_0110200	FAD-linked sulfhydryl oxidase ERV1, putative	6.27294
PF3D7_0103300	conserved Plasmodium protein, unknown function	6.2718
PF3D7_0309300	N2227-like protein, putative	6.27125
PF3D7_0807600	conserved Plasmodium protein, unknown function	6.26701
PF3D7_1426200	protein arginine N-methyltransferase 1	6.2669
PF3D7_0628200	eukaryotic translation initiation factor 2-alpha kinase	6.25864
PF3D7_0929000	transcription initiation factor TFIID subunit 7, putative	6.2579
PF3D7_1313300	peptidyl-prolyl cis-trans isomerase, putative	6.25787
PF3D7_1132300	nucleic acid binding protein, putative	6.25558
PF3D7_1011200.1	conserved Plasmodium protein, unknown function	6.25513
PF3D7_1011400	proteasome subunit beta type-5	6.25486
PF3D7_1343500	conserved Plasmodium protein, unknown function	6.25361
PF3D7_0318200	DNA-directed RNA polymerase II subunit RPB1	6.24866
PF3D7_0417000	conserved Plasmodium protein, unknown function	6.24668
PF3D7_0530750	dolichol-phosphate mannosyltransferase subunit 3, putative	6.24601
PF3D7_1326300	RNA-binding protein, putative	6.24392
PF3D7_1227000	conserved Plasmodium protein, unknown function	6.24378
PF3D7_1404700	conserved Plasmodium protein, unknown function	6.242
PF3D7_1322800	conserved Plasmodium protein, unknown function	6.23937
PF3D7_1332600	DNA-(apurinic or apyrimidinic site) lyase 1, putative	6.23936
PF3D7_0214800	conserved Plasmodium membrane protein, unknown function	6.23889
PF3D7_0920300	conserved Plasmodium protein, unknown function	6.23508
PF3D7_1461200	U3 small nucleolar ribonucleoprotein protein IMP3, putative	6.23397
PF3D7_1445500	conserved Plasmodium protein, unknown function	6.2309
PF3D7_0416500	repressor of RNA polymerase III transcription MAF1	6.2303
PF3D7_0702600	Plasmodium exported protein, unknown function	6.22958
PF3D7_1225300	conserved Plasmodium protein, unknown function	6.22859
PF3D7_0406500	NYN domain-containing protein, putative	6.22758
PF3D7_0303700	lipoamide acyltransferase component of branched-chain alpha-keto acid dehydrogenase complex	6.22551
PF3D7_1334700	MSP7-like protein	6.22485
PF3D7_0523500	dynein light chain Tctex-type, putative	6.22474
PF3D7_0622900	AP2 domain transcription factor AP2Tel	6.22242
PF3D7_0513800	ras-related protein Rab-1A	6.21939
PF3D7_0526400	conserved Plasmodium protein, unknown function	6.21437
PF3D7_1249100	conserved Plasmodium protein, unknown function	6.21403
PF3D7_0218300	rRNA methyltransferase, putative	6.20968
PF3D7_1419800.1	glutathione reductase	6.20788
PF3D7_1115300	cysteine proteinase falcipain 2b	6.20675
PF3D7_0612900	nucleolar GTP-binding protein 1, putative	6.2064
PF3D7_0317800	26S proteasome non-ATPase regulatory subunit 9, putative	6.20583
PF3D7_1447200	conserved Plasmodium protein, unknown function	6.20407
PF3D7_1030500	26S proteasome regulatory subunit RPN9, putative	6.20205
PF3D7_0527400	conserved Plasmodium protein, unknown function	6.20151
PF3D7_0908800	mitochondrial carrier protein, putative	6.20114
PF3D7_0722000	conserved Plasmodium protein, unknown function	6.19923
PF3D7_0725300	conserved Plasmodium protein, unknown function	6.1991
PF3D7_0314900	conserved Plasmodium membrane protein, unknown function	6.1985
[truncated: 3,074 more rows]
