# Supplementary material for: Investigating a Plasmodium falciparum erythrocyte invasion phenotype switch at the whole transcriptome level
Source: Sci Rep. 2020 Jan 14;10:245. doi: 10.1038/s41598-019-56386-y (PMC6959351; doi:10.1038/s41598-019-56386-y)
Supplement: Supplementary file 5 — Supplementary Dataset 4 [file 41598_2019_56386_MOESM5_ESM.xlsx]

## Sheet: W2mef_static_vs_baseline
Supplementary Table S4: Differential gene expression between baseline and static W2mef shows no significantly differentially expressed gene (cutoff adjusted P value < 0.1)
Gene ID	Product Description	Log2 Fold Change	Log2 Fold Change Standard Error	Wald statistic	p-value	Benjamini-Hochberg adjusted p-value
PF3D7_0101100	exported protein family 4	-0.466039	0.743654	-0.626688	0.530863	0.999504
PF3D7_0101200	exported protein family 3	-0.0558565	0.828585	-0.0674119	0.946254	0.999504
PF3D7_0101300	Pfmc-2TM Maurer's cleft two transmembrane protein	-3.51186	1.86631	-1.88171	0.0598753	0.999504
PF3D7_0101400	exported protein family 1, pseudogene	-0.0768223	5.34394	-0.0143756	0.98853	0.999504
PF3D7_0102000	Plasmodium exported protein (PHISTa), unknown function, pseudogene	0.603886	0.929898	0.649411	0.516073	0.999504
PF3D7_0102200	ring-infected erythrocyte surface antigen	-0.191023	0.698037	-0.273658	0.784348	0.999504
PF3D7_0102300	Plasmodium exported protein, unknown function	0.0779138	0.48724	0.159908	0.872953	0.999504
PF3D7_0102400	lysophospholipase, putative, pseudogene	-0.701997	0.631893	-1.11094	0.266593	0.999504
PF3D7_0102500	erythrocyte binding antigen-181	0.237783	0.705799	0.336899	0.736193	0.999504
PF3D7_0102600	serine/threonine protein kinase, FIKK family	0.00817926	0.395887	0.0206606	0.983516	0.999504
PF3D7_0102700	merozoite-associated tryptophan-rich antigen	0.272397	0.660368	0.412493	0.679978	0.999504
PF3D7_0102800	conserved Plasmodium protein, unknown function	-0.438981	0.547058	-0.80244	0.422299	0.999504
PF3D7_0102900	aspartate--tRNA ligase	-0.369222	0.421627	-0.875708	0.381189	0.999504
PF3D7_0103000	vacuolar protein sorting-associated protein VTA1, putative	-0.263366	0.41588	-0.633275	0.526554	0.999504
PF3D7_0103100	vacuolar protein sorting-associated protein 51, putative	-0.447023	0.443285	-1.00843	0.313247	0.999504
PF3D7_0103200	nucleoside transporter 4	-0.0608978	0.377024	-0.161522	0.871682	0.999504
PF3D7_0103300	conserved Plasmodium protein, unknown function	0.0381972	0.442089	0.0864016	0.931147	0.999504
PF3D7_0103400	zinc-carboxypeptidase, putative	0.381467	0.37478	1.01784	0.308752	0.999504
PF3D7_0103500	conserved Plasmodium protein, unknown function	-0.0935134	0.665756	-0.140462	0.888295	0.999504
PF3D7_0103600	ATP-dependent RNA helicase, putative	-0.371316	0.434303	-0.85497	0.392568	0.999504
PF3D7_0103700	L-seryl-tRNA(Sec) kinase, putative	1.67677	0.71275	2.35253	0.018646	0.999504
PF3D7_0103800	actin-related protein	-0.66483	0.493877	-1.34614	0.178256	0.999504
PF3D7_0103900	parasite-infected erythrocyte surface protein	0.501949	0.374852	1.33906	0.180552	0.999504
PF3D7_0104000	thrombospondin-related sporozoite protein	-0.0109547	0.425847	-0.0257246	0.979477	0.999504
PF3D7_0104100	conserved Plasmodium membrane protein, unknown function	-0.261644	0.493153	-0.530554	0.595728	0.999504
PF3D7_0104200	StAR-related lipid transfer protein	-0.0142195	0.452873	-0.0313985	0.974952	0.999504
PF3D7_0104300	ubiquitin carboxyl-terminal hydrolase 1, putative	0.465951	0.741426	0.628452	0.529708	0.999504
PF3D7_0104400	4-hydroxy-3-methylbut-2-enyl diphosphate reductase	0.168131	0.428329	0.392527	0.694669	0.999504
PF3D7_0104500	conserved protein, unknown function	-0.25128	0.461712	-0.544234	0.58628	0.999504
PF3D7_0104600	conserved Plasmodium protein, unknown function	0.223531	0.879688	0.254103	0.799416	0.999504
PF3D7_0104700	major facilitator superfamily-related transporter, putative	-1.10571	0.530627	-2.08377	0.037181	0.999504
PF3D7_0104800	novel putative transporter 1, putative	-0.521436	0.429803	-1.2132	0.225054	0.999504
PF3D7_0105100	conserved Apicomplexan protein, unknown function	-0.383314	0.662213	-0.578838	0.562698	0.999504
PF3D7_0105200	RAP protein, putative	-0.269947	0.49569	-0.544587	0.586037	0.999504
PF3D7_0105300	cyclase-associated protein	-0.202102	0.499715	-0.404434	0.685893	0.999504
PF3D7_0105400.1	conserved Plasmodium protein, unknown function	-0.745557	0.604521	-1.2333	0.217463	0.999504
PF3D7_0105500	conserved Plasmodium protein, unknown function	-0.437299	0.782953	-0.558526	0.576486	0.999504
PF3D7_0105600	conserved Plasmodium protein, unknown function	0.0056488	0.473135	0.0119391	0.990474	0.999504
PF3D7_0105700	asparagine-rich antigen Pfa35-2	-1.06279	0.837562	-1.2689	0.204476	0.999504
PF3D7_0105800	conserved Plasmodium protein, unknown function	0.283717	0.336974	0.841957	0.399812	0.999504
PF3D7_0105900	3'-5' exonuclease, putative	-0.453334	0.497282	-0.911623	0.361967	0.999504
PF3D7_0106000	conserved Plasmodium protein, unknown function	-0.0714853	0.42772	-0.167131	0.867267	0.999504
PF3D7_0106100	V-type proton ATPase subunit C, putative	-0.217375	0.414934	-0.523879	0.600363	0.999504
PF3D7_0106200	conserved Plasmodium protein, unknown function	-0.524282	0.52859	-0.99185	0.321271	0.999504
PF3D7_0106300	calcium-transporting ATPase	0.205139	0.291159	0.704559	0.481085	0.999504
PF3D7_0106400	pre-rRNA-processing protein TSR2, putative	-1.01473	0.507584	-1.99914	0.0455936	0.999504
PF3D7_0106500	conserved Plasmodium protein, unknown function	-0.619858	0.564153	-1.09874	0.271881	0.999504
PF3D7_0106600	conserved Plasmodium protein, unknown function	1.05517	0.654742	1.61158	0.107054	0.999504
PF3D7_0106700	small ribosomal subunit assembling AARP2 protein	0.124956	0.670271	0.186426	0.852111	0.999504
PF3D7_0106800	ras-related protein Rab-5C	-0.035893	0.430176	-0.083438	0.933503	0.999504
PF3D7_0106900	2-C-methyl-D-erythritol 4-phosphate cytidylyltransferase, putative	0.344683	0.461181	0.747392	0.454827	0.999504
PF3D7_0107000.1	centrin-1	0.052209	0.393085	0.132819	0.894337	0.999504
PF3D7_0107100	conserved Plasmodium protein, unknown function	0.115769	0.509944	0.227023	0.820406	0.999504
PF3D7_0107200	carbon catabolite repressor protein 4, putative	0.0787014	0.550036	0.143084	0.886224	0.999504
PF3D7_0107300	conserved Plasmodium protein, unknown function	-0.302446	0.421838	-0.716973	0.473391	0.999504
PF3D7_0107400	conserved Plasmodium protein, unknown function	-0.578587	0.399493	-1.4483	0.147532	0.999504
PF3D7_0107500	lipid/sterol:H+ symporter	0.257423	0.425413	0.605113	0.545104	0.999504
PF3D7_0107600	eukaryotic translation initiation factor 2-alpha kinase 2, putative	0.397947	0.650087	0.612144	0.540442	0.999504
PF3D7_0107700	OST3/OST6 domain-containing protein, putative	0.0588571	0.781212	0.0753408	0.939944	0.999504
PF3D7_0107800	double-strand break repair protein MRE11	0.580915	0.545322	1.06527	0.286754	0.999504
PF3D7_0107900	conserved Plasmodium protein, unknown function	-1.35717	0.857599	-1.58252	0.113531	0.999504
PF3D7_0108000	proteasome subunit beta type-3, putative	0.169871	0.438745	0.387174	0.698627	0.999504
PF3D7_0108100	conserved Plasmodium protein, unknown function	-0.223325	0.487682	-0.457932	0.647002	0.999504
PF3D7_0108300	conserved Plasmodium protein, unknown function	0.415245	0.678407	0.612088	0.54048	0.999504
PF3D7_0108400.1	mitochondrial carrier protein, putative	-0.28631	0.578654	-0.494786	0.620751	0.999504
PF3D7_0108500	conserved Plasmodium protein, unknown function	0.395772	0.572411	0.691412	0.489307	0.999504
PF3D7_0108600	conserved Plasmodium protein, unknown function	-0.142922	0.403823	-0.353923	0.723396	0.999504
PF3D7_0108700	secreted ookinete protein, putative	-0.162269	0.413917	-0.392034	0.695033	0.999504
PF3D7_0108800	conserved Plasmodium protein, unknown function	-0.387533	0.329144	-1.1774	0.239037	0.999504
PF3D7_0109000	photosensitized INA-labeled protein PHIL1	-0.246056	0.343057	-0.717244	0.473223	0.999504
PF3D7_0109100	LCCL domain-containing protein	-0.212685	0.391048	-0.543885	0.586521	0.999504
PF3D7_0109200	cleavage and polyadenylation specificity factor subunit 5, putative	-0.176143	0.428643	-0.410931	0.681123	0.999504
PF3D7_0109300	fatty acid elongation protein, GNS1/SUR4 family, putative	-0.415752	0.699299	-0.594527	0.55216	0.999504
PF3D7_0109400	tubulin-specific chaperone a, putative	-0.964678	0.615741	-1.5667	0.117186	0.999504
PF3D7_0109500	N-acetyltransferase, GNAT family, putative	-0.36481	0.508583	-0.717307	0.473185	0.999504
PF3D7_0109600	cold-shock protein, putative	-0.0386162	0.522369	-0.073925	0.94107	0.999504
PF3D7_0109700	rRNA biogenesis protein RRP36, putative	1.20972	0.693459	1.74447	0.0810768	0.999504
PF3D7_0109800	phenylalanine--tRNA ligase alpha subunit	0.217563	0.30926	0.703493	0.481748	0.999504
PF3D7_0109850	phosphatidate cytidylyltransferase, putative	-0.362528	0.486039	-0.745884	0.455738	0.999504
PF3D7_0109950	conserved Plasmodium protein, unknown function	-0.628311	0.487841	-1.28794	0.197766	0.999504
PF3D7_0110000	conserved Plasmodium protein, unknown function	-1.37099	0.623622	-2.19844	0.027918	0.999504
PF3D7_0110100	selenocysteine-specific elongation factor selB homologue, putative	-0.864576	0.555167	-1.55733	0.119393	0.999504
PF3D7_0110200	FAD-linked sulfhydryl oxidase ERV1, putative	-0.803394	0.532894	-1.5076	0.131656	0.999504
PF3D7_0110400	DNA-directed RNA polymerase II subunit RPB9, putative	-0.124903	0.51932	-0.240513	0.809932	0.999504
PF3D7_0110500	bromodomain protein, putative	-0.565228	0.720729	-0.784245	0.432896	0.999504
PF3D7_0110600	phosphatidylinositol-4-phosphate 5-kinase	0.54258	0.472332	1.14873	0.250669	0.999504
PF3D7_0110700	chromatin assembly factor 1 protein WD40 domain, putative	0.137203	0.320839	0.427639	0.668914	0.999504
PF3D7_0110800	transcription initiation factor TFIIB, putative	-0.192966	0.344455	-0.560205	0.57534	0.999504
PF3D7_0110900	adenylate kinase-like protein 1	-0.752444	0.681371	-1.10431	0.269459	0.999504
PF3D7_0111000	kinesin-8, putative	0.149701	0.413812	0.36176	0.717531	0.999504
PF3D7_0111200	conserved Plasmodium protein, unknown function	-0.631347	0.77864	-0.810833	0.417462	0.999504
PF3D7_0111300	P-loop containing nucleoside triphosphate hydrolase, putative	0.548581	0.375265	1.46185	0.143782	0.999504
PF3D7_0111400	conserved Plasmodium protein, unknown function	-0.154569	0.6117	-0.252687	0.80051	0.999504
PF3D7_0111500	UMP-CMP kinase, putative	-0.0931358	0.418506	-0.222544	0.823891	0.999504
PF3D7_0111600	conserved Plasmodium protein, unknown function	0.523724	0.674304	0.776689	0.437342	0.999504
PF3D7_0111700	conserved Plasmodium protein, unknown function	-2.06529	2.13704	-0.966423	0.333833	0.999504
PF3D7_0111800	eukaryotic translation initiation factor 4E, putative	0.100246	0.497901	0.201337	0.840435	0.999504
PF3D7_0111900	conserved protein, unknown function	0.174386	0.41649	0.418704	0.675433	0.999504
PF3D7_0112000	TatD-like deoxyribonuclease	-0.181655	0.628183	-0.289176	0.772447	0.999504
PF3D7_0112100	conserved Plasmodium protein, unknown function	-0.94295	0.786768	-1.19851	0.230718	0.999504
PF3D7_0112200	multidrug resistance-associated protein 1	0.173321	0.439438	0.394414	0.693275	0.999504
PF3D7_0112800	Plasmodium exported protein (hyp11), unknown function	-0.283944	0.571064	-0.49722	0.619034	0.999504
PF3D7_0112900	Plasmodium exported protein, unknown function	-0.346366	0.672477	-0.515059	0.606512	0.999504
PF3D7_0113000	glutamic acid-rich protein	0.688694	0.544822	1.26407	0.206205	0.999504
PF3D7_0113100	surface-associated interspersed protein 1.1 (SURFIN 1.1)	-0.742294	1.5849	-0.468355	0.639531	0.999504
PF3D7_0113200	Plasmodium exported protein, unknown function	0.546331	0.578374	0.944598	0.344864	0.999504
PF3D7_0113300	Plasmodium exported protein (hyp1), unknown function	-0.261586	0.421343	-0.620839	0.534705	0.999504
PF3D7_0113400	Plasmodium exported protein, unknown function	-0.283024	1.08346	-0.261221	0.793922	0.999504
PF3D7_0113600	surface-associated interspersed protein 1.2 (SURFIN 1.2), pseudogene	-0.17004	0.920879	-0.18465	0.853504	0.999504
PF3D7_0113700	heat shock protein 40, type II	0.524513	0.336031	1.56091	0.118545	0.999504
PF3D7_0113800	DBL containing protein, unknown function	-0.362802	0.903325	-0.401629	0.687957	0.999504
PF3D7_0113900	CX3CL1-binding protein 1	0.396993	0.681126	0.582848	0.559996	0.999504
PF3D7_0114000	exported protein family 1	-0.940016	1.04263	-0.901583	0.367279	0.999504
PF3D7_0114100	Pfmc-2TM Maurer's cleft two transmembrane protein	-0.790284	1.33174	-0.593421	0.5529	0.999504
PF3D7_0114200	exported protein family 3	1.41073	3.62984	0.388648	0.697537	0.999504
PF3D7_0114300	exported protein family 4, pseudogene	-0.804339	2.96508	-0.271271	0.786183	0.999504
PF3D7_0114500	Plasmodium exported protein (hyp10), unknown function	0.366521	1.36706	0.268108	0.788616	0.999504
PF3D7_0114800	Plasmodium exported protein (hyp7), unknown function	0.164851	3.61266	0.0456315	0.963604	0.999504
PF3D7_0114900	Plasmodium exported protein, unknown function, pseudogene	0.511447	1.22261	0.418323	0.675711	0.999504
PF3D7_0115000	surface-associated interspersed protein 1.3 (SURFIN 1.3)	0.101103	0.840708	0.12026	0.904277	0.999504
PF3D7_0115100	Plasmodium exported protein (PHISTa), unknown function	-1.45007	0.80113	-1.81004	0.0702901	0.999504
PF3D7_0115150	Plasmodium exported protein, unknown function, pseudogene	0.239881	1.97728	0.121318	0.903439	0.999504
PF3D7_0202100	liver stage associated protein 2	-0.0450777	0.34628	-0.130177	0.896426	0.999504
PF3D7_0202200	EMP1-trafficking protein	-0.572844	0.45902	-1.24797	0.212042	0.999504
PF3D7_0202300	Plasmodium exported protein (hyp11), unknown function	-1.3502	1.67896	-0.80419	0.421287	0.999504
PF3D7_0202400	translation-enhancing factor	0.529525	0.733585	0.721832	0.470398	0.999504
PF3D7_0202500	early transcribed membrane protein 2	-0.297965	0.438409	-0.679649	0.496727	0.999504
PF3D7_0202600.1	nucleic acid binding protein, putative	-0.283547	0.451233	-0.628384	0.529752	0.999504
PF3D7_0202700	octaprenyl pyrophosphate synthase	-0.0222164	0.38184	-0.0581823	0.953603	0.999504
PF3D7_0202800	conserved Plasmodium protein, unknown function	-0.449998	0.540733	-0.8322	0.405296	0.999504
PF3D7_0202900	palmitoyltransferase DHHC12, putative	-0.321446	0.517343	-0.621341	0.534375	0.999504
PF3D7_0203000	repetitive organellar protein, putative	-0.419583	0.677284	-0.619508	0.535582	0.999504
PF3D7_0203100	protein kinase, putative	-0.248908	0.550155	-0.452432	0.650958	0.999504
PF3D7_0203200	conserved Plasmodium protein, unknown function	-0.401992	0.552301	-0.72785	0.466705	0.999504
PF3D7_0203300	ERCC1 nucleotide excision repair protein, putative	-0.0285317	0.492207	-0.0579668	0.953775	0.999504
PF3D7_0203400	conserved Plasmodium protein, unknown function	-0.115294	0.43353	-0.265942	0.790284	0.999504
PF3D7_0203600	conserved Plasmodium protein, unknown function	-0.829324	0.830172	-0.998979	0.317805	0.999504
PF3D7_0203700	protein MAK16, putative	-0.331791	0.447465	-0.741491	0.458396	0.999504
PF3D7_0203800	conserved Plasmodium protein, unknown function	-0.338122	0.707176	-0.47813	0.632558	0.999504
PF3D7_0203900	5'-3' exonuclease, N-terminal resolvase-like domain, putative	-0.266714	0.452887	-0.588919	0.555916	0.999504
PF3D7_0204000	condensin-2 complex subunit H2, putative	0.113693	0.803137	0.141561	0.887426	0.999504
PF3D7_0204100	conserved Plasmodium protein, unknown function	0.0532247	0.44654	0.119194	0.905122	0.999504
PF3D7_0204200	conserved Plasmodium protein, unknown function	0.0175306	0.4145	0.0422934	0.966265	0.999504
PF3D7_0204300	conserved Plasmodium protein, unknown function	0.0247157	0.719278	0.0343618	0.972589	0.999504
PF3D7_0204400	dynein light chain, putative	0.100189	1.21948	0.0821568	0.934522	0.999504
PF3D7_0204500	aspartate transaminase	0.0229359	0.564057	0.0406623	0.967565	0.999504
PF3D7_0204600	5'-3' exonuclease, putative	0.018341	0.392898	0.0466813	0.962767	0.999504
PF3D7_0204700	hexose transporter	-0.111969	0.424865	-0.26354	0.792135	0.999504
PF3D7_0204800	3'-5' exonuclease, putative	0.48508	0.428195	1.13285	0.257278	0.999504
PF3D7_0204900	2-methoxy-6-polyprenyl-1,4-benzoquinol methylase, mitochondrial, putative	-0.18722	0.393359	-0.475953	0.634108	0.999504
PF3D7_0205000	conserved Plasmodium protein, unknown function	-0.497659	1.40332	-0.354629	0.722868	0.999504
PF3D7_0205100	conserved Plasmodium protein, unknown function	0.556825	0.661607	0.841626	0.399998	0.999504
PF3D7_0205200	conserved Plasmodium protein, unknown function	0.198307	0.610508	0.324823	0.745315	0.999504
PF3D7_0205300	conserved Plasmodium protein, unknown function	0.601263	1.04618	0.57472	0.56548	0.999504
PF3D7_0205400	PCI domain-containing protein, putative	-0.267726	0.533251	-0.502064	0.615623	0.999504
PF3D7_0205500	DNA-directed RNA polymerase II 16 kDa subunit, putative	-0.34042	0.363119	-0.937488	0.348508	0.999504
PF3D7_0205600	conserved Plasmodium protein, unknown function	-0.0902265	0.424276	-0.21266	0.831592	0.999504
PF3D7_0205700.1	RNA-binding protein, putative	-0.728796	0.463172	-1.57349	0.115605	0.999504
PF3D7_0205800	PH domain-containing protein, putative	0.0341495	0.459439	0.0743286	0.940749	0.999504
PF3D7_0205900	26S proteasome regulatory subunit RPN1, putative	0.21345	0.249794	0.854505	0.392825	0.999504
PF3D7_0206000	DNA repair protein RAD2, putative	-0.0957855	0.487015	-0.196679	0.844079	0.999504
PF3D7_0206100	cysteine desulfuration protein SufE	-0.210328	0.407367	-0.51631	0.605638	0.999504
PF3D7_0206200	pantothenate transporter	0.127686	0.447761	0.285166	0.775517	0.999504
PF3D7_0206300	pentafunctional AROM polypeptide, putative, pseudogene	-0.0864034	0.47731	-0.181021	0.856351	0.999504
PF3D7_0206500	conserved Plasmodium protein, unknown function	0.590587	0.648466	0.910745	0.36243	0.999504
PF3D7_0206600	DNA-directed RNA polymerase III subunit RPC10, putative	-1.09651	0.889947	-1.2321	0.21791	0.999504
PF3D7_0206700	adenylosuccinate lyase	-0.36569	0.473129	-0.772918	0.439571	0.999504
PF3D7_0206800	merozoite surface protein 2	0.029786	0.356622	0.0835228	0.933436	0.999504
PF3D7_0206900.1	merozoite surface protein 5	-0.0617129	0.401975	-0.153524	0.877985	0.999504
PF3D7_0207000	merozoite surface protein 4	-0.306359	0.510303	-0.600348	0.548274	0.999504
PF3D7_0207100	conserved Plasmodium protein, unknown function	0.356183	0.396213	0.898968	0.36867	0.999504
PF3D7_0207200	iron-sulfur assembly protein, putative	-0.429845	0.5276	-0.814718	0.415234	0.999504
PF3D7_0207300	serine repeat antigen 8	-0.593418	0.671754	-0.883386	0.377028	0.999504
PF3D7_0207400	serine repeat antigen 7	-0.233956	0.384293	-0.608796	0.54266	0.999504
PF3D7_0207500	serine repeat antigen 6	0.00187215	0.501254	0.00373492	0.99702	0.999582
PF3D7_0207600	serine repeat antigen 5	0.00792964	0.402654	0.0196934	0.984288	0.999504
PF3D7_0207700	serine repeat antigen 4	0.394979	0.431084	0.916247	0.359538	0.999504
PF3D7_0207800	serine repeat antigen 3	0.233247	0.419218	0.556387	0.577947	0.999504
PF3D7_0207900	serine repeat antigen 2	0.0552025	0.427994	0.12898	0.897374	0.999504
PF3D7_0208000	serine repeat antigen 1	0.283302	0.337475	0.839474	0.401203	0.999504
PF3D7_0208100.1	conserved Plasmodium protein, unknown function	0.395389	0.481707	0.820808	0.411755	0.999504
PF3D7_0208200	KRR1 small subunit processome component, putative	-0.213356	0.313526	-0.680506	0.496184	0.999504
PF3D7_0208300	conserved Plasmodium protein, unknown function	0.629358	0.470526	1.33756	0.181039	0.999504
PF3D7_0208400	conserved Plasmodium protein, unknown function	0.384872	0.405187	0.949863	0.342182	0.999504
PF3D7_0208500	acyl carrier protein	-0.209494	0.41301	-0.507238	0.611988	0.999504
PF3D7_0208600	ribosome-recycling factor	-0.13105	0.479298	-0.27342	0.78453	0.999504
PF3D7_0208700.1	conserved Plasmodium protein, unknown function, unspecified product	-0.124081	0.45954	-0.270012	0.787151	0.999504
PF3D7_0208800	conserved Plasmodium protein, unknown function	-0.151665	0.645758	-0.234864	0.814314	0.999504
PF3D7_0208900	6-cysteine protein	-1.11881	0.951232	-1.17617	0.239528	0.999504
PF3D7_0209000	6-cysteine protein	-1.13915	0.959553	-1.18717	0.235161	0.999504
PF3D7_0209100	phospholipase A2, putative	0.10709	0.279756	0.382796	0.701871	0.999504
PF3D7_0209200	3'exoribonuclease, putative	-0.0197185	0.406352	-0.0485257	0.961297	0.999504
PF3D7_0209300	2C-methyl-D-erythritol 2,4-cyclodiphosphate synthase	-0.309173	0.507677	-0.608995	0.542528	0.999504
PF3D7_0209400	conserved protein, unknown function	-0.245338	0.362803	-0.676229	0.498895	0.999504
PF3D7_0209500	conserved Plasmodium protein, unknown function	0.180911	0.528203	0.342503	0.731973	0.999504
PF3D7_0209600	transporter, putative	-0.0338829	0.364028	-0.093078	0.925842	0.999504
PF3D7_0209700	RING zinc finger protein, putative	0.112182	0.334738	0.335134	0.737524	0.999504
PF3D7_0209800	ATP-dependent RNA helicase UAP56	0.11432	0.271716	0.420735	0.673949	0.999504
PF3D7_0210000	secretory complex protein 61 gamma subunit	-0.230904	0.360326	-0.64082	0.52164	0.999504
PF3D7_0210100.1	60S ribosomal protein L37ae, putative	-0.115585	0.329575	-0.350708	0.725807	0.999504
PF3D7_0210200	conserved Plasmodium protein, unknown function	0.344441	0.355085	0.970022	0.332035	0.999504
PF3D7_0210300	monocarboxylate transporter, putative	-0.194142	0.405991	-0.478193	0.632513	0.999504
PF3D7_0210400	50S ribosomal protein L33, putative	0.155335	0.547635	0.283648	0.77668	0.999504
PF3D7_0210500	conserved Plasmodium protein, unknown function	0.0230214	0.663845	0.0346788	0.972336	0.999504
PF3D7_0210600	conserved Plasmodium protein, unknown function	-0.0433352	0.377282	-0.114862	0.908555	0.999504
PF3D7_0210700	syntaxin, Qa-SNARE family	-0.245246	0.583471	-0.420322	0.67425	0.999504
PF3D7_0210800	conserved Plasmodium protein, unknown function	0.168517	0.369195	0.456443	0.648071	0.999504
PF3D7_0210900	conserved Plasmodium protein, unknown function	0.179377	0.442214	0.405634	0.685011	0.999504
PF3D7_0211100	conserved Plasmodium protein, unknown function	-0.192084	0.732695	-0.26216	0.793198	0.999504
PF3D7_0211200	ras-related protein Rab-5A	-0.0220192	0.494281	-0.0445479	0.964468	0.999504
PF3D7_0211300	ubiquinol-cytochrome-c reductase complex assembly factor 1, putative	-0.670324	0.635366	-1.05502	0.291416	0.999504
PF3D7_0211400	beta-ketoacyl-ACP synthase III	-1.18791	0.674984	-1.75991	0.0784236	0.999504
PF3D7_0211500	GAF domain-related protein, putative	-0.324777	0.484003	-0.671023	0.502206	0.999504
PF3D7_0211600	UDP-N-acetylglucosamine transferase subunit ALG14, putative	0.00525693	1.05145	0.0049997	0.996011	0.999504
PF3D7_0211700	tyrosine kinase-like protein, putative	-0.143578	0.421113	-0.340948	0.733143	0.999504
PF3D7_0211800	asparagine--tRNA ligase	0.185403	0.337203	0.549827	0.582438	0.999504
PF3D7_0211900	conserved Plasmodium protein, unknown function	-0.4217	0.523654	-0.805303	0.420645	0.999504
PF3D7_0212000	GDP-fructose:GMP antiporter, putative	0.27756	0.441612	0.628516	0.529666	0.999504
PF3D7_0212100	conserved Plasmodium protein, unknown function	0.234406	0.670111	0.349802	0.726488	0.999504
PF3D7_0212200	ribosomal protein L12, mitochondrial, putative	-0.0722475	0.414833	-0.17416	0.86174	0.999504
PF3D7_0212300	peptide chain release factor subunit 1, putative	-0.092444	0.3397	-0.272134	0.785519	0.999504
PF3D7_0212400	conserved Plasmodium membrane protein, unknown function	0.0451685	0.35986	0.125517	0.900114	0.999504
PF3D7_0212500	conserved Plasmodium protein, unknown function	-0.456703	0.464731	-0.982725	0.325743	0.999504
PF3D7_0212600	secreted protein with altered thrombospondin repeat domain	-0.0751811	0.35596	-0.211207	0.832726	0.999504
PF3D7_0212700	SRR1-like protein	-0.791744	0.512679	-1.54433	0.122509	0.999504
PF3D7_0212800	multidrug efflux pump, putative	-0.573178	0.578964	-0.990006	0.322171	0.999504
PF3D7_0212900	arginyl-tRNA--protein transferase	0.0436043	0.390114	0.111773	0.911003	0.999504
PF3D7_0213000	conserved Plasmodium protein, unknown function	-0.798413	0.422584	-1.88936	0.0588434	0.999504
PF3D7_0213100	protein SIS1	-0.378549	0.420644	-0.899927	0.368159	0.999504
PF3D7_0213200	conserved Plasmodium protein, unknown function	-0.520455	0.528751	-0.98431	0.324963	0.999504
PF3D7_0213300	conserved Plasmodium protein, unknown function	0.0314335	0.636452	0.0493886	0.96061	0.999504
PF3D7_0213400	protein kinase 7	-0.288958	0.449841	-0.642356	0.520642	0.999504
PF3D7_0213500	tetratricopeptide repeat protein, putative	0.0123104	0.41955	0.0293419	0.976592	0.999504
PF3D7_0213600	conserved Plasmodium protein, unknown function	-1.41459	0.601068	-2.35347	0.0185991	0.999504
PF3D7_0213700	conserved protein, unknown function	-0.513985	0.660746	-0.777887	0.436636	0.999504
PF3D7_0213800	conserved Plasmodium protein, unknown function	-0.0492329	0.689661	-0.0713872	0.94309	0.999504
PF3D7_0213900	conserved Plasmodium protein, unknown function	0.280682	0.738462	0.380091	0.703878	0.999504
PF3D7_0214000	T-complex protein 1 subunit theta	-0.123188	0.366827	-0.33582	0.737007	0.999504
PF3D7_0214100	protein transport protein SEC31	0.159879	0.676263	0.236416	0.81311	0.999504
PF3D7_0214200	mitochondrial ribosomal protein L13 precursor, putative	-0.0831602	0.352884	-0.235658	0.813698	0.999504
PF3D7_0214300	conserved Plasmodium protein, unknown functio	1.07013	1.05127	1.01794	0.308709	0.999504
PF3D7_0214400	conserved Plasmodium protein, unknown functio	0.322832	0.649475	0.497066	0.619143	0.999504
PF3D7_0214500	conserved Plasmodium protein, unknown functio	0.10794	0.903094	0.119522	0.904862	0.999504
PF3D7_0214600	serine/threonine protein kinase, putative	0.515499	0.512693	1.00547	0.314669	0.999504
PF3D7_0214700	conserved Plasmodium protein, unknown function	0.426975	0.402339	1.06123	0.288585	0.999504
PF3D7_0214800	conserved Plasmodium membrane protein, unknown function	-0.0445933	0.386144	-0.115484	0.908062	0.999504
PF3D7_0214900	rhoptry neck protein 6	0.0544927	0.422358	0.12902	0.897342	0.999504
PF3D7_0215000	acyl-CoA synthetase	0.268506	0.483514	0.555321	0.578675	0.999504
PF3D7_0215100	RING zinc finger protein, putative	-0.285757	0.457539	-0.624553	0.532265	0.999504
PF3D7_0215200	conserved Plasmodium protein, unknown function	-1.04219	0.529054	-1.96992	0.0488475	0.999504
PF3D7_0215300	acyl-CoA synthetase	0.490413	0.519467	0.944069	0.345134	0.999504
PF3D7_0215400	conserved Plasmodium protein, unknown function	0.419489	0.566334	0.74071	0.458869	0.999504
PF3D7_0215500	conserved Plasmodium protein, unknown function	0.573265	0.538531	1.0645	0.287103	0.999504
PF3D7_0215600	conserved Plasmodium protein, unknown function	-0.0333305	0.520864	-0.0639908	0.948978	0.999504
PF3D7_0215700	DNA-directed RNA polymerase II subunit RPB2, putative	-0.089711	0.403673	-0.222237	0.824129	0.999504
PF3D7_0215800	origin recognition complex subunit 5	-0.283475	0.357007	-0.794032	0.427177	0.999504
PF3D7_0215900	palmitoyltransferase DHHC11, putative	-1.31206	0.831585	-1.57778	0.114616	0.999504
PF3D7_0216000	DEAD/DEAH box helicase, putative	0.110111	0.912692	0.120644	0.903973	0.999504
PF3D7_0216100	conserved Plasmodium protein, unknown function	0.569498	0.558948	1.01888	0.308262	0.999504
PF3D7_0216200	conserved Plasmodium protein, unknown function	0.473156	0.47632	0.993359	0.320535	0.999504
PF3D7_0216300	conserved Plasmodium protein, unknown function	0.0488582	0.639491	0.0764017	0.9391	0.999504
PF3D7_0216400	vacuolar protein sorting-associated protein 45, putative	0.0362831	0.433849	0.0836307	0.93335	0.999504
PF3D7_0216500	conserved Plasmodium protein, unknown function	0.280989	0.491536	0.571655	0.567556	0.999504
PF3D7_0216600	MtN3-like protein	0.12277	0.300321	0.408794	0.682691	0.999504
PF3D7_0216700.1	autophagy-related protein 11, putative	0.319585	0.743677	0.429737	0.667387	0.999504
PF3D7_0216800	TMEM121 domain-containing protein, putative	0.424292	0.410065	1.0347	0.300811	0.999504
PF3D7_0216900	conserved Plasmodium protein, unknown function	-0.249231	0.824805	-0.302169	0.762523	0.999504
PF3D7_0217000	conserved Plasmodium membrane protein, unknown function	-0.380641	0.511204	-0.744597	0.456515	0.999504
PF3D7_0217100	ATP synthase F1, alpha subunit	-0.0965356	0.333039	-0.289863	0.771921	0.999504
PF3D7_0217200	conserved Plasmodium protein, unknown function	-0.184482	0.689366	-0.267611	0.788998	0.999504
PF3D7_0217300	AP-2 complex subunit sigma, putative	-0.339121	0.491045	-0.690612	0.489809	0.999504
PF3D7_0217400	conserved Plasmodium protein, unknown function	-0.498419	0.50683	-0.983405	0.325408	0.999504
PF3D7_0217500	calcium-dependent protein kinase 1	0.0189729	0.5399	0.0351416	0.971967	0.999504
PF3D7_0217600	conserved Plasmodium protein, unknown function	0.0438389	0.422901	0.103662	0.917437	0.999504
PF3D7_0217700	E2F-associated phosphoprotein, putative	-0.146561	0.69037	-0.212293	0.831878	0.999504
PF3D7_0217800	40S ribosomal protein S26	-0.215701	0.331332	-0.651013	0.515038	0.999504
PF3D7_0217900	conserved Plasmodium protein, unknown function	-0.0768176	0.457904	-0.167759	0.866773	0.999504
PF3D7_0218000	replication factor C subunit 2, putative	-0.203553	0.4425	-0.460006	0.645512	0.999504
PF3D7_0218100	conserved Plasmodium membrane protein, unknown function	-0.321997	0.711315	-0.452679	0.65078	0.999504
PF3D7_0218200	conserved Plasmodium protein, unknown function	0.469081	0.459256	1.02139	0.307069	0.999504
PF3D7_0218300	rRNA methyltransferase, putative	-0.0756299	0.323083	-0.234088	0.814917	0.999504
PF3D7_0218400	ATP-dependent RNA helicase DDX47, putative	0.313853	0.497168	0.631282	0.527856	0.999504
PF3D7_0218500	small nuclear ribonucleoprotein Sm D2, putative	-0.144263	0.427312	-0.337606	0.73566	0.999504
PF3D7_0218600	patatin-like phospholipase, putative	-0.0749402	0.323319	-0.231785	0.816705	0.999504
PF3D7_0218700	pre-mRNA-processing protein 45, putative	0.450488	0.499965	0.901038	0.367568	0.999504
PF3D7_0219100	conserved protein, unknown function	-0.593137	0.436033	-1.3603	0.173733	0.999504
PF3D7_0219200	40S ribosomal protein S30	-0.0758192	0.41408	-0.183103	0.854717	0.999504
PF3D7_0219300	conserved Plasmodium protein, unknown function	-0.690822	0.528076	-1.30819	0.19081	0.999504
PF3D7_0219400.1	ribosome associated membrane protein RAMP4, putative, unspecified product	-0.465919	0.680526	-0.684646	0.493567	0.999504
PF3D7_0219500	pseudouridine synthase, putative	0.207058	0.457851	0.452238	0.651097	0.999504
PF3D7_0219600	replication factor C subunit 1, putative	0.54728	0.42799	1.27872	0.200994	0.999504
PF3D7_0219700	Plasmodium exported protein (PHISTc), unknown function	-0.0180618	0.595664	-0.0303222	0.97581	0.999504
PF3D7_0219800	Plasmodium exported protein (PHISTc), unknown function	0.358929	0.460004	0.780275	0.435229	0.999504
PF3D7_0219900	Plasmodium exported protein, unknown function	-0.407116	0.514205	-0.79174	0.428512	0.999504
PF3D7_0220000	liver stage antigen 3	0.2761	0.797711	0.346115	0.729256	0.999504
PF3D7_0220100	DnaJ protein, putative	0.180415	0.550736	0.327589	0.743223	0.999504
PF3D7_0220200	Plasmodium exported protein, unknown function	-0.0857219	0.351457	-0.243905	0.807305	0.999504
PF3D7_0220300	Plasmodium exported protein, unknown function	0.252032	0.669702	0.376335	0.706668	0.999504
PF3D7_0220400	DnaJ protein, putative, pseudogene	0.365424	0.601628	0.607393	0.54359	0.999504
PF3D7_0220500	Plasmodium exported protein (hyp2), unknown function	0.282788	0.485169	0.582864	0.559985	0.999504
PF3D7_0220600	Plasmodium exported protein (hyp9), unknown function	-0.0890546	0.488119	-0.182444	0.855234	0.999504
PF3D7_0220700	Plasmodium exported protein (hyp9), unknown function	0.23084	0.539622	0.427781	0.66881	0.999504
PF3D7_0220800	cytoadherence linked asexual protein 2	-0.34215	0.558883	-0.612202	0.540404	0.999504
PF3D7_0220900	Plasmodium exported protein, unknown function, pseudogene	-0.437502	6.67105	-0.0655822	0.94771	0.999504
PF3D7_0221000	Plasmodium exported protein, unknown function	-0.437492	2.90455	-0.150623	0.880273	0.999504
PF3D7_0221100	Plasmodium exported protein, unknown function, pseudogene	-1.10718	2.92158	-0.378968	0.704711	0.999504
PF3D7_0221200	Plasmodium exported protein (hyp15), unknown function	-0.401897	0.952184	-0.422079	0.672967	0.999504
PF3D7_0221500	Pfmc-2TM Maurer's cleft two transmembrane protein, pseudogene	-1.23053	2.56669	-0.479422	0.631638	0.999504
PF3D7_0221600	Plasmodium exported protein, unknown function, pseudogene	-0.437493	6.74738	-0.0648389	0.948302	0.999504
PF3D7_0221700	Plasmodium exported protein, unknown function	0.708195	0.695265	1.0186	0.308395	0.999504
PF3D7_0221800	hypothetical protein	-0.269051	1.29677	-0.207479	0.835636	0.999504
PF3D7_0222000	exported protein family 1	0.622	2.8427	0.218806	0.826801	0.999504
PF3D7_0222100	Pfmc-2TM Maurer's cleft two transmembrane protein	0.658153	2.09037	0.31485	0.752875	0.999504
PF3D7_0222200	exported protein family 3	0.0121752	1.52826	0.00796668	0.993644	0.999504
PF3D7_0222300	exported protein family 4, pseudogene	0.370368	0.683893	0.541559	0.588122	0.999504
PF3D7_0301000	acyl-CoA synthetase	-0.622415	1.35912	-0.457954	0.646986	0.999504
PF3D7_0301100	Plasmodium exported protein (hyp13), unknown function	-0.0131503	2.23553	-0.00588243	0.995307	0.999504
PF3D7_0301200	serine/threonine protein kinase, FIKK family	0.299982	0.472092	0.635431	0.525147	0.999504
PF3D7_0301300	epoxide hydrolase 1	-0.0550312	0.502988	-0.109408	0.912879	0.999504
PF3D7_0301400	Plasmodium exported protein, unknown function	-1.44884	0.685435	-2.11375	0.0345362	0.999504
PF3D7_0301500	Plasmodium exported protein, unknown function	-0.222835	0.43855	-0.508118	0.611371	0.999504
PF3D7_0301600	Plasmodium exported protein (hyp1), unknown function	-0.0272523	0.45961	-0.0592943	0.952718	0.999504
PF3D7_0301700	Plasmodium exported protein, unknown function	-0.0290044	0.428819	-0.0676377	0.946074	0.999504
PF3D7_0301800	Plasmodium exported protein, unknown function	-0.127578	0.395942	-0.322214	0.747291	0.999504
PF3D7_0301900	conserved Plasmodium protein, unknown function	-0.0464425	0.632379	-0.0734408	0.941455	0.999504
PF3D7_0302000	pre-mRNA-splicing factor PRP46, putative	0.0381339	0.305169	0.12496	0.900555	0.999504
PF3D7_0302100	serine/threonine protein kinase	0.0869723	0.773726	0.112407	0.910501	0.999504
PF3D7_0302200	cytoadherence linked asexual protein 3.2	-0.295461	0.678313	-0.435582	0.66314	0.999504
PF3D7_0302500	cytoadherence linked asexual protein 3.1	-0.594268	0.447375	-1.32834	0.184065	0.999504
PF3D7_0302600	ABC transporter B family member 4, putative	-0.522377	0.616745	-0.846991	0.397	0.999504
PF3D7_0302700	CDGSH iron-sulfur domain-containing protein, putative	-0.080468	0.429417	-0.187389	0.851356	0.999504
PF3D7_0302800	conserved Plasmodium protein, unknown function	-0.0379608	0.416648	-0.0911102	0.927405	0.999504
PF3D7_0302900	exportin-1, putative	-0.0372	0.276019	-0.134773	0.892791	0.999504
PF3D7_0303000	N-ethylmaleimide-sensitive fusion protein	-0.399078	0.465059	-0.858124	0.390824	0.999504
PF3D7_0303100	conserved Plasmodium protein, unknown function	-0.382194	0.378636	-1.0094	0.312784	0.999504
PF3D7_0303200	HAD superfamily protein, putative	0.356597	0.621816	0.573477	0.566322	0.999504
PF3D7_0303300	DNA-directed RNA polymerases I, II, and III subunit RPABC2, putative	-0.414782	0.288345	-1.4385	0.150293	0.999504
PF3D7_0303400	palmitoyltransferase DHHC1	0.109636	0.378455	0.289693	0.772051	0.999504
PF3D7_0303500	spindle pole body protein, putative	0.275908	0.343981	0.802104	0.422493	0.999504
PF3D7_0303600	plasmoredoxin	-1.4377	1.31467	-1.09359	0.274137	0.999504
PF3D7_0303700	lipoamide acyltransferase component of branched-chain alpha-keto acid dehydrogenase complex	0.158859	0.299947	0.529624	0.596373	0.999504
PF3D7_0303800	IBR domain protein, putative	0.142816	0.460331	0.310246	0.756374	0.999504
PF3D7_0303900	phosphatidylethanolamine-binding protein, putative	-0.822809	0.631464	-1.30302	0.192569	0.999504
PF3D7_0304000	inner membrane complex protein 1a, putative	0.085982	0.578694	0.148579	0.881886	0.999504
PF3D7_0304100	inner membrane complex protein 1e, putative	0.0897159	0.467297	0.191989	0.847751	0.999504
PF3D7_0304200	EH domain-containing protein	0.409028	0.713618	0.573175	0.566526	0.999504
PF3D7_0304300	conserved Plasmodium protein, unknown function	0.672398	0.72814	0.923445	0.355775	0.999504
PF3D7_0304400.1	60S ribosomal protein L44	0.0409658	0.312536	0.131075	0.895716	0.999504
PF3D7_0304500	1-cys-glutaredoxin-like protein-1	-0.0105126	0.371979	-0.0282612	0.977454	0.999504
PF3D7_0304600	circumsporozoite (CS) protein	-0.316964	0.650568	-0.487211	0.626109	0.999504
PF3D7_0304700	conserved Plasmodium protein, unknown function	-0.436195	0.676771	-0.644523	0.519236	0.999504
PF3D7_0304800	conserved Plasmodium membrane protein, unknown function	-0.517189	0.662743	-0.780377	0.435169	0.999504
PF3D7_0304900	conserved Plasmodium protein, unknown function	0.188114	0.505681	0.372001	0.709892	0.999504
PF3D7_0305000	elongation factor Ts	0.899288	0.652986	1.37719	0.168452	0.999504
PF3D7_0305100	conserved Plasmodium protein, unknown function	-0.282836	0.56255	-0.502774	0.615123	0.999504
PF3D7_0305200	conserved Plasmodium protein, unknown function	-0.118256	0.54134	-0.218451	0.827078	0.999504
PF3D7_0305300	conserved Plasmodium membrane protein, unknown function	0.18566	0.329018	0.564285	0.57256	0.999504
PF3D7_0305400	conserved Plasmodium protein, unknown function	-0.0690314	0.328572	-0.210096	0.833593	0.999504
PF3D7_0305500	conserved Plasmodium protein, unknown function	0.160096	0.33103	0.48363	0.628648	0.999504
PF3D7_0305600	AP endonuclease (DNA-[apurinic or apyrimidinic site] lyase), putative	-0.0237818	0.333836	-0.0712379	0.943208	0.999504
PF3D7_0305700	ubiquitin-conjugating enzyme E2, putative	-0.273045	0.4248	-0.642761	0.520379	0.999504
PF3D7_0305800	P-loop containing nucleoside triphosphate hydrolase, putative	0.156774	0.517502	0.302943	0.761933	0.999504
PF3D7_0305900	conserved Plasmodium protein, unknown function	-1.49926	0.849239	-1.76542	0.0774931	0.999504
PF3D7_0306000	conserved Plasmodium protein, unknown function	-0.702362	0.606252	-1.15853	0.246647	0.999504
PF3D7_0306100	conserved Plasmodium protein, unknown function	0.168615	0.381214	0.44231	0.658265	0.999504
PF3D7_0306200	activator of Hsp90 ATPase	-1.13727	0.540337	-2.10474	0.0353137	0.999504
PF3D7_0306300	glutaredoxin 1	-0.0827324	0.531305	-0.155715	0.876257	0.999504
PF3D7_0306400	FAD-dependent glycerol-3-phosphate dehydrogenase, putative	0.158171	0.323327	0.489199	0.624701	0.999504
PF3D7_0306500	conserved Plasmodium protein, unknown function	-0.345345	0.356434	-0.96889	0.3326	0.999504
PF3D7_0306600	conserved Plasmodium protein, unknown function	-0.655006	0.381407	-1.71734	0.0859166	0.999504
PF3D7_0306700	membrane magnesium transporter, putative	0.063455	0.551454	0.115069	0.908391	0.999504
PF3D7_0306800	T-complex protein 1 subunit beta	-0.128277	0.409791	-0.313031	0.754257	0.999504
PF3D7_0306900	40S ribosomal protein S23, putative	0.0610231	0.316086	0.193059	0.846913	0.999504
PF3D7_0307100	40S ribosomal protein S12, putative	-0.107372	0.543513	-0.197551	0.843396	0.999504
PF3D7_0307200	60S ribosomal protein L7, putative	0.0987794	0.357929	0.275975	0.782567	0.999504
PF3D7_0307300	microtubule-associated protein RP/EB family, putative	0.0143203	0.652676	0.0219408	0.982495	0.999504
PF3D7_0307400	ATP-dependent Clp protease proteolytic subunit	0.116299	0.399419	0.29117	0.770921	0.999504
PF3D7_0307500	conserved protein, unknown function	-0.0470247	0.465671	-0.100983	0.919564	0.999504
PF3D7_0307600	conserved Plasmodium protein, unknown function	0.152643	0.436655	0.349573	0.726659	0.999504
PF3D7_0307700	conserved Plasmodium protein, unknown function	-0.0268001	0.440039	-0.060904	0.951436	0.999504
PF3D7_0307800	conserved Plasmodium protein, unknown function	0.0220251	0.511866	0.043029	0.965678	0.999504
PF3D7_0307900	conserved Plasmodium protein, unknown function	-0.836459	0.68828	-1.21529	0.224256	0.999504
PF3D7_0308000	DNA polymerase delta small subunit, putative	0.274021	0.392778	0.697647	0.485398	0.999504
PF3D7_0308100	zinc finger protein, putative	0.306324	0.566925	0.540325	0.588973	0.999504
PF3D7_0308200	T-complex protein 1 subunit eta	-0.261863	0.483444	-0.541661	0.588052	0.999504
PF3D7_0308300	conserved Plasmodium protein, unknown function	-0.0793884	0.404221	-0.196398	0.844298	0.999504
PF3D7_0308500	activator of Hsp90 ATPase, putative	0.00764282	0.576044	0.0132678	0.989414	0.999504
PF3D7_0308600	pre-mRNA-processing factor 19, putative	0.216738	0.521082	0.415937	0.677456	0.999504
PF3D7_0308700	conserved Plasmodium protein, unknown function	0.214139	0.356001	0.601512	0.547499	0.999504
PF3D7_0308800	conserved protein, unknown function	0.0574766	0.35794	0.160576	0.872427	0.999504
PF3D7_0308900	splicing factor 3B subunit 1, putative	0.172002	0.371995	0.462378	0.643811	0.999504
PF3D7_0309000	dual specificity protein phosphatase	0.0931779	0.402479	0.23151	0.816919	0.999504
PF3D7_0309100	conserved Plasmodium protein, unknown function	-1.48968	0.592969	-2.51224	0.0119967	0.999504
PF3D7_0309200	serine/threonine protein kinase, putative	0.631161	0.51989	1.21403	0.224737	0.999504
PF3D7_0309300	N2227-like protein, putative	-0.00540705	0.408266	-0.013244	0.989433	0.999504
PF3D7_0309500	asparagine synthetase [glutamine-hydrolyzing], putative	-0.165613	0.289902	-0.571273	0.567815	0.999504
PF3D7_0309600	60S acidic ribosomal protein P2	0.0978403	0.304015	0.321828	0.747583	0.999504
PF3D7_0309700	SECIS-binding protein 2, putative	0.898193	0.623795	1.43988	0.1499	0.999504
PF3D7_0309800	YTH domain-containing protein, putative	-0.409046	0.4294	-0.9526	0.340793	0.999504
PF3D7_0309900	conserved Plasmodium protein, unknown function	-0.0821453	0.567101	-0.144851	0.884828	0.999504
PF3D7_0310000	50S ribosomal protein L9, apicoplast, putative	-0.514332	0.501162	-1.02628	0.30476	0.999504
PF3D7_0310100	calcium-dependent protein kinase 3	-0.424599	0.538991	-0.787766	0.430834	0.999504
PF3D7_0310200	phd finger protein, putative	-0.374394	0.950219	-0.394008	0.693575	0.999504
PF3D7_0310300	phosphoglycerate mutase, putative	-0.127921	0.538479	-0.237559	0.812223	0.999504
PF3D7_0310400	parasite-infected erythrocyte surface protein	0.571437	0.51566	1.10817	0.26779	0.999504
PF3D7_0310500	ATP-dependent RNA helicase DHX57, putative	0.0470629	0.351135	0.134031	0.893378	0.999504
PF3D7_0310600.1	eukaryotic translation initiation factor 3 subunit K, putative, unspecified product	-0.494694	0.364322	-1.35785	0.174512	0.999504
PF3D7_0310700	trafficking protein particle complex subunit 4, putative	-0.312182	0.534523	-0.584039	0.559194	0.999504
PF3D7_0310800	conserved Plasmodium protein, unknown function	0.0511276	0.448801	0.11392	0.909301	0.999504
PF3D7_0310900	conserved Plasmodium protein, unknown function	0.558043	0.51561	1.0823	0.27912	0.999504
PF3D7_0311000	conserved Plasmodium protein, unknown function	-2.29733	1.08942	-2.10877	0.0349642	0.999504
PF3D7_0311100	pre-mRNA splicing factor, putative	-0.65791	0.732632	-0.898009	0.369181	0.999504
PF3D7_0311200	valine--tRNA ligase, putative	-0.581188	0.920088	-0.631666	0.527605	0.999504
PF3D7_0311300	phosphatidylinositol 3- and 4-kinase, putative	0.18527	0.304237	0.608967	0.542546	0.999504
PF3D7_0311400	protein kinase, putative	-0.440808	0.686137	-0.642449	0.520582	0.999504
PF3D7_0311500	conserved Plasmodium protein, unknown function	-0.41948	0.582255	-0.72044	0.471254	0.999504
PF3D7_0311600	dolichyl-diphosphooligosaccharide--protein glycosyltransferase subunit 1, putative	-0.539117	0.55888	-0.964638	0.334726	0.999504
PF3D7_0311700	plasmepsin VI	-0.65437	0.599042	-1.09236	0.274675	0.999504
PF3D7_0311800	conserved protein, unknown function	0.0175778	0.320155	0.0549042	0.956215	0.999504
PF3D7_0311900	conserved Plasmodium protein, unknown function	-0.3927	0.633919	-0.619479	0.535601	0.999504
PF3D7_0312000	conserved Plasmodium protein, unknown function	-0.338663	0.49344	-0.686331	0.492504	0.999504
PF3D7_0312100	E3 ubiquitin-protein ligase	0.36021	0.360237	0.999924	0.317347	0.999504
PF3D7_0312200	tetratricopeptide repeat protein, putative	-0.288044	0.79085	-0.364221	0.715693	0.999504
PF3D7_0312300	26S proteasome regulatory subunit RPN12, putative	-0.14497	0.476339	-0.304341	0.760868	0.999504
PF3D7_0312400	glycogen synthase kinase 3	0.078466	0.425541	0.184391	0.853707	0.999504
PF3D7_0312500	major facilitator superfamily-related transporter, putative	0.375978	0.346665	1.08456	0.278118	0.999504
PF3D7_0312800	60S ribosomal protein L26, putative	0.0195552	0.380114	0.0514455	0.958971	0.999504
PF3D7_0312900	hypothetical protein	-1.36451	0.667671	-2.04368	0.040985	0.999504
PF3D7_0313000	conserved Plasmodium protein, unknown function	0.187614	0.408844	0.458888	0.646314	0.999504
PF3D7_0313100	ubiquitin-protein ligase, putative	0.267328	0.288858	0.925464	0.354725	0.999504
PF3D7_0313200	conserved Plasmodium protein, unknown function	0.232526	0.523192	0.444438	0.656726	0.999504
PF3D7_0313300	YGGT family protein, putative	-0.473899	0.757081	-0.625956	0.531344	0.999504
PF3D7_0313400	conserved Plasmodium protein, unknown function	0.511741	0.601658	0.850552	0.395018	0.999504
PF3D7_0313500	Ras-like G protein	0.232616	1.03345	0.225087	0.821912	0.999504
PF3D7_0313600	conserved Plasmodium protein, unknown function	0.406553	0.825561	0.492456	0.622397	0.999504
PF3D7_0313700.1	conserved Plasmodium protein, unknown function, unspecified product	0.0447345	0.36823	0.121485	0.903307	0.999504
PF3D7_0313800	conserved Plasmodium protein, unknown function	0.775323	0.442575	1.75184	0.0798005	0.999504
PF3D7_0313900	conserved Plasmodium protein, unknown function	0.101025	0.590629	0.171047	0.864187	0.999504
PF3D7_0314000	HSP20-like chaperone, putative	0.0031142	0.326777	0.00953006	0.992396	0.999504
PF3D7_0314100.1	vesicle transport v-SNARE protein, putative	-0.221761	0.380314	-0.583101	0.559826	0.999504
PF3D7_0314200	conserved Plasmodium protein, unknown function	0.209037	0.677257	0.308652	0.757586	0.999504
PF3D7_0314300	DER1-like protein	0.677036	1.20399	0.562327	0.573893	0.999504
PF3D7_0314400	serine/threonine protein phosphatase 6, putative	-0.366567	0.40187	-0.912154	0.361688	0.999504
PF3D7_0314500	conserved Plasmodium protein, unknown function	0.353278	0.657309	0.537461	0.590949	0.999504
PF3D7_0314600	conserved Plasmodium protein, unknown function	-0.166522	0.384033	-0.433615	0.664568	0.999504
PF3D7_0314700	RING finger protein RNF1	-0.518093	0.70908	-0.730655	0.46499	0.999504
PF3D7_0314800	conserved Plasmodium protein, unknown function	0.362624	0.888199	0.408269	0.683076	0.999504
PF3D7_0314900	conserved Plasmodium membrane protein, unknown function	-0.211003	0.485632	-0.434492	0.663931	0.999504
PF3D7_0315000	zinc finger protein, putative	-0.855363	0.515353	-1.65976	0.0969628	0.999504
PF3D7_0315100	eukaryotic translation initiation factor 4E	-0.397913	0.415075	-0.958653	0.337734	0.999504
PF3D7_0315200	circumsporozoite- and TRAP-related protein	-0.0805018	0.561449	-0.143382	0.885988	0.999504
PF3D7_0315300	conserved Plasmodium protein, unknown function	-0.315917	0.549141	-0.575292	0.565094	0.999504
PF3D7_0315400	conserved Plasmodium protein, unknown function	-0.407306	0.602839	-0.675648	0.499264	0.999504
PF3D7_0315500	mitochondrial ribosomal protein L29/L47 precursor, putative	-0.29261	0.446722	-0.655017	0.512457	0.999504
PF3D7_0315600	zinc finger protein, putative	0.225292	0.534579	0.421439	0.673435	0.999504
PF3D7_0315700	conserved Plasmodium membrane protein, unknown function	-1.00979	0.620553	-1.62724	0.103686	0.999504
PF3D7_0315800	zinc finger protein, putative	-0.0930417	0.440863	-0.211044	0.832853	0.999504
PF3D7_0315900	conserved Plasmodium protein, unknown function	-0.37297	0.51582	-0.723061	0.469642	0.999504
PF3D7_0316000	microneme associated antigen	0.196745	0.389133	0.505599	0.613138	0.999504
PF3D7_0316100	mitochondrial ribosomal protein L27 precursor, putative	0.00237729	0.381395	0.00623313	0.995027	0.999504
PF3D7_0316200	conserved Plasmodium protein, unknown function	0.224684	0.343763	0.653601	0.513369	0.999504
PF3D7_0316300.1	inorganic pyrophosphatase, inorganic pyrophosphatase, putative	0.134259	0.325283	0.412746	0.679793	0.999504
PF3D7_0316400	conserved Plasmodium protein, unknown function	0.412609	0.362997	1.13667	0.255675	0.999504
PF3D7_0316500	kinetochore protein NUF2, putative	0.123005	0.462012	0.266238	0.790056	0.999504
PF3D7_0316600	formate-nitrite transporter	0.00227664	0.293811	0.00774865	0.993818	0.999504
PF3D7_0316700	protein YOP1, putative	-0.105822	0.50504	-0.209531	0.834033	0.999504
PF3D7_0316800	40S ribosomal protein S15A, putative	-0.000336523	0.285477	-0.00117881	0.999059	0.999706
PF3D7_0316900	E3 ubiquitin-protein ligase, putative	0.283334	0.4178	0.678157	0.497672	0.999504
PF3D7_0317000	proteasome subunit alpha type-3, putative	-0.0270465	0.36997	-0.0731046	0.941723	0.999504
PF3D7_0317100	6-cysteine protein	-0.22391	0.502387	-0.445692	0.65582	0.999504
PF3D7_0317200	cdc2-related protein kinase 4	0.309937	0.291027	1.06498	0.286886	0.999504
PF3D7_0317300	conserved Plasmodium protein, unknown function	0.274869	0.569726	0.482458	0.62948	0.999504
PF3D7_0317400	DNA replication complex GINS protein, putative	0.147894	0.371155	0.398469	0.690285	0.999504
PF3D7_0317500	kinesin-5	-0.0522103	0.523107	-0.0998081	0.920497	0.999504
PF3D7_0317600	40S ribosomal protein S11, putative	-0.0506876	0.281412	-0.180119	0.85706	0.999504
PF3D7_0317700	CPSF (cleavage and polyadenylation specific factor), subunit A, putative	0.163245	0.316406	0.515936	0.605899	0.999504
PF3D7_0317800	26S proteasome non-ATPase regulatory subunit 9, putative	0.318432	0.494159	0.644392	0.519321	0.999504
PF3D7_0317900	conserved Plasmodium protein, unknown function	0.299876	0.474301	0.63225	0.527224	0.999504
PF3D7_0318000	conserved Plasmodium protein, unknown function	-1.69288	0.911097	-1.85807	0.0631597	0.999504
PF3D7_0318100	stomatin-like protein	-0.409344	0.486777	-0.840928	0.400389	0.999504
PF3D7_0318200	DNA-directed RNA polymerase II subunit RPB1	0.105826	0.503366	0.210237	0.833482	0.999504
PF3D7_0318300	conserved Plasmodium protein, unknown function	0.117729	0.521731	0.225651	0.821473	0.999504
PF3D7_0318400	conserved Plasmodium protein, unknown function	-1.05824	0.8866	-1.1936	0.232636	0.999504
PF3D7_0318500	conserved Plasmodium protein, unknown function	-0.127578	0.344572	-0.37025	0.711196	0.999504
PF3D7_0318600	cleavage and polyadenylation specificity factor, putative	0.292883	0.538426	0.543962	0.586468	0.999504
PF3D7_0318700	conserved Plasmodium protein, unknown function	-0.289538	0.450408	-0.642834	0.520332	0.999504
PF3D7_0318800	triosephosphate isomerase, putative	-0.944619	0.502335	-1.88046	0.0600458	0.999504
PF3D7_0318900	conserved protein, unknown function	0.166232	0.350909	0.473718	0.635701	0.999504
PF3D7_0319000	P-type ATPase, putative	0.265113	0.333174	0.795719	0.426195	0.999504
PF3D7_0319100	E3 ubiquitin-protein ligase RBX1, putative	-0.098458	0.427278	-0.230431	0.817757	0.999504
PF3D7_0319200	endonuclease/exonuclease/phosphatase family protein, putative	-0.0985907	0.486598	-0.202612	0.839438	0.999504
PF3D7_0319300	ubiquitin-conjugating enzyme E2, putative	-0.0807602	0.389268	-0.207467	0.835645	0.999504
PF3D7_0319400	kinesin-8, putative	0.12923	0.434333	0.297537	0.766057	0.999504
PF3D7_0319500	RNA-binding protein, putative	-0.626583	0.426996	-1.46742	0.142262	0.999504
PF3D7_0319600	elongation factor 1-delta, putative	0.0162125	0.418335	0.0387549	0.969086	0.999504
PF3D7_0319700	ABC transporter I family member 1, putative	0.232997	0.428283	0.544025	0.586424	0.999504
PF3D7_0319800	conserved Plasmodium protein, unknown function	0.429784	0.624667	0.68802	0.49144	0.999504
PF3D7_0319900	conserved Plasmodium protein, unknown function	-0.767779	0.589923	-1.30149	0.193091	0.999504
PF3D7_0320000	protein phosphatase inhibitor 2	-0.438712	0.336869	-1.30232	0.192806	0.999504
PF3D7_0320100	protein transport protein SEC22	-0.199776	0.435541	-0.458685	0.64646	0.999504
PF3D7_0320200	CPW-WPC family protein	-0.309183	0.648119	-0.477047	0.633329	0.999504
PF3D7_0320300	T-complex protein 1 subunit epsilon	-0.12898	0.313954	-0.410824	0.681202	0.999504
PF3D7_0320400	oocyst capsule protein Cap380, putative	-0.573172	0.690534	-0.830041	0.406515	0.999504
PF3D7_0320500	nicotinamidase, putative	-0.207721	0.435681	-0.476772	0.633525	0.999504
PF3D7_0320600	conserved Plasmodium protein, unknown function	-0.860236	0.505271	-1.70252	0.0886574	0.999504
PF3D7_0320700	signal peptidase complex subunit SPC2, putative	-0.198042	0.441894	-0.448167	0.654033	0.999504
PF3D7_0320800	ATP-dependent RNA helicase DDX6	-0.0967457	0.498469	-0.194086	0.846109	0.999504
PF3D7_0320900	histone H2A.Z	-0.00461724	0.399485	-0.011558	0.990778	0.999504
PF3D7_0321000	conserved Plasmodium protein, unknown function	-0.174557	0.520409	-0.335422	0.737307	0.999504
PF3D7_0321100	conserved Plasmodium protein, unknown function	0.0931811	0.358608	0.259841	0.794987	0.999504
PF3D7_0321200	UDP-N-acetylglucosamine--dolichyl-phosphate N-acetylglucosaminephosphotransferase, putative	-0.505788	0.543851	-0.930013	0.352364	0.999504
PF3D7_0321300	conserved Plasmodium protein, unknown function	-0.2143	0.536335	-0.399564	0.689478	0.999504
PF3D7_0321400	protein kinase, putative	-0.434652	0.532714	-0.81592	0.414546	0.999504
PF3D7_0321500	peptidase, putative	0.0752159	0.387078	0.194317	0.845928	0.999504
PF3D7_0321600	ATP-dependent RNA helicase DDX42, putative	0.299039	0.331974	0.900789	0.367701	0.999504
PF3D7_0321700	conserved Plasmodium protein, unknown function	-0.101677	0.562561	-0.18074	0.856572	0.999504
PF3D7_0321800	WD repeat-containing protein, putative	-0.279391	0.54128	-0.516167	0.605738	0.999504
PF3D7_0321900	cyclic amine resistance locus protein	-0.121837	0.328528	-0.370859	0.710743	0.999504
PF3D7_0322000	peptidyl-prolyl cis-trans isomerase	0.0996119	0.551067	0.180762	0.856554	0.999504
PF3D7_0322100	mRNA-capping enzyme subunit beta	0.353872	0.402405	0.879394	0.379188	0.999504
PF3D7_0322200	conserved Plasmodium protein, unknown function	0.13343	0.723835	0.184337	0.853749	0.999504
PF3D7_0322300	diacylglycerol O-acyltransferase	0.26084	0.3366	0.774926	0.438383	0.999504
PF3D7_0322400	regulator of initiation factor 2 (eIF2)	0.417706	0.419661	0.995342	0.31957	0.999504
PF3D7_0322500	iron-sulfur assembly protein, putative	0.223401	0.501109	0.445814	0.655731	0.999504
PF3D7_0322600	conserved Plasmodium protein, unknown function	0.262906	0.670845	0.391903	0.69513	0.999504
PF3D7_0322700	conserved Plasmodium protein, unknown function	0.539885	0.4882	1.10587	0.268783	0.999504
PF3D7_0322800	conserved Plasmodium protein, unknown function	-0.758	0.988136	-0.7671	0.443022	0.999504
PF3D7_0322900	40S ribosomal protein S3A, putative	0.161191	0.319297	0.504832	0.613677	0.999504
PF3D7_0323000	translation machinery-associated protein 7, putative	-0.193141	0.429778	-0.449398	0.653144	0.999504
PF3D7_0323100	conserved Plasmodium protein, unknown function	-0.460041	0.463955	-0.991564	0.32141	0.999504
PF3D7_0323200	conserved Plasmodium protein, unknown function	0.300789	0.550183	0.546707	0.58458	0.999504
PF3D7_0323300	conserved protein, unknown function	0.705313	0.513441	1.3737	0.169536	0.999504
PF3D7_0323400	Rh5 interacting protein	0.138554	0.400101	0.346297	0.729119	0.999504
PF3D7_0323500	survival motor neuron-like protein	0.241556	0.425231	0.568058	0.569996	0.999504
PF3D7_0323600	conserved Plasmodium protein, unknown function	-0.236495	0.458981	-0.515261	0.606371	0.999504
PF3D7_0323700	U4/U6.U5 tri-snRNP-associated protein 1, putative	0.892806	0.694717	1.28514	0.198745	0.999504
PF3D7_0323800	conserved Plasmodium protein, unknown function	0.196463	0.546101	0.359755	0.71903	0.999504
PF3D7_0324000	exported protein family 1	-1.09692	1.34243	-0.81712	0.41386	0.999504
PF3D7_0324100	Pfmc-2TM Maurer's cleft two transmembrane protein	-1.08494	2.03459	-0.533249	0.593861	0.999504
PF3D7_0324200	exported protein family 3	-0.821398	1.01272	-0.81108	0.41732	0.999504
PF3D7_0324300	exported protein family 4	0.611803	1.0242	0.59735	0.550274	0.999504
PF3D7_0400200	erythrocyte membrane protein 1 (PfEMP1), exon 2, pseudogene	-0.0367072	0.535916	-0.0684943	0.945392	0.999504
PF3D7_0400600	erythrocyte membrane protein 1 (PfEMP1), exon 1, pseudogene	-0.483761	1.28694	-0.375901	0.706991	0.999504
PF3D7_0401600.1	rifin	0.13319	0.481653	0.276527	0.782143	0.999504
PF3D7_0401700	Plasmodium exported protein, unknown function, pseudogene	-0.0730921	0.352604	-0.207292	0.835782	0.999504
PF3D7_0401800	Plasmodium exported protein (PHISTb), unknown function	0.483263	0.419921	1.15084	0.249796	0.999504
PF3D7_0401900	acyl-CoA synthetase	-0.363961	1.10044	-0.330742	0.74084	0.999504
PF3D7_0402000	Plasmodium exported protein (PHISTa), unknown function	0.634175	0.681857	0.930069	0.352335	0.999504
PF3D7_0402100	Plasmodium exported protein (PHISTb), unknown function	0.107742	0.491656	0.219142	0.82654	0.999504
PF3D7_0402200	surface-associated interspersed protein 4.1 (SURFIN 4.1), pseudogene	-0.842481	1.2406	-0.679093	0.497079	0.999504
PF3D7_0402300	reticulocyte binding protein homologue 1	0.0868705	0.777708	0.111701	0.911061	0.999504
PF3D7_0402400	Plasmodium exported protein, unknown function	0.119766	0.373891	0.320323	0.748723	0.999504
PF3D7_0402900	probable protein, unknown function	-0.367423	0.476393	-0.77126	0.440553	0.999504
PF3D7_0403100	regulator of chromosome condensation, putative	0.281243	0.394587	0.712753	0.475999	0.999504
PF3D7_0403200	pre-mRNA splicing factor, putative	1.21003	0.722851	1.67397	0.0941361	0.999504
PF3D7_0403300	conserved Plasmodium protein, unknown function	-1.62824	0.71437	-2.27926	0.0226514	0.999504
PF3D7_0403400	conserved Plasmodium protein, unknown function	0.656836	0.506474	1.29688	0.194672	0.999504
PF3D7_0403500	ubiquitin specific protease, putative	-0.199389	0.434743	-0.458636	0.646496	0.999504
PF3D7_0403600	conserved Plasmodium protein, unknown function	-0.0201124	0.307648	-0.0653748	0.947876	0.999504
PF3D7_0403700	pre-mRNA-splicing factor CLF1, putative	0.117389	0.308142	0.380959	0.703234	0.999504
PF3D7_0403800	alpha/beta hydrolase, putative	-0.0487479	0.547777	-0.0889923	0.929088	0.999504
PF3D7_0403900	SET domain protein, putative	-0.592955	0.472516	-1.25489	0.209519	0.999504
PF3D7_0404000	conserved Plasmodium protein, unknown function	-0.407919	0.452085	-0.902306	0.366894	0.999504
PF3D7_0404100	AP2 domain transcription factor AP2-SP2, putative	-0.500935	0.722308	-0.69352	0.487983	0.999504
PF3D7_0404200	conserved Plasmodium protein, unknown function	-0.946097	0.613827	-1.54131	0.123242	0.999504
PF3D7_0404300	conserved Plasmodium protein, unknown function	-0.0394164	0.532915	-0.0739639	0.941039	0.999504
PF3D7_0404400	6-cysteine protein	-1.28336	0.540249	-2.3755	0.0175253	0.999504
PF3D7_0404500	6-cysteine protein	-0.243178	0.583615	-0.416675	0.676916	0.999504
PF3D7_0404600	conserved Plasmodium membrane protein, unknown function	-0.726094	0.478121	-1.51864	0.128853	0.999504
PF3D7_0404700	dipeptidyl aminopeptidase 3	-0.130503	0.401435	-0.325091	0.745112	0.999504
PF3D7_0404800	conserved Plasmodium protein, unknown function	-0.429064	0.396982	-1.08081	0.27978	0.999504
PF3D7_0404900	6-cysteine protein	-0.2916	0.420566	-0.693352	0.488089	0.999504
PF3D7_0405000	ATP-dependent RNA helicase DDX51, putative	-0.521386	0.328078	-1.58921	0.112013	0.999504
PF3D7_0405100	protein transport protein Sec24B, putative	-0.300509	0.304009	-0.988489	0.322913	0.999504
PF3D7_0405200	ag-1 blood stage membrane protein homologue	0.161824	0.346899	0.466489	0.640866	0.999504
PF3D7_0405300	liver specific protein 2, putative	-0.544353	0.529553	-1.02795	0.303975	0.999504
PF3D7_0405400	pre-mRNA-processing-splicing factor 8, putative	-0.0578752	0.382008	-0.151502	0.879579	0.999504
PF3D7_0405500	conserved Plasmodium protein, unknown function	0.159256	0.515979	0.308647	0.75759	0.999504
PF3D7_0405600	conserved Plasmodium membrane protein, unknown function	-0.478925	0.49892	-0.959924	0.337093	0.999504
PF3D7_0405700	lysine decarboxylase, putative	0.150735	0.534932	0.281784	0.778109	0.999504
PF3D7_0405800	conserved Plasmodium protein, unknown function	-0.867002	0.656973	-1.31969	0.186938	0.999504
PF3D7_0405900	apical sushi protein	0.125518	0.300845	0.417217	0.676519	0.999504
PF3D7_0406000	conserved Plasmodium protein, unknown function	0.246947	0.404684	0.610222	0.541715	0.999504
PF3D7_0406100	V-type proton ATPase subunit B	-0.258698	0.297187	-0.870487	0.384034	0.999504
PF3D7_0406200	sexual stage-specific protein precursor	-1.16292	0.542162	-2.14496	0.0319558	0.999504
PF3D7_0406400	cytosolic glyoxalase II	-0.248454	0.444324	-0.559173	0.576044	0.999504
PF3D7_0406500	NYN domain-containing protein, putative	0.613135	0.510944	1.2	0.230138	0.999504
PF3D7_0406600	conserved Plasmodium protein, unknown function	-0.881716	1.31676	-0.669611	0.503106	0.999504
PF3D7_0406700	conserved Plasmodium protein, unknown function	0.334897	0.437524	0.765438	0.444011	0.999504
PF3D7_0406800	ribosomal protein L25, putative	0.0745513	0.356073	0.209371	0.834159	0.999504
PF3D7_0406900	conserved Plasmodium protein, unknown function	0.251335	0.689792	0.364363	0.715587	0.999504
PF3D7_0407000	conserved Plasmodium protein, unknown function	-0.496477	0.706941	-0.70229	0.482499	0.999504
PF3D7_0407100	methyltransferase, putative	0.0909286	0.740998	0.122711	0.902336	0.999504
PF3D7_0407200	peptidyl-tRNA hydrolase 2, putative	-0.363972	0.323614	-1.12471	0.260712	0.999504
PF3D7_0407300	transcription factor, putative	-0.163719	0.510889	-0.320459	0.74862	0.999504
PF3D7_0407400	conserved Plasmodium protein, unknown function	-0.538007	0.479895	-1.12109	0.262247	0.999504
PF3D7_0407500	mitochondrial carrier protein, putative	-0.112404	0.875388	-0.128405	0.897828	0.999504
PF3D7_0407600	conserved Plasmodium protein, unknown function	0.771442	0.807882	0.954895	0.339631	0.999504
PF3D7_0407700	conserved Plasmodium protein, unknown function	0.425488	0.425566	0.999817	0.317399	0.999504
PF3D7_0407800	conserved Plasmodium protein, unknown function	0.461786	0.533802	0.865089	0.38699	0.999504
PF3D7_0407900	AAA family ATPase, putative	0.246697	0.558989	0.441327	0.658976	0.999504
PF3D7_0408000	conserved Plasmodium protein, unknown function	-0.466565	0.372648	-1.25203	0.21056	0.999504
PF3D7_0408100	conserved Plasmodium protein, unknown function	0.244158	0.589326	0.414301	0.678654	0.999504
PF3D7_0408200	conserved Plasmodium protein, unknown function	-0.878174	0.589718	-1.48914	0.13645	0.999504
PF3D7_0408300	zinc finger Ran-binding domain-containing protein 2, putative	0.0210712	0.328639	0.0641167	0.948877	0.999504
PF3D7_0408400	conserved Plasmodium protein, unknown function	-0.179417	0.683786	-0.262388	0.793022	0.999504
PF3D7_0408500	flap endonuclease 1	0.391531	0.413598	0.946646	0.343819	0.999504
PF3D7_0408600	sporozoite invasion-associated protein 1	-0.0172233	0.399794	-0.0430804	0.965637	0.999504
PF3D7_0408700	perforin-like protein 1	-0.476212	0.508882	-0.9358	0.349376	0.999504
PF3D7_0408800	conserved Plasmodium protein, unknown function	0.0650553	0.913941	0.0711811	0.943254	0.999504
PF3D7_0408900.1	tRNA N6-adenosine threonylcarbamoyltransferase	0.0139378	0.336952	0.0413644	0.967005	0.999504
PF3D7_0409000	conserved Plasmodium protein, unknown function	0.0902654	0.564564	0.159885	0.872972	0.999504
PF3D7_0409100	U4/U6 small nuclear ribonucleoprotein PRP31, putative	0.349301	0.284097	1.22951	0.218879	0.999504
PF3D7_0409200	protein SOF1, putative	-0.0141184	0.475677	-0.0296807	0.976322	0.999504
PF3D7_0409300	conserved Plasmodium protein, unknown function	-0.0709747	0.49496	-0.143395	0.885978	0.999504
PF3D7_0409400	chaperone protein DnaJ	0.127554	0.6394	0.199491	0.841879	0.999504
PF3D7_0409500	conserved Plasmodium protein, unknown function	-0.450283	0.487975	-0.92276	0.356132	0.999504
PF3D7_0409600	replication protein A1, large subunit	0.169828	0.273322	0.621345	0.534372	0.999504
PF3D7_0409700	peptide chain release factor 2	-0.154314	0.411399	-0.375094	0.70759	0.999504
PF3D7_0409800	zinc finger protein, putative	0.113376	0.41103	0.275834	0.782676	0.999504
PF3D7_0409900	actin-like protein, putative	-0.334704	0.456075	-0.733879	0.463022	0.999504
PF3D7_0410000	erythrocyte vesicle protein 1	0.439958	0.623054	0.706131	0.480106	0.999504
PF3D7_0410300	protein phosphatase PPM1, putative	0.274336	0.318394	0.861626	0.388893	0.999504
PF3D7_0410400	exosome complex component RRP4, putative	-0.0100175	0.434091	-0.0230768	0.981589	0.999504
PF3D7_0410500	conserved Plasmodium protein, unknown function	-0.661548	0.545833	-1.212	0.225514	0.999504
PF3D7_0410600	conserved Plasmodium protein, unknown function	-0.0643689	0.406364	-0.158402	0.87414	0.999504
PF3D7_0410700	ribosome biogenesis GTPase A, putative	0.678698	0.545762	1.24358	0.213655	0.999504
PF3D7_0410800	conserved Plasmodium protein, unknown function	0.854833	0.758299	1.1273	0.259614	0.999504
PF3D7_0410900	conserved Plasmodium protein, unknown function	0.791839	0.784175	1.00977	0.312604	0.999504
PF3D7_0411000	conserved Plasmodium protein, unknown function	0.282131	0.645167	0.4373	0.661894	0.999504
PF3D7_0411100	conserved Plasmodium protein, unknown function	-0.240152	0.716678	-0.335091	0.737556	0.999504
PF3D7_0411200	conserved Plasmodium protein, unknown function	-1.14817	0.785323	-1.46203	0.143733	0.999504
PF3D7_0411300	conserved Plasmodium protein, unknown function	-0.572348	0.476233	-1.20182	0.229432	0.999504
PF3D7_0411400	DEAD box ATP-dependent RNA helicase, putative	0.616695	0.587328	1.05	0.293718	0.999504
PF3D7_0411700	conserved Plasmodium protein, unknown function	-1.20326	0.945978	-1.27197	0.203384	0.999504
PF3D7_0411800	conserved Plasmodium protein, unknown function	0.11475	0.484914	0.23664	0.812936	0.999504
PF3D7_0411900	DNA polymerase alpha catalytic subunit A	-0.134361	0.546143	-0.246018	0.805669	0.999504
PF3D7_0412000	LITAF-like zinc finger protein, putative	0.724264	0.457761	1.58219	0.113607	0.999504
PF3D7_0412100	30S ribosomal protein S12, mitochondrial, putative	0.230077	0.417438	0.551163	0.581522	0.999504
PF3D7_0412200	conserved Plasmodium protein, unknown function	-0.817453	0.877246	-0.931841	0.351419	0.999504
PF3D7_0412300	phosphopantothenoylcysteine synthetase, putative	-1.16682	0.751676	-1.55229	0.120592	0.999504
PF3D7_0413500	phosphoglucomutase-2	0.1321	0.430075	0.307156	0.758724	0.999504
PF3D7_0413600	26S protease regulatory subunit 6B, putative	0.00400883	0.335533	0.0119477	0.990467	0.999504
PF3D7_0413700	lysine decarboxylase-like protein, putative	0.015544	0.455108	0.0341546	0.972754	0.999504
PF3D7_0413800	50S ribosomal protein L10, putative	-0.815116	0.736662	-1.1065	0.26851	0.999504
PF3D7_0413900	ubiquitin carboxyl-terminal hydrolase 13, putative	0.283533	0.316554	0.895686	0.370421	0.999504
PF3D7_0414000	structural maintenance of chromosomes protein 3, putative	0.741427	0.453798	1.63383	0.102295	0.999504
PF3D7_0414100	conserved Plasmodium membrane protein, unknown function	-0.886549	0.806901	-1.09871	0.271895	0.999504
PF3D7_0414200.1	calmodulin-like protein	-0.717338	0.57246	-1.25308	0.210177	0.999504
PF3D7_0414300	Rab5-interacting protein, putative	-0.844418	0.584909	-1.44367	0.148831	0.999504
PF3D7_0414400	conserved Plasmodium protein, unknown function	-2.05118	1.79507	-1.14267	0.253175	0.999504
PF3D7_0414500	RNA-binding protein, putative	-1.13277	0.766911	-1.47705	0.139662	0.999504
PF3D7_0414600	acylated pleckstrin-homology domain-containing protein, putative	-0.507301	0.338541	-1.49849	0.134006	0.999504
PF3D7_0414700	GTP-binding protein, putative	-0.26134	0.317362	-0.823475	0.410238	0.999504
PF3D7_0414800	conserved Plasmodium protein, unknown function	0.0212492	0.536948	0.0395741	0.968433	0.999504
PF3D7_0414900	armadillo-domain containing rhoptry protein	-0.0393905	0.464066	-0.0848814	0.932356	0.999504
PF3D7_0415000	arsenical pump-driving ATPase, putative	-0.605248	0.428021	-1.41406	0.157344	0.999504
PF3D7_0415100	conserved protein, unknown function	-0.183915	0.709962	-0.25905	0.795597	0.999504
PF3D7_0415200	conserved Plasmodium protein, unknown function	-0.417701	0.464051	-0.900121	0.368056	0.999504
PF3D7_0415300	cdc2-related protein kinase 3	0.0690358	0.617356	0.111825	0.910962	0.999504
PF3D7_0415400	coatomer subunit zeta, putative	-0.264406	0.325268	-0.812886	0.416284	0.999504
PF3D7_0415500	nuclear cap-binding protein subunit 2, putative	-0.106834	0.284647	-0.375323	0.70742	0.999504
PF3D7_0415600	GTP:AMP phosphotransferase	-0.460325	0.519681	-0.885783	0.375735	0.999504
PF3D7_0415700	conserved Plasmodium protein, unknown function	-0.38164	0.594206	-0.642268	0.520699	0.999504
PF3D7_0415800	RING zinc finger protein, putative	0.476061	0.548553	0.867849	0.385477	0.999504
PF3D7_0415900	60S ribosomal protein L15, putative	-0.131644	0.355513	-0.370293	0.711164	0.999504
PF3D7_0416000	RNA-binding protein, putative	-0.331452	0.38252	-0.866497	0.386218	0.999504
PF3D7_0416100	glutamyl-tRNA(Gln) amidotransferase subunit A	-0.00548255	0.349254	-0.0156979	0.987475	0.999504
PF3D7_0416200	conserved protein, unknown function	0.111501	0.449284	0.248174	0.803999	0.999504
PF3D7_0416300	DNA helicase MCM9, putative	-0.241047	0.472544	-0.510105	0.609978	0.999504
PF3D7_0416400	histone acetyltransferase, putative	0.181843	0.390647	0.465492	0.641579	0.999504
PF3D7_0416500	repressor of RNA polymerase III transcription MAF1	-0.0102219	0.494789	-0.0206592	0.983518	0.999504
PF3D7_0416600	conserved Plasmodium protein, unknown function	0.338383	0.506091	0.668622	0.503737	0.999504
PF3D7_0416700	CDGSH iron-sulfur domain-containing protein, putative	-0.160489	0.78208	-0.205207	0.83741	0.999504
PF3D7_0416800	small GTP-binding protein sar1	-0.461483	0.343896	-1.34193	0.179619	0.999504
PF3D7_0416900	conserved Plasmodium protein, unknown function	0.110164	0.45435	0.242465	0.80842	0.999504
PF3D7_0417000	conserved Plasmodium protein, unknown function	-0.706203	0.625738	-1.12859	0.25907	0.999504
PF3D7_0417100	mRNA-binding protein PUF2	-1.34261	0.807392	-1.66289	0.0963341	0.999504
PF3D7_0417200	bifunctional dihydrofolate reductase-thymidylate synthase	-0.350403	0.38341	-0.91391	0.360764	0.999504
PF3D7_0417300	LETM1-like protein, putative	0.530098	0.478823	1.10708	0.268257	0.999504
PF3D7_0417400	conserved Plasmodium protein, unknown function	0.168012	0.384286	0.437207	0.661961	0.999504
PF3D7_0417500.1	memo-like protein	-0.173341	0.377108	-0.459657	0.645762	0.999504
PF3D7_0417600	conserved Plasmodium protein, unknown function	-0.0608368	0.630853	-0.0964357	0.923175	0.999504
PF3D7_0417700	conserved Plasmodium protein, unknown function	-0.320804	0.527457	-0.60821	0.543048	0.999504
PF3D7_0417800	cdc2-related protein kinase 1	0.413051	0.363961	1.13488	0.256427	0.999504
PF3D7_0417900	conserved Plasmodium protein, unknown function	-1.92384	1.31199	-1.46636	0.142551	0.999504
PF3D7_0418000	conserved Plasmodium protein, unknown function	-0.0764751	0.58607	-0.130488	0.89618	0.999504
PF3D7_0418100	protein SOC1, putative	0.23536	0.45797	0.513921	0.607308	0.999504
PF3D7_0418200	eukaryotic translation initiation factor 3 subunit M, putative	0.171173	0.287709	0.594953	0.551875	0.999504
PF3D7_0418300	conserved Plasmodium protein, unknown function	0.307793	0.581059	0.52971	0.596313	0.999504
PF3D7_0418400	conserved Plasmodium protein, unknown function	-0.643078	0.587281	-1.09501	0.273513	0.999504
PF3D7_0418500	trafficking protein particle complex subunit 3, putative	0.226275	0.427514	0.529281	0.596611	0.999504
PF3D7_0418600	regulator of chromosome condensation, putative	-0.265918	0.556352	-0.477967	0.632673	0.999504
PF3D7_0418700	RNA-binding protein NOB1, putative	0.0793892	0.618041	0.128453	0.89779	0.999504
PF3D7_0418800	MOLO1 domain-containing protein, putative	-0.853454	0.73189	-1.1661	0.243576	0.999504
PF3D7_0418900	conserved Plasmodium protein, unknown function	-1.23876	0.51286	-2.4154	0.0157181	0.999504
PF3D7_0419000	conserved Plasmodium protein, unknown function	-0.39374	0.89944	-0.437761	0.661559	0.999504
PF3D7_0419100	conserved Plasmodium protein, unknown function	-0.470497	0.529392	-0.88875	0.374138	0.999504
PF3D7_0419200	protein transport protein GOT1, putative	0.602412	0.480085	1.2548	0.20955	0.999504
PF3D7_0419300	conserved Plasmodium protein, unknown function	0.262132	0.413889	0.633338	0.526513	0.999504
PF3D7_0419400	conserved Plasmodium protein, unknown function	0.241338	0.408966	0.590118	0.555111	0.999504
PF3D7_0419500	conserved Plasmodium membrane protein, unknown function	0.139189	0.438761	0.317231	0.751069	0.999504
PF3D7_0419600	ran-specific GTPase-activating protein 1, putative	-0.0740715	0.362129	-0.204545	0.837928	0.999504
PF3D7_0419700	apical merozoite protein	-0.316031	0.567096	-0.557281	0.577336	0.999504
PF3D7_0419800	60S ribosomal protein L7ae/L30e, putative	-0.583139	0.497587	-1.17193	0.241223	0.999504
PF3D7_0419900	phosphatidylinositol 4-kinase, putative	0.380126	0.45955	0.82717	0.40814	0.999504
PF3D7_0420000	zinc finger protein, putative	-0.126121	0.921047	-0.136932	0.891084	0.999504
PF3D7_0420100	serine/threonine protein kinase RIO2	0.0849192	0.417555	0.203372	0.838844	0.999504
PF3D7_0420200	holo-[acyl-carrier-protein] synthase, putative	-0.141153	0.57642	-0.244879	0.80655	0.999504
PF3D7_0420300	AP2 domain transcription factor, putative	-0.122346	0.522145	-0.234314	0.814741	0.999504
PF3D7_0420400	ribosome-recycling factor	-0.181407	0.274776	-0.660201	0.509125	0.999504
PF3D7_0420500	conserved Plasmodium protein, unknown function	-0.762688	0.551288	-1.38346	0.166523	0.999504
PF3D7_0420600	conserved Plasmodium protein, unknown function	0.465713	0.542684	0.858165	0.390801	0.999504
PF3D7_0421700	conserved Plasmodium protein, unknown function	-0.506842	0.878092	-0.577208	0.563799	0.999504
PF3D7_0421800	conserved Plasmodium protein, unknown function	-0.285766	0.848673	-0.336722	0.736327	0.999504
PF3D7_0421900	conserved Plasmodium protein, unknown function	-1.10839	0.789933	-1.40314	0.160574	0.999504
PF3D7_0422000	steroid dehydrogenase, putative	-0.732954	0.401207	-1.82687	0.0677193	0.999504
PF3D7_0422100	transmembrane emp24 domain-containing protein, putative	0.0351468	0.420129	0.0836571	0.933329	0.999504
PF3D7_0422200	erythrocyte membrane-associated antigen	0.255554	0.483205	0.528874	0.596893	0.999504
PF3D7_0422300	alpha tubulin 2	-1.74389	0.763709	-2.28345	0.022404	0.999504
PF3D7_0422400	40S ribosomal protein S19	-0.137305	0.377077	-0.36413	0.715761	0.999504
PF3D7_0422500	pre-mRNA-splicing helicase BRR2, putative	-0.0260248	0.540536	-0.0481463	0.9616	0.999504
PF3D7_0422600	conserved Plasmodium protein, unknown function	-1.51074	1.02615	-1.47224	0.140956	0.999504
PF3D7_0422700	eukaryotic initiation factor 4A-III, putative	-0.511941	0.408766	-1.25241	0.210422	0.999504
PF3D7_0422800	serpentine receptor, putative	-0.10611	0.525819	-0.201798	0.840074	0.999504
PF3D7_0422900	methyltransferase, putative	-0.68327	0.544969	-1.25378	0.209923	0.999504
PF3D7_0423000	conserved Plasmodium protein, unknown function	0.31963	0.43884	0.728351	0.466399	0.999504
PF3D7_0423100	AP-4 complex subunit sigma, putative	0.25861	0.340258	0.760041	0.44723	0.999504
PF3D7_0423200	BSD-domain protein, putative	0.571946	0.564369	1.01343	0.310857	0.999504
PF3D7_0423300	conserved Plasmodium protein, unknown function	0.266822	0.502215	0.531291	0.595217	0.999504
PF3D7_0423400	apical asparagine-rich protein AARP	0.022832	0.536123	0.0425873	0.966031	0.999504
PF3D7_0423500	glideosome associated protein with multiple membrane spans 2	-0.140283	0.490726	-0.285869	0.774978	0.999504
PF3D7_0423600	conserved Plasmodium protein, unknown function	0.14464	0.58875	0.245673	0.805935	0.999504
PF3D7_0423700	conserved Plasmodium protein, unknown function	-0.163007	0.553104	-0.294713	0.768213	0.999504
PF3D7_0423800	early transcribed membrane protein 4	-0.214739	0.487398	-0.440583	0.659515	0.999504
PF3D7_0423900	probable protein, unknown function	-0.0674462	0.502454	-0.134234	0.893218	0.999504
PF3D7_0424000	Plasmodium exported protein (PHISTc), unknown function	0.1061	0.391711	0.270864	0.786496	0.999504
PF3D7_0424100	reticulocyte binding protein homologue 5	-0.108476	0.488442	-0.222085	0.824247	0.999504
PF3D7_0424200	reticulocyte binding protein homologue 4	-0.368385	0.939281	-0.392199	0.694911	0.999504
PF3D7_0424300	erythrocyte binding antigen-165, pseudogene	0.311122	0.721265	0.431356	0.66621	0.999504
PF3D7_0424400	surface-associated interspersed protein 4.2 (SURFIN 4.2)	-2.00785	1.60501	-1.25099	0.210939	0.999504
PF3D7_0424500	serine/threonine protein kinase, FIKK family	0.155752	0.539119	0.288901	0.772657	0.999504
PF3D7_0424600	Plasmodium exported protein (PHISTb), unknown function	-0.144966	0.417632	-0.347113	0.728506	0.999504
PF3D7_0424700	serine/threonine protein kinase, FIKK family	0.328539	0.730107	0.449987	0.65272	0.999504
PF3D7_0424800	Plasmodium exported protein (PHISTb), unknown function	-0.556598	0.876371	-0.635116	0.525353	0.999504
PF3D7_0424900	Plasmodium exported protein (PHISTa), unknown function	0.163885	0.621751	0.263586	0.792099	0.999504
PF3D7_0425000	Plasmodium exported protein, unknown function, pseudogene	-1.45981	2.13476	-0.683831	0.494082	0.999504
PF3D7_0425100	Plasmodium exported protein (hyp6), unknown function	-0.16124	0.585317	-0.275474	0.782952	0.999504
PF3D7_0425200	Plasmodium exported protein (hyp15), unknown function	-0.417164	0.468384	-0.890645	0.37312	0.999504
PF3D7_0425300	Plasmodium exported protein (PHISTa), unknown function, pseudogene	0.208725	2.35138	0.0887671	0.929267	0.999504
PF3D7_0425400	Plasmodium exported protein (PHISTa), unknown function	-0.296627	3.00363	-0.0987563	0.921332	0.999504
PF3D7_0500800	mature parasite-infected erythrocyte surface antigen	0.418518	0.686544	0.609602	0.542126	0.999504
PF3D7_0500900	serine/threonine protein kinase, FIKK family	-0.198909	0.505563	-0.39344	0.693995	0.999504
PF3D7_0501000	Plasmodium exported protein, unknown function	0.251361	0.436766	0.575504	0.56495	0.999504
PF3D7_0501100.1	heat shock protein 40, type II	0.0425397	0.484522	0.0877973	0.930038	0.999504
PF3D7_0501200	parasite-infected erythrocyte surface protein	0.229174	0.335183	0.683729	0.494146	0.999504
PF3D7_0501300	skeleton-binding protein 1	0.463647	0.661599	0.700797	0.483429	0.999504
PF3D7_0501400	interspersed repeat antigen	-0.360891	1.28378	-0.281116	0.778621	0.999504
PF3D7_0501500	rhoptry-associated protein 3	-0.280578	0.678572	-0.413482	0.679253	0.999504
PF3D7_0501600	rhoptry-associated protein 2	-0.380775	0.618195	-0.615946	0.53793	0.999504
PF3D7_0501700	anaphase promoting complex subunit, putative	-1.29807	0.789302	-1.64458	0.100056	0.999504
PF3D7_0501800	chromosome assembly factor 1	0.42343	0.499417	0.847848	0.396522	0.999504
PF3D7_0501900	conserved protein, unknown function	-0.0858587	0.595524	-0.144173	0.885364	0.999504
PF3D7_0502000	vacuolar protein sorting-associated protein 11, putative	-0.543206	0.494416	-1.09868	0.271907	0.999504
PF3D7_0502100	HCNGP-like protein	0.0511367	0.523365	0.0977076	0.922164	0.999504
PF3D7_0502200	protein Mpv17, putative	-0.568984	0.440491	-1.2917	0.196459	0.999504
PF3D7_0502300	conserved Plasmodium protein, unknown function	-0.372755	0.775784	-0.480489	0.63088	0.999504
PF3D7_0502400	merozoite surface protein 8	-0.0906105	0.591844	-0.153098	0.878321	0.999504
PF3D7_0502500	conserved Plasmodium protein, unknown function	-0.64376	0.838784	-0.767492	0.442789	0.999504
PF3D7_0502600	conserved Plasmodium protein, unknown function	0.18283	0.758041	0.241188	0.80941	0.999504
PF3D7_0502700	conserved Plasmodium protein, unknown function	-0.241838	0.821034	-0.294553	0.768336	0.999504
PF3D7_0502800	DnaJ protein, putative	-0.204177	0.793382	-0.25735	0.796908	0.999504
PF3D7_0502900	Tim10/DDP family zinc finger protein, putative	-0.329169	0.597115	-0.551265	0.581452	0.999504
PF3D7_0503000	50S ribosomal protein L28, apicoplast, putative	0.184448	0.331537	0.556342	0.577977	0.999504
PF3D7_0503100	4-diphosphocytidyl-2-C-methyl-D-erythritol kinase, putative	0.12753	0.579267	0.220157	0.825749	0.999504
PF3D7_0503200	conserved Plasmodium protein, unknown function	-0.0868312	0.58886	-0.147456	0.882772	0.999504
PF3D7_0503300	serine/arginine-rich splicing factor 12	-0.443803	1.07992	-0.41096	0.681102	0.999504
PF3D7_0503400	actin-depolymerizing factor 1	0.0389361	0.360293	0.108068	0.913942	0.999504
PF3D7_0503500	protein kinase, putative	-0.151458	0.360312	-0.420352	0.674228	0.999504
PF3D7_0503600	myosin B	-0.0397629	0.446871	-0.0889806	0.929097	0.999504
PF3D7_0503800	60S ribosomal protein L31	-0.0164309	0.329397	-0.0498816	0.960217	0.999504
PF3D7_0503900	conserved Plasmodium protein, unknown function	-1.08257	0.772329	-1.4017	0.161006	0.999504
PF3D7_0504000	cation transporting P-ATPase	0.0397052	0.376262	0.105526	0.915959	0.999504
PF3D7_0504100	AN1-type zinc finger protein, putative	-0.514858	0.38849	-1.32528	0.185078	0.999504
PF3D7_0504200	ATP-dependent RNA helicase DDX27, putative	0.0506608	0.358394	0.141355	0.887589	0.999504
PF3D7_0504300	conserved Plasmodium protein, unknown function	-0.196426	0.64715	-0.303525	0.76149	0.999504
PF3D7_0504400	ATP-dependent helicase, putative	-0.333821	0.375651	-0.888646	0.374194	0.999504
PF3D7_0504500	MOLO1 domain-containing protein, putative	-0.759782	0.735872	-1.03249	0.301842	0.999504
PF3D7_0504600	2-oxoisovalerate dehydrogenase subunit beta, mitochondrial, putative	-0.665313	0.406686	-1.63594	0.101852	0.999504
PF3D7_0504700	centrosomal protein CEP120, putative	0.359689	0.807015	0.445704	0.655811	0.999504
PF3D7_0504800	conserved Plasmodium protein, unknown function	0.351619	0.32441	1.08387	0.278422	0.999504
PF3D7_0504900	conserved protein, unknown function	0.0203821	0.657677	0.0309911	0.975277	0.999504
PF3D7_0505000	conserved Plasmodium membrane protein, unknown function	0.217867	0.487064	0.447307	0.654653	0.999504
PF3D7_0505100	trafficking protein particle complex subunit 8, putative	0.379085	0.47037	0.805928	0.420284	0.999504
PF3D7_0505200	actin-like protein, putative	-0.209674	0.438255	-0.47843	0.632344	0.999504
PF3D7_0505300	UDP-N-acetylglucosamine transporter, putative	-0.249535	0.778391	-0.320578	0.748531	0.999504
PF3D7_0505400	conserved Plasmodium protein, unknown function	0.16854	0.379014	0.44468	0.656551	0.999504
PF3D7_0505500	DNA mismatch repair protein MSH6, putative	-0.0988684	0.299793	-0.329789	0.74156	0.999504
PF3D7_0505600	conserved Plasmodium protein, unknown function	0.727432	0.600928	1.21052	0.226081	0.999504
PF3D7_0505700	conserved Plasmodium membrane protein, unknown function	-0.0143565	0.635627	-0.0225864	0.98198	0.999504
PF3D7_0505800	small ubiquitin-related modifier	0.0180304	0.46395	0.0388628	0.969	0.999504
PF3D7_0505900	conserved Plasmodium protein, unknown function	-0.56514	0.438028	-1.29019	0.196984	0.999504
PF3D7_0506000	conserved Plasmodium protein, unknown function	-0.916988	0.558063	-1.64316	0.10035	0.999504
PF3D7_0506100	60S ribosomal subunit protein L24, putative	-0.310366	0.404184	-0.767885	0.442556	0.999504
PF3D7_0506200	TATA-box-binding protein	-0.275281	0.384912	-0.71518	0.474498	0.999504
PF3D7_0506300	conserved Plasmodium protein, unknown function	0.135491	0.401159	0.337749	0.735552	0.999504
PF3D7_0506400	conserved Plasmodium protein, unknown function	-0.565094	0.569235	-0.992727	0.320843	0.999504
PF3D7_0506500	conserved Plasmodium protein, unknown function	-0.12731	0.745699	-0.170726	0.864439	0.999504
PF3D7_0506600	histone deacetylase, putative, pseudogene	-1.21073	1.34009	-0.903473	0.366275	0.999504
PF3D7_0506700	histone deacetylase, putative, pseudogene	-0.472132	0.429315	-1.09973	0.271449	0.999504
PF3D7_0506800	transcription factor 25, putative	-0.243031	0.341299	-0.712077	0.476417	0.999504
PF3D7_0506900	rhomboid protease ROM4	0.0500256	0.335239	0.149224	0.881377	0.999504
PF3D7_0507000	conserved Plasmodium protein, unknown function	-0.564997	0.691937	-0.816543	0.414189	0.999504
PF3D7_0507100	60S ribosomal protein L4	0.127183	0.312969	0.406376	0.684466	0.999504
PF3D7_0507200	60S ribosomal protein L4	-0.982286	0.492984	-1.99253	0.0463127	0.999504
PF3D7_0507300	subtilisin-like protease 3	-0.24861	0.485461	-0.512111	0.608573	0.999504
PF3D7_0507400	conserved Plasmodium protein, unknown function	-0.31866	0.675662	-0.471625	0.637194	0.999504
PF3D7_0507500	subtilisin-like protease 1	-0.404758	0.425437	-0.951394	0.341405	0.999504
PF3D7_0507600	cell differentiation protein, putative	0.0626693	0.658614	0.0951533	0.924193	0.999504
PF3D7_0507700	nuclear protein localization protein 4, putative	-0.175169	0.406565	-0.430852	0.666576	0.999504
PF3D7_0507800	conserved Plasmodium protein, unknown function	0.310833	0.555751	0.559302	0.575956	0.999504
PF3D7_0507900	conserved Plasmodium protein, unknown function	0.139985	0.600737	0.233022	0.815744	0.999504
PF3D7_0508000	6-cysteine protein	-0.382517	0.497311	-0.76917	0.441793	0.999504
PF3D7_0508100	SET domain protein, putative	0.41425	0.405471	1.02165	0.306946	0.999504
PF3D7_0508200	longevity-assurance (LAG1) protein, putative	-0.516542	0.427353	-1.2087	0.226777	0.999504
PF3D7_0508300	triose phosphate transporter	-0.272028	0.546656	-0.497622	0.61875	0.999504
PF3D7_0508400	conserved protein, unknown function	0.064053	0.480475	0.133312	0.893947	0.999504
PF3D7_0508500	guanidine nucleotide exchange factor	0.0830692	0.442564	0.1877	0.851112	0.999504
PF3D7_0508600	conserved Plasmodium protein, unknown function	-0.0785547	0.367321	-0.213859	0.830657	0.999504
PF3D7_0508700	pre-mRNA-processing ATP-dependent RNA helicase PRP5, putative	0.493265	0.613854	0.803554	0.421655	0.999504
PF3D7_0508800	single-stranded DNA-binding protein	0.242836	0.387472	0.626718	0.530844	0.999504
PF3D7_0508900	conserved Plasmodium protein, unknown function	0.00327868	0.581021	0.00564296	0.995498	0.999504
PF3D7_0509000	alpha-soluble NSF attachment protein, putative	-0.214749	0.36743	-0.584461	0.55891	0.999504
PF3D7_0509100	structural maintenance of chromosomes protein 4, putative	-0.310312	0.55019	-0.564008	0.572748	0.999504
PF3D7_0509200	leucine-rich repeat protein	-0.80287	0.801759	-1.00139	0.31664	0.999504
PF3D7_0509300	conserved Plasmodium protein, unknown function	-0.26496	0.392497	-0.675063	0.499636	0.999504
PF3D7_0509400	RNA polymerase I	0.359083	0.49847	0.720371	0.471297	0.999504
PF3D7_0509500	ERCC4 domain-containing protein, putative	0.041231	0.729499	0.0565197	0.954928	0.999504
PF3D7_0509600	asparagine--tRNA ligase	-0.158081	0.252974	-0.624891	0.532043	0.999504
PF3D7_0509700	conserved Plasmodium protein, unknown function	-0.126916	0.736204	-0.172392	0.863129	0.999504
PF3D7_0509800	phosphatidylinositol 4-kinase	-0.363552	0.541147	-0.671816	0.501701	0.999504
PF3D7_0509900	conserved Plasmodium protein, unknown function	0.469264	0.463712	1.01197	0.311551	0.999504
PF3D7_0510000	conserved Plasmodium protein, unknown function	-0.051208	0.473062	-0.108248	0.913799	0.999504
PF3D7_0510100	conserved Plasmodium protein, unknown function	0.225641	0.393536	0.573368	0.566396	0.999504
PF3D7_0510200	peptidyl-prolyl cis-trans isomerase	-0.0129572	0.327411	-0.0395747	0.968432	0.999504
PF3D7_0510300	stripes inner membrane complex protein, putative	-0.521904	0.57679	-0.904842	0.365549	0.999504
PF3D7_0510400	PDCD2 domain-containing protein, putative	-1.11124	0.83924	-1.32411	0.185467	0.999504
PF3D7_0510500	topoisomerase I	0.227169	0.477306	0.47594	0.634117	0.999504
PF3D7_0510700	conserved Plasmodium protein, unknown function	-0.48141	0.706358	-0.681539	0.49553	0.999504
PF3D7_0510800	WD repeat-containing protein, putative	-0.818291	0.581508	-1.40719	0.159372	0.999504
PF3D7_0511000	translationally-controlled tumor protein homolog	-0.322384	0.4637	-0.695242	0.486903	0.999504
PF3D7_0511100	conserved Plasmodium protein, unknown function	-0.890442	0.662586	-1.34389	0.178985	0.999504
PF3D7_0511200	stearoyl-CoA desaturase	-0.27419	0.525613	-0.521656	0.60191	0.999504
PF3D7_0511300	MORN repeat protein, putative	0.284671	0.43223	0.658609	0.510147	0.999504
PF3D7_0511400	conserved Plasmodium protein, unknown function	-1.02205	0.68361	-1.49508	0.134894	0.999504
PF3D7_0511500	RNA pseudouridylate synthase, putative	-0.570257	0.953964	-0.597776	0.549989	0.999504
PF3D7_0511600	apical rhoptry neck protein	-0.315042	0.502101	-0.627447	0.530366	0.999504
PF3D7_0511700	EKC/KEOPS complex subunit CGI121	-0.45294	0.762062	-0.594362	0.55227	0.999504
PF3D7_0511800	inositol-3-phosphate synthase	0.133756	0.305999	0.437114	0.662028	0.999504
PF3D7_0511900	conserved Plasmodium protein, unknown function	1.57586	0.838223	1.88	0.0601076	0.999504
PF3D7_0512000	prefoldin subunit 6, putative	-0.528198	0.411944	-1.28221	0.19977	0.999504
PF3D7_0512100	conserved Plasmodium protein, unknown function	-1.74373	0.746633	-2.33546	0.0195195	0.999504
PF3D7_0512200	glutathione synthetase	0.555399	0.670857	0.827895	0.40773	0.999504
PF3D7_0512300	CDK-activating kinase assembly factor MAT1	-0.231261	0.445981	-0.518546	0.604078	0.999504
PF3D7_0512400	conserved Plasmodium protein, unknown function	-0.144482	1.44043	-0.100305	0.920102	0.999504
PF3D7_0512450	conserved Plasmodium protein, unknown function, pseudogene	1.09585	1.06249	1.03139	0.302356	0.999504
PF3D7_0512500	conserved Plasmodium protein, unknown function	-0.178996	0.530245	-0.337572	0.735686	0.999504
PF3D7_0512600	ras-related protein Rab-1B	-0.278272	0.341017	-0.816006	0.414497	0.999504
PF3D7_0512700	orotate phosphoribosyltransferase	-0.157292	0.448264	-0.350891	0.72567	0.999504
PF3D7_0512800	conserved Plasmodium protein, unknown function	-0.805105	0.841956	-0.956231	0.338955	0.999504
PF3D7_0512900	AKAP-like protein	-1.96809	1.31206	-1.49999	0.133617	0.999504
PF3D7_0513000	conserved Plasmodium protein, unknown function	-0.843077	0.51528	-1.63615	0.101807	0.999504
PF3D7_0513100	conserved Plasmodium protein, unknown function	-0.104984	0.418845	-0.250651	0.802084	0.999504
PF3D7_0513200	conserved Plasmodium protein, unknown function	0.176915	0.341892	0.517457	0.604837	0.999504
PF3D7_0513300	purine nucleoside phosphorylase	0.338149	0.492224	0.686981	0.492095	0.999504
PF3D7_0513400	GTP-binding protein, putative	-0.59504	0.479647	-1.24058	0.214761	0.999504
PF3D7_0513500	mitochondrial import inner membrane translocase subunit TIM16, putative	-0.617019	0.760935	-0.810869	0.417441	0.999504
PF3D7_0513600	deoxyribodipyrimidine photo-lyase, putative	0.344284	0.498578	0.690532	0.48986	0.999504
PF3D7_0513700	secreted ookinete protein, putative	-1.37065	0.805052	-1.70257	0.0886494	0.999504
PF3D7_0513800	ras-related protein Rab-1A	0.31179	0.589351	0.529039	0.596779	0.999504
PF3D7_0513900	conserved Plasmodium protein, unknown function	-0.234393	0.403401	-0.581042	0.561212	0.999504
PF3D7_0514000	tubulin--tyrosine ligase, putative	-0.0375987	0.385607	-0.0975053	0.922325	0.999504
PF3D7_0514100	ATP-dependent DNA helicase UvrD	-0.381114	0.520686	-0.731946	0.464202	0.999504
PF3D7_0514200	conserved Plasmodium protein, unknown function	-0.162038	0.457563	-0.354133	0.723239	0.999504
PF3D7_0514300	aspartate--tRNA ligase, putative	0.450691	0.53577	0.841203	0.400234	0.999504
PF3D7_0514500	conserved Plasmodium membrane protein, unknown function	-1.18261	0.644468	-1.83502	0.066503	0.999504
PF3D7_0514600	ribose-5-phosphate isomerase, putative	-0.350937	0.366768	-0.956836	0.33865	0.999504
PF3D7_0514700	MORN repeat protein, putative	1.31251	1.27523	1.02923	0.303371	0.999504
PF3D7_0514800	inositol polyphosphate multikinase, putative	-1.15848	0.930724	-1.24471	0.213238	0.999504
PF3D7_0514900	conserved Plasmodium protein, unknown function	-0.0657905	0.422807	-0.155604	0.876345	0.999504
PF3D7_0515000	pre-mRNA-splicing factor CWC2, putative	-0.0914659	0.525456	-0.174069	0.861811	0.999504
PF3D7_0515100	rhomboid protease ROM9	-0.231265	0.386804	-0.597886	0.549916	0.999504
PF3D7_0515200	conserved Plasmodium protein, unknown function	0.244233	1.11101	0.21983	0.826003	0.999504
PF3D7_0515300	phosphatidylinositol 3-kinase	0.137401	0.326844	0.420385	0.674204	0.999504
PF3D7_0515400	conserved Plasmodium protein, unknown function	0.388761	0.489166	0.794743	0.426763	0.999504
PF3D7_0515500	amino acid transporter, putative	-0.977671	0.517667	-1.88861	0.0589442	0.999504
PF3D7_0515600	conserved Plasmodium protein, unknown function	-0.323712	0.499717	-0.64779	0.51712	0.999504
PF3D7_0515700	glideosome-associated protein 40, putative	-0.129814	0.424738	-0.305632	0.759884	0.999504
PF3D7_0515800	BolA-like protein, putative	-0.438424	0.645593	-0.679103	0.497072	0.999504
PF3D7_0515900	NLI interacting factor-like phosphatase, putative	0.236194	0.559391	0.422234	0.672855	0.999504
PF3D7_0516000	RAP protein, putative	-0.0384595	0.339748	-0.1132	0.909872	0.999504
PF3D7_0516100	cation-transporting ATPase 1	-0.469862	0.443892	-1.05851	0.289825	0.999504
PF3D7_0516200	40S ribosomal protein S11	-0.0879286	0.317918	-0.276577	0.782105	0.999504
PF3D7_0516300	tRNA pseudouridine synthase, putative	-0.844552	0.571548	-1.47766	0.139499	0.999504
PF3D7_0516400	phosducin-like protein, putative	-0.0806634	0.389687	-0.206995	0.836014	0.999504
PF3D7_0516500	major facilitator superfamily domain-containing protein, putative	-0.715438	0.636221	-1.12451	0.260796	0.999504
PF3D7_0516600	sporozoite surface antigen MB2	0.33521	0.337665	0.99273	0.320842	0.999504
PF3D7_0516700	ubiquitin carboxyl-terminal hydrolase 2, putative	0.0039208	0.26245	0.0149392	0.988081	0.999504
PF3D7_0516800	AP2 domain transcription factor AP2-O2, putative	0.168008	0.447391	0.375527	0.707268	0.999504
PF3D7_0516900	60S ribosomal protein L2	0.238555	0.374234	0.637449	0.523832	0.999504
PF3D7_0517000	60S ribosomal protein L12, putative	0.0278245	0.431872	0.0644276	0.94863	0.999504
PF3D7_0517100	conserved Plasmodium protein, unknown function	0.642579	0.669283	0.960101	0.337004	0.999504
PF3D7_0517200	conserved Plasmodium protein, unknown function	0.46614	0.8617	0.540954	0.588539	0.999504
PF3D7_0517300	serine/arginine-rich splicing factor 1	0.0889855	0.371428	0.239577	0.810658	0.999504
PF3D7_0517400	FACT complex subunit SPT16, putative	0.551035	0.366529	1.50339	0.132739	0.999504
PF3D7_0517500	UTP--glucose-1-phosphate uridylyltransferase, putative	0.472818	0.686985	0.688251	0.491295	0.999504
PF3D7_0517600	F-actin-capping protein subunit beta, putative	-0.0517691	0.447392	-0.115713	0.90788	0.999504
PF3D7_0517700	eukaryotic translation initiation factor 3 subunit B, putative	0.398267	0.530781	0.750341	0.45305	0.999504
PF3D7_0517800	apicortin, putative	-0.332905	0.631123	-0.52748	0.59786	0.999504
PF3D7_0517900	zinc finger protein, putative	-0.166301	0.487996	-0.340785	0.733266	0.999504
PF3D7_0518000	NOSIP domain-containing protein, putative	0.129448	0.338049	0.382927	0.701774	0.999504
PF3D7_0518100	RAP protein, putative	0.663096	0.408582	1.62292	0.104607	0.999504
PF3D7_0518200	SWIB/MDM2 domain-containing protein	-0.529974	0.694035	-0.763613	0.445098	0.999504
PF3D7_0518300	proteasome subunit beta type-1, putative	-0.25121	0.395421	-0.635297	0.525235	0.999504
PF3D7_0518400	cyclin, putative	-1.50567	0.835979	-1.80109	0.0716889	0.999504
PF3D7_0518500	ATP-dependent RNA helicase DDX23, putative	0.182182	0.363913	0.50062	0.616638	0.999504
PF3D7_0518600	WD repeat-containing protein 26, putative	0.0533499	0.420893	0.126754	0.899135	0.999504
PF3D7_0518700	mRNA-binding protein PUF1	-0.543921	0.99842	-0.544782	0.585904	0.999504
PF3D7_0518800	secreted ookinete protein, putative	-0.673293	0.786395	-0.856177	0.3919	0.999504
PF3D7_0518900	conserved Plasmodium protein, unknown function	-0.509575	0.410588	-1.24109	0.214574	0.999504
PF3D7_0519000	conserved Plasmodium protein, unknown function	0.227371	0.472524	0.481185	0.630385	0.999504
PF3D7_0519100	50S ribosomal protein L14, mitochondrial, putative	-0.177754	0.416893	-0.426377	0.669833	0.999504
PF3D7_0519200	V-type proton ATPase 16 kDa proteolipid subunit	-0.185619	0.339546	-0.546668	0.584607	0.999504
PF3D7_0519300	protoheme IX farnesyltransferase, putative	0.00949191	0.327964	0.028942	0.976911	0.999504
PF3D7_0519400	40S ribosomal protein S24	0.0145032	0.298915	0.0485195	0.961302	0.999504
PF3D7_0519500	carbon catabolite repressor protein 4, putative	0.298121	0.364051	0.818899	0.412844	0.999504
PF3D7_0519600	zinc finger protein, putative	-0.034601	0.382672	-0.0904194	0.927954	0.999504
PF3D7_0519700	FoP domain-containing protein, putative	0.163206	0.63842	0.25564	0.798228	0.999504
PF3D7_0519800	EELM2 domain-containing protein, putative	0.0984237	0.581503	0.169257	0.865594	0.999504
PF3D7_0519900	conserved Plasmodium protein, unknown function	-0.338741	0.507367	-0.667643	0.504361	0.999504
PF3D7_0520000	40S ribosomal protein S9, putative	0.117565	0.358169	0.32824	0.74273	0.999504
PF3D7_0520100	protein phosphatase PPM9, putative	-0.246672	0.419358	-0.588215	0.556388	0.999504
PF3D7_0520200	conserved Plasmodium protein, unknown function	-0.276646	0.412807	-0.670157	0.502758	0.999504
PF3D7_0520300	U6 snRNA-associated Sm-like protein LSm2, putative	-0.499103	0.529542	-0.942518	0.345928	0.999504
PF3D7_0520400	single-stranded DNA-binding protein, putative	0.322246	0.532792	0.604824	0.545296	0.999504
PF3D7_0520500	phosphomethylpyrimidine kinase, putative	-0.382955	0.436548	-0.877234	0.38036	0.999504
PF3D7_0520600	bis(5'-nucleosyl)-tetraphosphatase [asymmetrical]	-0.208267	0.385302	-0.54053	0.588832	0.999504
PF3D7_0520700	CDC73 domain-containing protein, putative	-0.910644	1.03506	-0.879797	0.378969	0.999504
PF3D7_0520800	conserved Plasmodium protein, unknown function	0.612269	0.599984	1.02048	0.307503	0.999504
PF3D7_0520900	adenosylhomocysteinase	0.124842	0.504045	0.247681	0.804381	0.999504
PF3D7_0521000	conserved Plasmodium protein, unknown function	0.446084	0.724812	0.615448	0.538259	0.999504
PF3D7_0521100	conserved Plasmodium protein, unknown function	-1.12271	0.999214	-1.12359	0.261186	0.999504
PF3D7_0521200	conserved Plasmodium protein, unknown function	0.220772	0.752005	0.293578	0.76908	0.999504
PF3D7_0521300	zinc finger protein, putative	0.199489	0.603472	0.330569	0.74097	0.999504
PF3D7_0521400	conserved Plasmodium protein, unknown function	0.0598018	0.563539	0.106118	0.915489	0.999504
PF3D7_0521500	ribosomal large subunit pseudouridylate synthase, putative	-0.124871	0.413369	-0.302082	0.76259	0.999504
PF3D7_0521600	conserved Plasmodium protein, unknown function	-1.0055	0.910794	-1.10398	0.269603	0.999504
PF3D7_0521700	ATP-dependent RNA helicase DDX1, putative	0.134628	0.600776	0.22409	0.822687	0.999504
PF3D7_0521800	AFG1-like ATPase, putative	-0.219605	0.477106	-0.460285	0.645312	0.999504
PF3D7_0521900	conserved Plasmodium protein, unknown function	-0.106048	0.589106	-0.180014	0.857141	0.999504
PF3D7_0522000	conserved Plasmodium protein, unknown function	0.221988	0.530743	0.418259	0.675758	0.999504
PF3D7_0522100	conserved Plasmodium protein, unknown function	0.320167	0.456493	0.701363	0.483077	0.999504
PF3D7_0522200	transcription initiation factor TFIID subunit 10, putative	-0.37765	0.4252	-0.888169	0.37445	0.999504
PF3D7_0522300	18S rRNA (guanine-N(7))-methyltransferase, putative	-0.0407761	0.318256	-0.128123	0.898051	0.999504
PF3D7_0522400	conserved Plasmodium protein, unknown function	-0.429448	0.400336	-1.07272	0.283397	0.999504
PF3D7_0522500	50S ribosomal protein L17, apicoplast, putative	-0.0816647	0.484772	-0.16846	0.866221	0.999504
PF3D7_0522600	inner membrane complex protein	-0.378708	0.470585	-0.80476	0.420958	0.999504
PF3D7_0522700	iron-sulfur assembly protein	0.0912398	0.527508	0.172964	0.86268	0.999504
PF3D7_0522800	pre-mRNA-splicing factor BUD31, putative	-0.266021	0.340567	-0.781111	0.434737	0.999504
PF3D7_0522900	zinc finger protein, putative	-0.575861	0.607267	-0.948283	0.342985	0.999504
PF3D7_0523000	multidrug resistance protein 1	-0.28901	0.509614	-0.567115	0.570636	0.999504
PF3D7_0523100	mitochondrial-processing peptidase subunit alpha, putative	-0.293203	0.343045	-0.854709	0.392712	0.999504
PF3D7_0523200	conserved Plasmodium protein, unknown function	-0.0460572	0.68124	-0.0676079	0.946098	0.999504
PF3D7_0523300	conserved Plasmodium protein, unknown function	-0.125013	0.498824	-0.250615	0.802111	0.999504
PF3D7_0523400	DnaJ protein, putative	0.258812	0.296261	0.873593	0.38234	0.999504
PF3D7_0523500	dynein light chain Tctex-type, putative	-1.80318	0.644494	-2.79782	0.0051449	0.999504
PF3D7_0523600	conserved Plasmodium protein, unknown function	0.383856	0.458355	0.837465	0.402331	0.999504
PF3D7_0523700	conserved Plasmodium membrane protein, unknown function	-0.94525	0.552204	-1.71178	0.0869377	0.999504
PF3D7_0523800	transporter, putative	-0.444911	0.451143	-0.986186	0.324042	0.999504
PF3D7_0523900	conserved Plasmodium membrane protein, unknown function	-0.471961	0.502881	-0.938515	0.34798	0.999504
PF3D7_0524000	karyopherin beta	0.0706633	0.397487	0.177775	0.8589	0.999504
PF3D7_0524100	conserved Plasmodium protein, unknown function	0.249383	0.295267	0.844603	0.398332	0.999504
PF3D7_0524200	conserved Plasmodium membrane protein, unknown function	-1.25302	0.560848	-2.23415	0.0254735	0.999504
PF3D7_0524300	conserved Plasmodium protein, unknown function	0.0165273	0.5673	0.0291332	0.976758	0.999504
PF3D7_0524400	ribosome-interacting GTPase 1, putative	-0.0270397	0.382395	-0.0707114	0.943627	0.999504
PF3D7_0524500	conserved Plasmodium protein, unknown function	-0.704204	0.61457	-1.14585	0.251858	0.999504
PF3D7_0524600	50S ribosomal protein L12, apicoplast, putative	-0.372126	0.429049	-0.867328	0.385762	0.999504
PF3D7_0524700	mitochondrial import receptor subunit TOM22, putative	-0.360519	0.540188	-0.667394	0.50452	0.999504
PF3D7_0524800	ubiquitin fusion degradation protein 1, putative	-0.376286	0.398707	-0.943767	0.345288	0.999504
PF3D7_0524900	S-adenosyl-L-methionine-dependent tRNA 4-demethylwyosine synthase, putative	0.372003	0.418245	0.889437	0.373768	0.999504
PF3D7_0525000	zinc finger protein, putative	0.356186	0.461422	0.771931	0.440155	0.999504
PF3D7_0525100	acyl-CoA synthetase	-0.0126151	0.427021	-0.029542	0.976432	0.999504
PF3D7_0525200	structural maintenance of chromosomes protein 6, putative	0.584407	0.39752	1.47013	0.141526	0.999504
PF3D7_0525300	conserved Plasmodium protein, unknown function	0.768555	0.536267	1.43316	0.151813	0.999504
PF3D7_0525400	G-protein coupled receptor, putative	-1.11389	0.644258	-1.72894	0.0838192	0.999504
PF3D7_0525500	WD repeat-containing protein, putative	-0.93573	0.537776	-1.74	0.0818589	0.999504
PF3D7_0525600	RNA methyltransferase, putative	0.283058	0.330776	0.85574	0.392142	0.999504
PF3D7_0525700	conserved Plasmodium protein, unknown function	0.154133	0.30993	0.497314	0.618968	0.999504
PF3D7_0525800	inner membrane complex protein 1g, putative	0.357171	0.685779	0.520824	0.602489	0.999504
PF3D7_0525900	NIMA related kinase 2	-1.04988	0.486453	-2.15824	0.0309091	0.999504
PF3D7_0526000	RAP protein, putative	-0.373823	0.591922	-0.63154	0.527687	0.999504
PF3D7_0526100	conserved Plasmodium membrane protein, unknown function	-0.580797	0.724875	-0.801238	0.422994	0.999504
PF3D7_0526200.1	ADP-ribosylation factor GTPase-activating protein, putative	0.250801	0.359667	0.697314	0.485606	0.999504
PF3D7_0526300	WD repeat-containing protein 55, putative	-0.408167	0.389295	-1.04848	0.294419	0.999504
PF3D7_0526400	conserved Plasmodium protein, unknown function	-0.172131	0.537906	-0.320003	0.748966	0.999504
PF3D7_0526500	conserved Plasmodium protein, unknown function	0.330753	0.6242	0.529883	0.596193	0.999504
PF3D7_0526600	conserved Plasmodium protein, unknown function	-0.814549	0.85564	-0.951976	0.341109	0.999504
PF3D7_0526700	conserved protein, unknown function	0.43073	0.580754	0.741674	0.458285	0.999504
PF3D7_0526800	conserved Plasmodium protein, unknown function	0.355619	0.397555	0.894514	0.371047	0.999504
PF3D7_0526900	transmembrane emp24 domain-containing protein, putative	-0.0026493	0.377052	-0.00702635	0.994394	0.999504
PF3D7_0527000	DNA replication licensing factor MCM3, putative	0.144931	0.35922	0.40346	0.68661	0.999504
PF3D7_0527100	ubiquitin-conjugating enzyme E2 N, putative	0.0298697	0.439291	0.0679953	0.945789	0.999504
PF3D7_0527200	ubiquitin carboxyl-terminal hydrolase 14	0.559508	0.38994	1.43486	0.151328	0.999504
PF3D7_0527300	methionine aminopeptidase 1a, putative	-0.07438	0.364515	-0.204052	0.838313	0.999504
PF3D7_0527400	conserved Plasmodium protein, unknown function	0.586546	0.659162	0.889836	0.373554	0.999504
PF3D7_0527500	Hsc70-interacting protein	0.28185	0.466277	0.60447	0.545531	0.999504
PF3D7_0527600	conserved Plasmodium protein, unknown function	-0.0831543	0.472496	-0.175989	0.860302	0.999504
PF3D7_0527900	ATP-dependent RNA helicase DDX41, putative	0.0468184	0.443943	0.105461	0.91601	0.999504
PF3D7_0528000	proteasome maturation factor UMP1, putative	-0.785362	0.489382	-1.6048	0.108537	0.999504
PF3D7_0528100	AP-1 complex subunit beta, putative	-0.20957	0.389695	-0.537779	0.59073	0.999504
PF3D7_0528200	eukaryotic translation initiation factor 3 subunit E, putative	-0.171799	0.389969	-0.440545	0.659543	0.999504
PF3D7_0528300	conserved Plasmodium protein, unknown function	-0.350599	0.468915	-0.74768	0.454653	0.999504
PF3D7_0528400	palmitoyltransferase DHHC7	-0.262306	0.455516	-0.575844	0.564721	0.999504
PF3D7_0528500	F-actin-capping protein subunit alpha, putative	-1.04016	0.443332	-2.34623	0.0189642	0.999504
PF3D7_0528600	conserved Plasmodium protein, unknown function	-0.15507	0.955569	-0.16228	0.871085	0.999504
PF3D7_0528700	peptidyl-prolyl cis-trans isomerase	-0.437331	0.391706	-1.11648	0.264218	0.999504
PF3D7_0528800	nucleolar preribosomal GTPase, putative	-0.213298	0.548777	-0.388678	0.697515	0.999504
PF3D7_0528900	conserved Plasmodium protein, unknown function	-1.13397	0.672179	-1.68701	0.0916019	0.999504
PF3D7_0529000	conserved Plasmodium protein, unknown function	-0.0653943	0.491715	-0.132992	0.8942	0.999504
PF3D7_0529100	thioredoxin-like protein, putative	-0.668465	0.651816	-1.02554	0.305107	0.999504
PF3D7_0529200	sugar transporter, putative	-0.608989	0.438354	-1.38926	0.164752	0.999504
PF3D7_0529300	apicoplast TIC22 protein	0.176771	0.508954	0.347322	0.728349	0.999504
PF3D7_0529400.1	conserved Plasmodium protein, unknown function	0.341106	0.338393	1.00802	0.313447	0.999504
PF3D7_0529500	cell cycle regulator protein, putative	-0.4318	0.536829	-0.804354	0.421192	0.999504
PF3D7_0529700	conserved Plasmodium protein, unknown function	0.248992	0.664142	0.374908	0.707729	0.999504
PF3D7_0529800	conserved Plasmodium protein, unknown function	-0.327681	0.647563	-0.506023	0.612841	0.999504
PF3D7_0529900	RING zinc finger protein, putative	0.0992897	0.291486	0.340633	0.73338	0.999504
PF3D7_0530000	conserved Plasmodium protein, unknown function	-0.165293	0.377639	-0.437702	0.661602	0.999504
PF3D7_0530100	SNARE protein, putative	-0.263753	0.372404	-0.708243	0.478795	0.999504
PF3D7_0530200	phosphoenolpyruvate/phosphate translocator	-0.0275392	0.553486	-0.0497559	0.960317	0.999504
PF3D7_0530300	conserved Plasmodium membrane protein, unknown function	-0.0183841	0.401926	-0.04574	0.963517	0.999504
PF3D7_0530400	conserved Plasmodium protein, unknown function	-0.717338	0.608491	-1.17888	0.238446	0.999504
PF3D7_0530500	conserved Plasmodium membrane protein, unknown function	-0.350169	0.997173	-0.351161	0.725467	0.999504
PF3D7_0530600	XAP-5 DNA binding protein, putative	-0.86447	0.625827	-1.38133	0.167179	0.999504
PF3D7_0530700	conserved Plasmodium protein, unknown function	-1.27762	0.802593	-1.59187	0.111414	0.999504
PF3D7_0530750	dolichol-phosphate mannosyltransferase subunit 3, putative	-1.416	0.794167	-1.783	0.0745869	0.999504
PF3D7_0530800	CPW-WPC family protein	-0.768334	0.730812	-1.05134	0.293101	0.999504
PF3D7_0530900	formin 1	0.580126	0.67945	0.853817	0.393206	0.999504
PF3D7_0531000	SURF1 domain-containing protein, putative	-0.0225601	0.480535	-0.0469478	0.962555	0.999504
PF3D7_0531100	conserved Plasmodium protein, unknown function	0.656292	0.5922	1.10823	0.267764	0.999504
PF3D7_0531200	ribosomal protein S16, mitochondrial, putative	-0.454364	0.583926	-0.77812	0.436499	0.999504
PF3D7_0531300	conserved Plasmodium protein, unknown function	0.0390874	0.542183	0.0720926	0.942528	0.999504
PF3D7_0531400	conserved Plasmodium protein, unknown function	0.152293	0.622592	0.244612	0.806757	0.999504
PF3D7_0532100	early transcribed membrane protein 5	0.0887285	0.434297	0.204304	0.838116	0.999504
PF3D7_0532200	Plasmodium exported protein (PHISTc), unknown function	-0.278898	0.474517	-0.587751	0.556699	0.999504
PF3D7_0532300	Plasmodium exported protein (PHISTb), unknown function	-0.237593	0.47022	-0.505281	0.613362	0.999504
PF3D7_0532400	lysine-rich membrane-associated PHISTb protein	0.526126	0.696628	0.755246	0.450102	0.999504
PF3D7_0532500	Plasmodium exported protein, unknown function	0.872502	0.911023	0.957717	0.338206	0.999504
PF3D7_0532600	Plasmodium exported protein, unknown function	-0.0886042	0.648205	-0.136692	0.891275	0.999504
PF3D7_0601000	exported protein family 4	-0.12207	0.675016	-0.180841	0.856493	0.999504
PF3D7_0601100	exported protein family 3	-0.0936747	0.737232	-0.127063	0.898891	0.999504
PF3D7_0601200	Pfmc-2TM Maurer's cleft two transmembrane protein	-3.23599	1.71737	-1.88427	0.0595281	0.999504
PF3D7_0601300	exported protein family 1	-3.12132	1.71705	-1.81784	0.0690889	0.999504
PF3D7_0601500	Plasmodium exported protein (PHISTb), unknown function	0.0209447	0.822493	0.0254649	0.979684	0.999504
PF3D7_0601600	tetratricopeptide repeat protein, putative	-0.909884	0.53018	-1.71618	0.086129	0.999504
PF3D7_0601700	Plasmodium exported protein (PHISTa), unknown function, pseudogene	-0.820655	0.680651	-1.20569	0.227937	0.999504
PF3D7_0601900	conserved Plasmodium protein, unknown function	-0.102217	0.287281	-0.355807	0.721985	0.999504
PF3D7_0602000	zinc finger protein, putative	-0.494916	0.816463	-0.606171	0.544401	0.999504
PF3D7_0602100	ATP-dependent RNA helicase, putative	0.281987	0.668925	0.421553	0.673352	0.999504
PF3D7_0602200	MYND-type zinc finger protein, putative	-0.191159	0.434877	-0.43957	0.660249	0.999504
PF3D7_0602300	liver merozoite formation protein, putative	-0.920756	1.38144	-0.66652	0.505079	0.999504
PF3D7_0602400	elongation factor G	0.155735	0.35859	0.434297	0.664072	0.999504
PF3D7_0602500	geranylgeranyl transferase type-2 subunit beta, putative	0.118641	0.400324	0.296362	0.766954	0.999504
PF3D7_0602600	SAC3 domain-containing protein, putative	0.197455	0.426531	0.462933	0.643412	0.999504
PF3D7_0602700	conserved Plasmodium protein, unknown function	0.386505	0.703186	0.549648	0.582561	0.999504
PF3D7_0602800	JmjC domain-containing protein, putative	0.802674	0.767923	1.04525	0.295906	0.999504
PF3D7_0602900	conserved Plasmodium protein, unknown function	-0.106088	0.40417	-0.262483	0.792949	0.999504
PF3D7_0603000	conserved Plasmodium protein, unknown function	0.0510797	0.393672	0.129752	0.896763	0.999504
PF3D7_0603100	RNA-binding protein, putative	-1.10101	0.61195	-1.79919	0.071989	0.999504
PF3D7_0603200	mitochondrial chaperone BCS1, putative	0.222654	0.419486	0.530778	0.595573	0.999504
PF3D7_0603300	dihydroorotate dehydrogenase	-0.282248	0.37256	-0.757589	0.448697	0.999504
PF3D7_0603400	trophozoite exported protein 1	-0.452623	0.529987	-0.854026	0.393091	0.999504
PF3D7_0603500	cation/H+ antiporter	-0.317186	0.453242	-0.699817	0.484042	0.999504
PF3D7_0603600	conserved Plasmodium protein, unknown function	-0.613532	0.674187	-0.910032	0.362806	0.999504
PF3D7_0603700	phenylalanine--tRNA ligase	0.766211	0.580466	1.31999	0.186837	0.999504
PF3D7_0603800	centrosomal protein CEP76, putative	0.0152866	0.341878	0.0447136	0.964336	0.999504
PF3D7_0603900	conserved Plasmodium protein, unknown function	-0.866287	0.825828	-1.04899	0.294181	0.999504
PF3D7_0604000	conserved Plasmodium protein, unknown function	-0.0283923	1.11378	-0.0254918	0.979663	0.999504
PF3D7_0604100	AP2 domain transcription factor	-0.0616504	0.389323	-0.158353	0.874179	0.999504
PF3D7_0604200	mitochondrial ribosomal protein L41, putative	0.424828	0.624608	0.68015	0.496409	0.999504
PF3D7_0604300	conserved Plasmodium protein, unknown function	-0.355508	0.404239	-0.87945	0.379157	0.999504
PF3D7_0604400	conserved Plasmodium protein, unknown function	-0.391174	0.785567	-0.49795	0.618519	0.999504
PF3D7_0604500	conserved Plasmodium protein, unknown function	0.666149	0.966603	0.689165	0.490719	0.999504
PF3D7_0604600	DNA helicase, putative	-0.145332	0.56614	-0.256707	0.797405	0.999504
PF3D7_0604700	glyoxalase I-like protein GILP	0.480392	0.367813	1.30608	0.191526	0.999504
PF3D7_0604800	RAP protein, putative	-2.0788	1.0141	-2.04989	0.0403755	0.999504
PF3D7_0604900	conserved Plasmodium protein, unknown function	-1.36567	0.642542	-2.12541	0.033552	0.999504
PF3D7_0605000	50S ribosomal protein L24, putative	0.0228062	0.484597	0.0470623	0.962464	0.999504
PF3D7_0605100	RNA-binding protein, putative	-0.0762544	0.382399	-0.199411	0.841942	0.999504
PF3D7_0605200	conserved Plasmodium protein, unknown function	-0.276751	0.373568	-0.740833	0.458795	0.999504
PF3D7_0605300	serine/threonine protein kinase	-0.478263	0.47756	-1.00147	0.316598	0.999504
PF3D7_0605400	calcium-binding protein, putative	-0.208109	0.529713	-0.392872	0.694414	0.999504
PF3D7_0605500	cyclin dependent kinase binding protein, putative	-0.121004	0.439437	-0.275361	0.783039	0.999504
PF3D7_0605600	nucleoside diphosphate kinase, putative	-0.287567	0.592745	-0.485144	0.627574	0.999504
PF3D7_0605700	conserved Plasmodium protein, unknown function	-0.00728022	0.336574	-0.0216304	0.982743	0.999504
PF3D7_0605800	DNA repair protein RAD50, putative	0.274569	0.644766	0.425843	0.670222	0.999504
PF3D7_0605900	long chain polyunsaturated fatty acid elongation enzyme, putative	0.478015	0.616739	0.775069	0.438299	0.999504
PF3D7_0606000	conserved Plasmodium protein, unknown function	0.452051	0.548232	0.824562	0.409621	0.999504
PF3D7_0606100	RNA-binding protein, putative	0.455832	0.56574	0.805728	0.4204	0.999504
PF3D7_0606200	ubiquitin-conjugating enzyme E2 PEX4, putative	-0.171141	0.454488	-0.376557	0.706503	0.999504
PF3D7_0606300	conserved Plasmodium protein, unknown function	-0.873857	0.794183	-1.10032	0.271192	0.999504
PF3D7_0606400	conserved Plasmodium protein, unknown function	-0.561787	0.590389	-0.951555	0.341323	0.999504
PF3D7_0606500	polypyrimidine tract-binding protein, putative	0.218701	0.344066	0.635638	0.525013	0.999504
PF3D7_0606600	conserved Plasmodium protein, unknown function	-0.361249	0.692732	-0.521484	0.602029	0.999504
PF3D7_0606700	coatomer alpha subunit, putative	0.28034	0.327392	0.856284	0.39184	0.999504
PF3D7_0606800	VFT protein	-0.123149	0.479369	-0.256898	0.797257	0.999504
PF3D7_0606900	glutaredoxin-like protein	-0.286153	0.46389	-0.616856	0.53733	0.999504
PF3D7_0607000	translation initiation factor IF-2, putative	0.749963	0.665009	1.12775	0.259426	0.999504
PF3D7_0607100	MYND-type zinc finger protein, putative	-1.72454	1.09298	-1.57783	0.114604	0.999504
PF3D7_0607200	RING zinc finger protein, putative	-0.31235	0.499485	-0.625344	0.531746	0.999504
PF3D7_0607300	uroporphyrinogen III decarboxylase	0.36237	0.545842	0.663874	0.506771	0.999504
PF3D7_0607400	G-protein associated signal transduction protein, putative	-0.105128	0.352224	-0.29847	0.765344	0.999504
PF3D7_0607500	4-hydroxybenzoate polyprenyltransferase, putative	0.150912	0.406717	0.371049	0.710601	0.999504
PF3D7_0607600	spindle assembly abnormal protein 6, putative	0.477541	0.41013	1.16436	0.244277	0.999504
PF3D7_0607700	conserved Plasmodium protein, unknown function	0.0808986	0.627136	0.128997	0.89736	0.999504
PF3D7_0607800	GTP-binding protein, putative	-0.290159	0.500968	-0.579196	0.562457	0.999504
PF3D7_0607900	conserved Plasmodium protein, unknown function	-0.191244	0.437822	-0.436807	0.662251	0.999504
PF3D7_0608000	diphthine methyltransferase, putative	-0.105729	0.380533	-0.277844	0.781132	0.999504
PF3D7_0608100	conserved Plasmodium protein, unknown function	0.706965	0.595107	1.18796	0.234848	0.999504
PF3D7_0608200	conserved Plasmodium protein, unknown function	-0.524204	0.513483	-1.02088	0.307311	0.999504
PF3D7_0608300	conserved Plasmodium protein, unknown function	0.361211	0.460798	0.783881	0.43311	0.999504
PF3D7_0608310	sorting assembly machinery 50 kDa subunit, putative	-0.795806	0.773977	-1.0282	0.303854	0.999504
PF3D7_0608400	conserved Plasmodium protein, unknown function	-0.61778	0.539412	-1.14528	0.252091	0.999504
PF3D7_0608500	proteasome subunit alpha type-2, putative	-0.0585303	0.334888	-0.174776	0.861256	0.999504
PF3D7_0608600	conserved Plasmodium protein, unknown function	-0.35646	0.540007	-0.660102	0.509188	0.999504
PF3D7_0608700	T-complex protein 1 subunit zeta	-0.423729	0.389659	-1.08744	0.276845	0.999504
PF3D7_0608800	ornithine aminotransferase	0.296703	0.484039	0.612973	0.539894	0.999504
PF3D7_0608900	conserved Plasmodium protein, unknown function	-0.161387	0.38449	-0.419743	0.674673	0.999504
PF3D7_0609000	conserved Plasmodium protein, unknown function	-0.304509	0.715	-0.425887	0.67019	0.999504
PF3D7_0609100	zinc transporter ZIP1, putative	-0.388295	0.486261	-0.798531	0.424563	0.999504
PF3D7_0609200	citrate synthase-like protein, putative	-0.437444	0.529697	-0.825839	0.408895	0.999504
PF3D7_0609300	conserved Plasmodium protein, unknown function	0.973016	0.581033	1.67463	0.0940069	0.999504
PF3D7_0609400	mitochondrial cardiolipin synthase, putative	-0.210168	0.640088	-0.328342	0.742653	0.999504
PF3D7_0609500	conserved Plasmodium protein, unknown function	-1.50725	1.04079	-1.44819	0.147565	0.999504
PF3D7_0609600	conserved Plasmodium protein, unknown function	-0.601787	1.05325	-0.57136	0.567756	0.999504
PF3D7_0609700	conserved Plasmodium protein, unknown function	0.217547	0.498964	0.435999	0.662838	0.999504
PF3D7_0609800	palmitoyltransferase DHHC2, putative	-0.665109	0.688061	-0.966642	0.333723	0.999504
PF3D7_0609900	conserved Plasmodium protein, unknown function	-0.279424	0.475601	-0.587518	0.556856	0.999504
PF3D7_0610000	palmitoyltransferase DHHC2, putative	-0.157053	0.425933	-0.368727	0.712331	0.999504
PF3D7_0610100	pre-mRNA-splicing factor SLU7, putative	0.187582	0.378081	0.496141	0.619795	0.999504
PF3D7_0610200	RNA-binding protein 25, putative	0.434503	0.52432	0.828698	0.407275	0.999504
PF3D7_0610400	histone H3	-0.0188207	0.582339	-0.0323192	0.974218	0.999504
PF3D7_0610500	peptidyl-tRNA hydrolase PTRHD1, putative	0.648462	0.418974	1.54774	0.121685	0.999504
PF3D7_0610600	calcium-dependent protein kinase 2	0.112545	0.476148	0.236366	0.813149	0.999504
PF3D7_0610700	conserved Plasmodium protein, unknown function	-0.883529	0.80212	-1.10149	0.270682	0.999504
PF3D7_0610800	transketolase	-0.245572	0.318343	-0.771406	0.440466	0.999504
PF3D7_0610900	transcription elongation factor SPT5, putative	0.0107356	0.442213	0.0242771	0.980632	0.999504
PF3D7_0611000	SNARE associated Golgi protein, putative	-0.63598	0.782564	-0.812687	0.416397	0.999504
PF3D7_0611100	succinate dehydrogenase subunit 3, putative	-0.364274	0.518967	-0.701921	0.482728	0.999504
PF3D7_0611200	AP2 domain transcription factor, putative	-0.767509	0.380135	-2.01904	0.0434831	0.999504
PF3D7_0611300	conserved Apicomplexan protein, unknown function	-0.350688	0.530144	-0.661496	0.508295	0.999504
PF3D7_0611400	SWIB/MDM2 domain-containing protein	0.235767	0.451533	0.522149	0.601567	0.999504
PF3D7_0611500	conserved Plasmodium protein, unknown function	-0.677708	0.4593	-1.47553	0.140071	0.999504
PF3D7_0611600	basal complex transmembrane protein 1	0.409529	0.591238	0.692664	0.488521	0.999504
PF3D7_0611700	60S ribosomal protein L39	-0.550637	0.367155	-1.49974	0.133682	0.999504
PF3D7_0611800	conserved Apicomplexan protein, unknown function	0.510145	0.54093	0.943088	0.345636	0.999504
PF3D7_0611900	lsm12, putative	-0.551299	0.399016	-1.38165	0.16708	0.999504
PF3D7_0612000	conserved Apicomplexan protein, unknown function	0.228333	0.433764	0.526401	0.59861	0.999504
PF3D7_0612100	eukaryotic translation initiation factor 3 subunit L, putative	0.275839	0.3881	0.710742	0.477244	0.999504
PF3D7_0612200	leucine-rich repeat protein	0.088634	0.48759	0.18178	0.855756	0.999504
PF3D7_0612300	transmembrane protein 234, putative	-0.153311	0.86273	-0.177705	0.858955	0.999504
PF3D7_0612400	conserved Apicomplexan protein, unknown function	-0.0166813	0.405571	-0.0411303	0.967192	0.999504
PF3D7_0612500	conserved Apicomplexan protein, unknown function	-0.912397	0.62896	-1.45064	0.146879	0.999504
PF3D7_0612600	cytoplasmic tRNA 2-thiolation protein 1, putative	0.0296058	0.308204	0.096059	0.923474	0.999504
PF3D7_0612700	6-cysteine protein	-0.198943	0.4747	-0.419091	0.67515	0.999504
PF3D7_0612800	6-cysteine protein	-1.14449	0.482963	-2.36972	0.0178017	0.999504
PF3D7_0612900	nucleolar GTP-binding protein 1, putative	0.227916	0.509669	0.447183	0.654743	0.999504
PF3D7_0613000.1	conserved Apicomplexan protein, unknown function	-0.474319	0.581392	-0.815833	0.414596	0.999504
PF3D7_0613100	conserved Plasmodium protein, unknown function	-0.264992	0.526689	-0.503127	0.614875	0.999504
PF3D7_0613200	conserved Plasmodium protein, unknown function	-0.216488	0.43067	-0.502678	0.615191	0.999504
PF3D7_0613300	conserved Plasmodium protein, unknown function	0.194222	0.421226	0.461089	0.644735	0.999504
PF3D7_0613400	50S ribosomal protein L18, apicoplast, putative	-0.0155339	0.377562	-0.0411426	0.967182	0.999504
PF3D7_0613500	AP-3 complex subunit beta, putative	0.375455	0.40988	0.916011	0.359661	0.999504
PF3D7_0613600	conserved Plasmodium protein, unknown function	0.199001	0.492018	0.40446	0.685875	0.999504
PF3D7_0613700	syntaxin-binding protein, putative	0.39971	0.359482	1.11191	0.266178	0.999504
PF3D7_0613800	AP2 domain transcription factor, putative	-0.0719838	0.506168	-0.142213	0.886912	0.999504
PF3D7_0613900	AP2 domain transcription factor, putative	0.014169	0.4651	0.0304643	0.975697	0.999504
PF3D7_0614000	thiamine-phosphate synthase, putative	0.153017	0.359887	0.42518	0.670705	0.999504
PF3D7_0614100	conserved Plasmodium protein, unknown function	-0.681275	0.649408	-1.04907	0.294146	0.999504
PF3D7_0614200	cytosolic Fe-S cluster assembly factor NAR1, putative	-0.407737	0.504516	-0.808175	0.41899	0.999504
PF3D7_0614300	major facilitator superfamily-related transporter, putative	0.143326	0.288465	0.496859	0.619288	0.999504
PF3D7_0614400	pre-mRNA-splicing factor CWF7, putative	-0.140704	0.319675	-0.440147	0.65983	0.999504
PF3D7_0614500	60S ribosomal protein L19	-0.02928	0.268492	-0.109054	0.91316	0.999504
PF3D7_0614600	conserved Plasmodium protein, unknown function	-0.933124	0.649178	-1.43739	0.150606	0.999504
PF3D7_0614700	conserved Plasmodium protein, unknown function	-1.38584	0.613468	-2.25902	0.0238821	0.999504
PF3D7_0614800	endonuclease III homologue, putative	0.119024	0.388737	0.306182	0.759466	0.999504
PF3D7_0614900	conserved Plasmodium membrane protein, unknown function	-0.0815375	0.400932	-0.20337	0.838846	0.999504
PF3D7_0615000	conserved Plasmodium protein, unknown function	-0.442258	0.529103	-0.835863	0.403232	0.999504
PF3D7_0615100	enoyl-acyl carrier reductase	-1.19461	0.720848	-1.65723	0.0974721	0.999504
PF3D7_0615200	conserved Plasmodium protein, unknown function	-0.110514	0.583802	-0.1893	0.849858	0.999504
PF3D7_0615300	GPI-anchored wall transfer protein 1, putative	-0.159168	0.416115	-0.382511	0.702082	0.999504
PF3D7_0615400	ribonuclease, putative	0.5229	0.423419	1.23495	0.216851	0.999504
PF3D7_0615500	cdc2-related protein kinase 5	0.316731	0.457561	0.692217	0.488801	0.999504
PF3D7_0615600	zinc finger protein, putative	0.0823029	0.37515	0.219387	0.826349	0.999504
PF3D7_0615700	RNA and export factor binding protein, putative	-0.319894	0.401153	-0.797436	0.425198	0.999504
PF3D7_0615800	conserved Plasmodium protein, unknown function	0.252114	0.306114	0.823594	0.41017	0.999504
PF3D7_0615900	protein phosphatase, putative	0.105454	0.350526	0.300845	0.763532	0.999504
PF3D7_0616000	pyridoxal kinase	-0.461581	0.414729	-1.11297	0.26572	0.999504
PF3D7_0616100	conserved Plasmodium protein, unknown function	-0.16486	0.502854	-0.327849	0.743026	0.999504
PF3D7_0616200	kinetochore protein NDC80, putative	-0.273137	0.332013	-0.822668	0.410697	0.999504
PF3D7_0616300	conserved Plasmodium protein, unknown function	0.13983	0.649366	0.215333	0.829508	0.999504
PF3D7_0616400	conserved Plasmodium protein, unknown function	0.598801	0.646917	0.925623	0.354642	0.999504
PF3D7_0616500	TRAP-like protein	1.05511	0.625428	1.68701	0.0916007	0.999504
PF3D7_0616600	conserved protein, unknown function	-0.163147	0.386871	-0.421711	0.673236	0.999504
PF3D7_0616700	ras GTPAse, putative	-0.656627	0.787739	-0.833559	0.40453	0.999504
PF3D7_0616800	malate:quinone oxidoreductase	0.29354	0.311879	0.941199	0.346603	0.999504
PF3D7_0616900	conserved Plasmodium protein, unknown function	-0.00661715	0.454182	-0.0145694	0.988376	0.999504
PF3D7_0617000	mitochondrial import receptor subunit TOM40, putative	0.499965	0.511337	0.97776	0.328193	0.999504
PF3D7_0617100	AP-2 complex subunit alpha, putative	0.130206	0.493485	0.26385	0.791896	0.999504
PF3D7_0617200	conserved Plasmodium protein, unknown function	0.526291	0.63884	0.823823	0.41004	0.999504
PF3D7_0617300	conserved Plasmodium protein, unknown function	0.00716654	0.616124	0.0116316	0.99072	0.999504
PF3D7_0617800	histone H2A	-0.72299	0.511679	-1.41298	0.157662	0.999504
PF3D7_0617900	histone H3 variant	-0.048836	0.303258	-0.161038	0.872064	0.999504
PF3D7_0618000	conserved Plasmodium membrane protein, unknown function	0.32747	0.499896	0.655077	0.512418	0.999504
PF3D7_0618100	conserved Plasmodium protein, unknown function	-0.300872	0.503492	-0.597569	0.550127	0.999504
PF3D7_0618200	conserved Plasmodium protein, unknown function	-0.245444	0.352662	-0.695974	0.486445	0.999504
PF3D7_0618300	60S ribosomal protein L27a, putative	-0.27122	0.371324	-0.730412	0.465138	0.999504
PF3D7_0618400	conserved Plasmodium membrane protein, unknown function	-0.0764143	0.963388	-0.0793183	0.936779	0.999504
PF3D7_0618500	malate dehydrogenase	-0.190529	0.457009	-0.416905	0.676748	0.999504
PF3D7_0618600	rhomboid protease ROM10	-0.0761812	0.487048	-0.156414	0.875707	0.999504
PF3D7_0618700	trafficking protein particle complex subunit 6A, putative	-0.0846482	0.443197	-0.190995	0.84853	0.999504
PF3D7_0618800	conserved Plasmodium protein, unknown function	-0.372684	0.764026	-0.48779	0.625699	0.999504
PF3D7_0618900.1	phosphatidylinositol N-acetylglucosaminyltransferase subunit GPI1	-0.237598	0.442672	-0.536737	0.591449	0.999504
PF3D7_0619000.1	conserved protein, unknown function	-0.280099	0.500094	-0.560093	0.575416	0.999504
PF3D7_0619100	conserved Plasmodium protein, unknown function	-0.216664	0.49546	-0.437299	0.661894	0.999504
PF3D7_0619200	conserved Plasmodium protein, unknown function	0.790041	0.737224	1.07164	0.28388	0.999504
PF3D7_0619300	conserved Plasmodium protein, unknown function	0.299542	0.412062	0.726933	0.467267	0.999504
PF3D7_0619400	cell division cycle protein 48 homologue, putative	0.0251375	0.295303	0.0851242	0.932163	0.999504
PF3D7_0619500	acyl-CoA synthetase	0.237846	0.462391	0.514383	0.606984	0.999504
PF3D7_0619600	conserved Plasmodium protein, unknown function	-3.32412	1.56638	-2.12216	0.0338242	0.999504
PF3D7_0619700	conserved Plasmodium protein, unknown function	0.0554386	0.376236	0.147351	0.882855	0.999504
PF3D7_0619800	conserved Plasmodium membrane protein, unknown function	0.516182	0.524305	0.984507	0.324866	0.999504
PF3D7_0619900	splicing factor 3A subunit 2, putativ	-0.160955	0.3306	-0.486859	0.626358	0.999504
PF3D7_0620000	secreted ookinete protein 25, putative	0.2174	0.589605	0.368721	0.712336	0.999504
PF3D7_0620100	conserved Plasmodium protein, unknown function	-1.05829	0.533299	-1.98442	0.0472086	0.999504
PF3D7_0620200	conserved Plasmodium protein, unknown function	-0.276952	0.609034	-0.45474	0.649296	0.999504
PF3D7_0620300	conserved Plasmodium protein, unknown function	-0.291877	0.607352	-0.480573	0.63082	0.999504
PF3D7_0620400	merozoite surface protein 10	0.301736	0.420703	0.717218	0.473239	0.999504
PF3D7_0620500	cleavage stimulation factor subunit 1, putative	0.137834	0.39626	0.347837	0.727963	0.999504
PF3D7_0620600	conserved Plasmodium protein, unknown function	-0.45234	0.849578	-0.532429	0.594429	0.999504
PF3D7_0620700	DnaJ protein, putative	-0.55355	0.4041	-1.36983	0.170739	0.999504
PF3D7_0621000	conserved Plasmodium protein, unknown function	-1.13164	1.03453	-1.09387	0.274014	0.999504
PF3D7_0621100	conserved Plasmodium protein, unknown function	0.159704	0.384809	0.415022	0.678126	0.999504
PF3D7_0621200	pyridoxine biosynthesis protein PDX1	0.0189806	0.370741	0.0511964	0.959169	0.999504
PF3D7_0621300	mRNA-binding protein PUF3	0.341364	0.448246	0.761556	0.446325	0.999504
PF3D7_0621350	protein SYS1, putative	-0.359803	0.694356	-0.518182	0.604331	0.999504
PF3D7_0621400	Pf77 protein	-0.376848	0.484069	-0.7785	0.436274	0.999504
PF3D7_0621500	ribonuclease P/MRP protein subunit RPP1, putative	-0.299485	0.731072	-0.409651	0.682062	0.999504
PF3D7_0621700	conserved Plasmodium protein, unknown function	-0.363298	0.453452	-0.801183	0.423026	0.999504
PF3D7_0621800	nascent polypeptide-associated complex subunit alpha, putative	-0.0314936	0.3661	-0.0860246	0.931447	0.999504
PF3D7_0621900	signal recognition particle subunit SRP68, putative	0.19919	0.324635	0.613581	0.539492	0.999504
PF3D7_0622000	conserved Plasmodium protein, unknown function	-0.729338	0.443058	-1.64615	0.0997338	0.999504
PF3D7_0622100	conserved Plasmodium protein, unknown function	-0.436098	0.57498	-0.758459	0.448177	0.999504
PF3D7_0622200	radical SAM protein, putative	-0.0945723	0.508795	-0.185875	0.852543	0.999504
PF3D7_0622300	vacuolar transporter chaperone, putative	-0.286439	0.716391	-0.399836	0.689277	0.999504
PF3D7_0622400	conserved Apicomplexan protein, unknown function	0.187028	0.630508	0.29663	0.766749	0.999504
PF3D7_0622500	RNA methyltransferase, putative	-0.418798	0.561614	-0.745704	0.455846	0.999504
PF3D7_0622600	cytochrome b-c1 complex subunit 9, putative	-0.53707	0.565159	-0.950298	0.341961	0.999504
PF3D7_0622700	conserved Plasmodium membrane protein, unknown function	-0.476541	0.755092	-0.631103	0.527973	0.999504
PF3D7_0622800	leucine--tRNA ligase, putative	0.327812	0.468769	0.699304	0.484362	0.999504
PF3D7_0622900	AP2 domain transcription factor AP2Tel	0.608425	0.559986	1.0865	0.277258	0.999504
PF3D7_0623000	chorismate synthase	0.0793528	0.346898	0.22875	0.819064	0.999504
PF3D7_0623100	nuclear polyadenylated RNA-binding protein NAB2, putative	0.564343	0.468848	1.20368	0.228713	0.999504
PF3D7_0623200	ferredoxin--NADP reductase	-0.461612	0.512662	-0.900423	0.367895	0.999504
PF3D7_0623300	EGF-like membrane protein, putative	0.173747	0.747662	0.232387	0.816237	0.999504
PF3D7_0623400	MEI2-like RNA-binding protein, putative	-0.0709698	0.58861	-0.120572	0.90403	0.999504
PF3D7_0623500	superoxide dismutase [Fe]	-0.620774	0.419101	-1.48121	0.138552	0.999504
PF3D7_0623600	transcription or splicing factor-like protein, putative	-0.439318	0.519176	-0.846182	0.397451	0.999504
PF3D7_0623700	ATP-dependent RNA helicase SUV3, putative	-0.571974	0.815801	-0.701119	0.483229	0.999504
PF3D7_0623800	tyrosine kinase-like protein, putative	0.339109	0.746887	0.454031	0.649807	0.999504
PF3D7_0623900	ribonuclease H2 subunit A, putative	-0.258127	0.349836	-0.73785	0.460605	0.999504
PF3D7_0624000	hexokinase	-0.16233	0.354222	-0.458273	0.646756	0.999504
PF3D7_0624100	conserved Plasmodium protein, unknown function	-0.975243	0.550202	-1.77252	0.0763085	0.999504
PF3D7_0624200	conserved Plasmodium protein, unknown function	0.0971095	0.318511	0.304885	0.760453	0.999504
PF3D7_0624300	CPW-WPC family protein	-1.1708	0.714551	-1.63851	0.101316	0.999504
PF3D7_0624400	conserved Plasmodium protein, unknown function	0.256099	0.378757	0.676156	0.498942	0.999504
PF3D7_0624500	anaphase-promoting complex subunit 11, putative	-0.129958	0.52748	-0.246375	0.805392	0.999504
PF3D7_0624600	SNF2 helicase, putative	0.398669	0.575616	0.692595	0.488563	0.999504
PF3D7_0624700	N-acetylglucosaminylphosphatidylinositol deacetylase, putative	0.160339	0.519884	0.308413	0.757768	0.999504
PF3D7_0624800	conserved Plasmodium protein, unknown function	-0.962907	0.827326	-1.16388	0.244473	0.999504
PF3D7_0624900	GAS8-like protein, putative	-0.811517	0.621889	-1.30492	0.191919	0.999504
PF3D7_0625000.1	sphingomyelin synthase 1, putative	-0.219265	0.41924	-0.523005	0.600971	0.999504
PF3D7_0625100	sphingomyelin synthase 2, putative	-1.43465	0.790235	-1.81547	0.0694517	0.999504
PF3D7_0625200	conserved Plasmodium protein, unknown function	0.242602	0.450854	0.538096	0.590511	0.999504
PF3D7_0625300	DNA polymerase 1, putative	-0.453215	0.577089	-0.785347	0.43225	0.999504
PF3D7_0625400	conserved Plasmodium protein, unknown function	-0.0685104	0.41496	-0.165101	0.868864	0.999504
PF3D7_0625500	conserved Plasmodium membrane protein, unknown function	0.0550788	0.418372	0.13165	0.895261	0.999504
PF3D7_0625600	poly(A) polymerase PAP, putative	-0.258012	0.710963	-0.362905	0.716676	0.999504
PF3D7_0625700	conserved Plasmodium protein, unknown function	-0.642917	0.559491	-1.14911	0.25051	0.999504
PF3D7_0625800	conserved Plasmodium protein, unknown function	0.22092	0.561861	0.393193	0.694177	0.999504
PF3D7_0625900	conserved Plasmodium protein, unknown function	-1.87449	1.62089	-1.15645	0.247496	0.999504
PF3D7_0626000	conserved Plasmodium protein, unknown function	0.498172	0.414119	1.20297	0.228989	0.999504
PF3D7_0626100	oxidoreductase, short-chain dehydrogenase family, putative	-0.0314414	0.463879	-0.0677793	0.945961	0.999504
PF3D7_0626200	conserved Plasmodium protein, unknown function	-0.172057	0.955474	-0.180075	0.857093	0.999504
PF3D7_0626300	3-oxoacyl-acyl-carrier protein synthase I/II	-0.115132	0.429353	-0.268151	0.788583	0.999504
PF3D7_0626400	Sec14 domain containing protein	-0.511869	0.499426	-1.02492	0.305403	0.999504
PF3D7_0626500	conserved Plasmodium protein, unknown function	-0.847787	0.831611	-1.01945	0.307989	0.999504
PF3D7_0626600	conserved Plasmodium protein, unknown function	-0.998325	0.778643	-1.28213	0.199795	0.999504
PF3D7_0626700	ATPase	-0.286581	0.448762	-0.638604	0.52308	0.999504
PF3D7_0626800	pyruvate kinase	0.199873	0.316603	0.631305	0.527841	0.999504
PF3D7_0626900	mitochondrial ribosomal protein L46 precursor, putative	-1.08956	0.577645	-1.88621	0.0592662	0.999504
PF3D7_0627000	conserved Plasmodium protein, unknown function	-0.454196	0.724677	-0.626757	0.530819	0.999504
PF3D7_0627100	ankyrin-repeat protein, putative	0.367338	0.576113	0.637615	0.523724	0.999504
PF3D7_0627200	myosin light chain, putative	-0.629518	0.464982	-1.35385	0.175783	0.999504
PF3D7_0627300	E3 ubiquitin-protein ligase RNF5, putative	0.21586	0.420492	0.513352	0.607705	0.999504
PF3D7_0627400	mitochondrial import inner membrane translocase subunit TIM22, putative	-0.688559	0.536463	-1.28352	0.199312	0.999504
PF3D7_0627500	protein DJ-1	-0.111846	0.436804	-0.256055	0.797909	0.999504
PF3D7_0627600	conserved Plasmodium protein, unknown function	-0.780171	0.736125	-1.05983	0.28922	0.999504
PF3D7_0627700	transportin	0.271341	0.365304	0.74278	0.457615	0.999504
PF3D7_0627800	acetyl-CoA synthetase, putative	0.125486	0.367009	0.341914	0.732415	0.999504
PF3D7_0627900	ribonuclease P protein subunit p29, putative	0.440445	0.45443	0.969225	0.332433	0.999504
PF3D7_0628000	6-pyruvoyltetrahydropterin synthase	0.243252	0.537346	0.452692	0.65077	0.999504
PF3D7_0628100	HECT-domain (ubiquitin-transferase), putative	-0.383322	0.417748	-0.917592	0.358832	0.999504
PF3D7_0628200	eukaryotic translation initiation factor 2-alpha kinase	0.48657	0.385875	1.26095	0.207326	0.999504
PF3D7_0628300.1	choline/ethanolaminephosphotransferase, putative	-0.145825	0.441146	-0.330559	0.740978	0.999504
PF3D7_0628400	protease, putative	-0.932385	0.469565	-1.98563	0.047074	0.999504
PF3D7_0628500	conserved Plasmodium protein, unknown function	-0.615668	0.557895	-1.10356	0.269786	0.999504
PF3D7_0628600	DNA methyltransferase 1-associated protein 1, putative	0.487157	0.414942	1.17404	0.240381	0.999504
PF3D7_0628700	conserved Plasmodium protein, unknown function	-0.724654	0.56463	-1.28341	0.199347	0.999504
PF3D7_0628800	glutamyl-tRNA(Gln) amidotransferase subunit B	-0.323646	0.668379	-0.484226	0.628226	0.999504
PF3D7_0628900	RAP protein, putative	-0.684216	0.589372	-1.16093	0.245672	0.999504
PF3D7_0629000	N-acetyltransferase, GNAT family, putative	0.793605	1.19682	0.663094	0.50727	0.999504
PF3D7_0629100	nicotinate phosphoribosyltransferase, putative	-0.142803	0.346197	-0.412491	0.679979	0.999504
PF3D7_0629200	DnaJ protein, putative	0.405022	0.364399	1.11148	0.266362	0.999504
PF3D7_0629300	phospholipase, putative	-0.138418	0.469543	-0.294793	0.768152	0.999504
PF3D7_0629400	olyadenylate-binding protein 3, putative	-0.486258	0.418113	-1.16298	0.244837	0.999504
PF3D7_0629500	amino acid transporter AAT1	0.51674	0.476713	1.08396	0.278381	0.999504
PF3D7_0629600	RNA-binding protein, putative	0.150207	0.422422	0.355585	0.722151	0.999504
PF3D7_0629700	SET domain protein, putative	-0.0403458	0.474664	-0.0849987	0.932262	0.999504
PF3D7_0629800	cullin-like protein, putative	0.0905604	0.42827	0.211456	0.832531	0.999504
PF3D7_0629900	sec14-like cytosolic factor or phosphatidylinositol/phosphatidylcholine transfer protein, putative	0.0433258	0.494317	0.0876478	0.930157	0.999504
PF3D7_0630000	CPW-WPC family protein	-0.706829	0.767048	-0.921493	0.356793	0.999504
PF3D7_0630100	conserved Plasmodium protein, unknown function	-0.168848	0.484241	-0.348686	0.727325	0.999504
PF3D7_0630200	secreted ookinete protein, putative	-1.09399	0.745871	-1.46673	0.142449	0.999504
PF3D7_0630300	DNA polymerase epsilon catalytic subunit A, putative	0.135212	0.407582	0.331743	0.740083	0.999504
PF3D7_0630400	conserved Plasmodium protein, unknown function	-0.53031	0.68858	-0.770149	0.441211	0.999504
PF3D7_0630500	ribosome biogenesis protein YTM1, putative	-0.130762	0.464792	-0.281334	0.778454	0.999504
PF3D7_0630600	conserved protein, unknown function	-0.102079	0.2888	-0.35346	0.723743	0.999504
PF3D7_0630700	bifunctional methylenetetrahydrofolate dehydrogenase/cyclohydrolase, putative	0.0566065	0.459715	0.123134	0.902001	0.999504
PF3D7_0630800	TPH domain-containing protein, putative	0.0561757	0.598924	0.0937943	0.925273	0.999504
PF3D7_0630900	ATP-dependent RNA helicase HAS1	0.124342	0.429022	0.289827	0.771949	0.999504
PF3D7_0631000	tetratricopeptide repeat protein, putative	-0.773777	0.567524	-1.36342	0.172749	0.999504
PF3D7_0631100	Plasmodium exported protein (PHISTb), unknown function	-0.568748	0.741997	-0.76651	0.443373	0.999504
PF3D7_0631300	exported protein family 1	-1.16314	1.24	-0.938018	0.348235	0.999504
PF3D7_0631400	Pfmc-2TM Maurer's cleft two transmembrane protein	0.272458	1.73547	0.156994	0.87525	0.999504
PF3D7_0631500	exported protein family 3	-0.252299	0.978208	-0.257919	0.796469	0.999504
PF3D7_0631600	exported protein family 4	0.756815	0.859934	0.880085	0.378813	0.999504
PF3D7_0701000	erythrocyte membrane protein 1 (PfEMP1), pseudogene	2.28918	1.24208	1.84302	0.065326	0.999504
PF3D7_0701400	exported protein family 4, pseudogene	-0.139908	0.677011	-0.206655	0.836279	0.999504
PF3D7_0701500	exported protein family 3	0.112111	0.669861	0.167364	0.867083	0.999504
PF3D7_0701600	Pfmc-2TM Maurer's cleft two transmembrane protein	0.617321	4.2822	0.14416	0.885374	0.999504
PF3D7_0701700	exported protein family 1	-1.44602	1.86907	-0.773655	0.439135	0.999504
PF3D7_0701900	Plasmodium exported protein, unknown function	-0.210984	1.08984	-0.193593	0.846495	0.999504
PF3D7_0702000	Plasmodium exported protein (hyp12), unknown function	0.603725	0.656684	0.919354	0.35791	0.999504
PF3D7_0702100	Plasmodium exported protein (PHISTb), unknown function, pseudogene	0.841268	0.802127	1.0488	0.294272	0.999504
PF3D7_0702200	lysophospholipase, putative	-0.34607	0.393027	-0.880524	0.378575	0.999504
PF3D7_0702300	sporozoite threonine and asparagine-rich protein	0.604868	1.03777	0.582852	0.559993	0.999504
PF3D7_0702400	small exported membrane protein 1	-0.216492	0.444181	-0.487395	0.625978	0.999504
PF3D7_0702500	Plasmodium exported protein, unknown function	-0.232679	0.484687	-0.480059	0.631185	0.999504
PF3D7_0702600	Plasmodium exported protein, unknown function	0.0372935	0.564173	0.0661029	0.947296	0.999504
PF3D7_0702900	centrin, putative	-0.254525	0.442103	-0.575715	0.564808	0.999504
PF3D7_0703000	conserved Plasmodium protein, unknown function	0.605884	0.671288	0.90257	0.366754	0.999504
PF3D7_0703100	conserved Plasmodium protein, unknown function	-0.591986	1.10292	-0.536746	0.591443	0.999504
PF3D7_0703200	conserved Plasmodium protein, unknown function	0.417612	0.374854	1.11407	0.265251	0.999504
PF3D7_0703300	conserved Plasmodium protein, unknown function	0.289079	0.517157	0.558978	0.576177	0.999504
PF3D7_0703400	conserved Plasmodium protein, unknown function	-0.00815012	0.518551	-0.0157171	0.98746	0.999504
PF3D7_0703500	erythrocyte membrane-associated antigen	0.472284	0.659491	0.716135	0.473908	0.999504
PF3D7_0703600	conserved Plasmodium protein, unknown function	0.0444465	0.428057	0.103833	0.917302	0.999504
PF3D7_0703700	conserved Plasmodium protein, unknown function	-0.0339203	0.313734	-0.108118	0.913902	0.999504
PF3D7_0703800	conserved Plasmodium protein, unknown function	-0.523059	0.914313	-0.572079	0.567269	0.999504
PF3D7_0703900	conserved Plasmodium membrane protein, unknown function	-0.202456	0.507377	-0.399025	0.689875	0.999504
PF3D7_0704000	conserved Plasmodium membrane protein, unknown function	-0.096695	0.523045	-0.184869	0.853332	0.999504
PF3D7_0704100	conserved Plasmodium membrane protein, unknown function	-0.436114	0.579635	-0.752394	0.451814	0.999504
PF3D7_0704200	tRNA m5C-methyltransferase, putative	0.17725	0.640088	0.276915	0.781846	0.999504
PF3D7_0704300	conserved Plasmodium membrane protein, unknown function	-0.296973	0.566152	-0.524547	0.599898	0.999504
PF3D7_0704400	phosphoinositide-binding protein, putative	0.123768	0.315571	0.392202	0.694909	0.999504
PF3D7_0704500	serine/threonine protein kinase, putative	0.127809	0.419806	0.304448	0.760786	0.999504
PF3D7_0704600	E3 ubiquitin-protein ligase	-0.351615	0.497088	-0.707349	0.479349	0.999504
PF3D7_0704700	phosphopantetheine adenylyltransferase, putative	-0.21739	0.441574	-0.492308	0.622502	0.999504
PF3D7_0704800	protein phosphatase PPM12, putative	0.126589	0.361565	0.350113	0.726254	0.999504
PF3D7_0704900	peptide chain release factor 2	-0.516773	0.492154	-1.05002	0.293707	0.999504
PF3D7_0705000	mRNA cap guanine-N7 methyltransferase, putative	0.591407	0.360078	1.64244	0.100498	0.999504
PF3D7_0705100	conserved Plasmodium protein, unknown function	0.695141	0.580271	1.19796	0.230933	0.999504
PF3D7_0705200	conserved Plasmodium protein, unknown function	-0.168695	0.993787	-0.16975	0.865207	0.999504
PF3D7_0705300	origin recognition complex subunit 2, putative	0.575369	0.406133	1.4167	0.15657	0.999504
PF3D7_0705400	DNA replication licensing factor MCM7	0.220409	0.333506	0.660886	0.508686	0.999504
PF3D7_0705500	inositol-phosphate phosphatase, putative	0.255527	0.478463	0.534059	0.593301	0.999504
PF3D7_0705600	RNA helicase, putative	-0.311273	0.885165	-0.351656	0.725096	0.999504
PF3D7_0705700	40S ribosomal protein S29, putative	-0.0698382	0.366632	-0.190486	0.848928	0.999504
PF3D7_0705800	cysteine-rich secretory protein, putative	-0.91996	0.628476	-1.4638	0.14325	0.999504
PF3D7_0705900	ATP synthase subunit C, putative	-0.311494	0.40414	-0.770758	0.44085	0.999504
PF3D7_0706000	importin-7, putative	0.244988	0.326222	0.750986	0.452661	0.999504
PF3D7_0706100	conserved Plasmodium protein, unknown function	0.0349594	0.35557	0.0983194	0.921679	0.999504
PF3D7_0706200	conserved Plasmodium protein, unknown function	-0.464109	0.689225	-0.673377	0.500707	0.999504
PF3D7_0706300	conserved Plasmodium protein, unknown function	-0.2767	0.413781	-0.668711	0.50368	0.999504
PF3D7_0706400	60S ribosomal protein L37	0.053442	0.329125	0.162376	0.87101	0.999504
PF3D7_0706500	conserved Plasmodium protein, unknown function	0.978955	0.799349	1.22469	0.220692	0.999504
PF3D7_0706600	conserved Plasmodium protein, unknown function	0.0803587	0.997277	0.0805781	0.935777	0.999504
PF3D7_0706700	DNA mismatch repair protein MSH2, putative	-0.645226	0.538015	-1.19927	0.230423	0.999504
PF3D7_0707200	conserved Plasmodium protein, unknown function	0.115424	0.497907	0.231819	0.816679	0.999504
PF3D7_0707300	rhoptry-associated membrane antigen	0.282806	0.475623	0.5946	0.552111	0.999504
PF3D7_0707400	AAA family ATPase, putative	0.136127	0.345346	0.394176	0.693451	0.999504
PF3D7_0707500	conserved Plasmodium protein, unknown function	0.27505	0.654772	0.42007	0.674434	0.999504
PF3D7_0707600	conserved Plasmodium protein, unknown function	-0.066609	0.434361	-0.153349	0.878123	0.999504
PF3D7_0707700	E3 ubiquitin-protein ligase, putative	0.321819	0.358815	0.896892	0.369776	0.999504
PF3D7_0707800	RAP protein, putative	0.193051	0.317422	0.608184	0.543066	0.999504
PF3D7_0707900	ribosomal protein S8e, putative	-0.285364	0.549436	-0.519377	0.603498	0.999504
PF3D7_0708000	cytoskeleton associated protein, putative	-0.386113	0.523865	-0.737048	0.461093	0.999504
PF3D7_0708100	DNA-directed RNA polymerases I, II, and III subunit RPABC5, putative	-0.705308	0.658021	-1.07186	0.283781	0.999504
PF3D7_0708200	conserved Plasmodium protein, unknown function	-0.2538	0.636504	-0.398741	0.690084	0.999504
PF3D7_0708300	EKC/KEOPS complex subunit BUD32	-0.63657	0.456206	-1.39536	0.162908	0.999504
PF3D7_0708400	heat shock protein 90	0.602441	0.536756	1.12237	0.261704	0.999504
PF3D7_0708500	heat shock protein 86 family protein	0.248721	0.454847	0.546823	0.584501	0.999504
PF3D7_0708600	inner membrane complex protein 1d, putative	-0.702459	0.694536	-1.01141	0.311821	0.999504
PF3D7_0708700	Cg8 protein	-0.285513	0.474283	-0.60199	0.547181	0.999504
PF3D7_0708800	heat shock protein 110	0.228677	0.560293	0.408138	0.683172	0.999504
PF3D7_0708900	protein SCO1, putative	-0.789388	0.54085	-1.45953	0.144419	0.999504
PF3D7_0709000	chloroquine resistance transporter	0.233747	0.531192	0.440043	0.659906	0.999504
PF3D7_0709100	Cg1 protein	0.294372	0.309305	0.951721	0.341238	0.999504
PF3D7_0709200	glutaredoxin-like protein	-0.328999	0.466921	-0.704615	0.48105	0.999504
PF3D7_0709300	Cg2 protein	0.108927	0.423806	0.257021	0.797162	0.999504
PF3D7_0709400	Cg7 protein	0.324185	0.633858	0.511447	0.609038	0.999504
PF3D7_0709500	conserved Plasmodium protein, unknown function	0.0902669	0.521077	0.173231	0.86247	0.999504
PF3D7_0709600	ribonucleases P/MRP protein subunit POP1, putative	0.704257	0.511639	1.37647	0.168675	0.999504
PF3D7_0709700	prodrug activation and resistance esterase	-0.344299	0.417249	-0.825164	0.409278	0.999504
PF3D7_0709800	conserved protein, unknown function	-0.416958	0.707392	-0.58943	0.555573	0.999504
PF3D7_0709900	conserved protein, unknown function	0.121156	0.450688	0.268824	0.788065	0.999504
PF3D7_0710000	conserved Plasmodium protein, unknown function	0.0338055	0.489716	0.0690308	0.944965	0.999504
PF3D7_0710100	conserved Plasmodium protein, unknown function	0.0277193	0.440214	0.0629678	0.949792	0.999504
PF3D7_0710200	conserved Plasmodium protein, unknown function	0.739137	0.639505	1.1558	0.247764	0.999504
PF3D7_0710300	conserved Plasmodium membrane protein, unknown function	-0.0590667	0.475342	-0.124261	0.901108	0.999504
PF3D7_0710400	DNA repair protein RAD14, putative	-0.346193	0.707122	-0.489579	0.624431	0.999504
PF3D7_0710500	conserved Plasmodium protein, unknown function	-0.892734	0.531995	-1.67809	0.0933297	0.999504
PF3D7_0710600	60S ribosomal protein L34	0.0366271	0.283493	0.129199	0.8972	0.999504
PF3D7_0710700	conserved Plasmodium protein, unknown function	0.680029	0.815686	0.83369	0.404456	0.999504
PF3D7_0710800	conserved Plasmodium protein, unknown function	0.0853554	0.497871	0.171441	0.863877	0.999504
PF3D7_0710900	50S ribosomal protein L1, mitochondrial, putative	-0.28594	0.4774	-0.598953	0.549204	0.999504
PF3D7_0711000	AAA family ATPase, CDC48 subfamily	0.393406	0.507776	0.774764	0.438479	0.999504
PF3D7_0711100	conserved Plasmodium membrane protein, unknown function	-0.2313	0.539008	-0.429121	0.667835	0.999504
PF3D7_0711200	conserved Plasmodium protein, unknown function	-0.996293	0.78918	-1.26244	0.206791	0.999504
PF3D7_0711300	conserved Plasmodium protein, unknown function	-0.120187	0.467892	-0.25687	0.797279	0.999504
PF3D7_0711400	histone deacetylase complex subunit SAP18, putative	0.391991	0.534474	0.733415	0.463306	0.999504
PF3D7_0711500	regulator of chromosome condensation, putative	0.263384	0.382216	0.689096	0.490763	0.999504
PF3D7_0713100	Pfmc-2TM Maurer's cleft two transmembrane protein	-0.688142	1.4074	-0.488947	0.624879	0.999504
PF3D7_0713200	exported protein family 1	-0.0768223	5.08476	-0.0151083	0.987946	0.999504
PF3D7_0713400	GPCR-like receptor SR25	-0.459892	0.444147	-1.03545	0.30046	0.999504
PF3D7_0713500	conserved Plasmodium protein, unknown function	0.514446	0.513494	1.00185	0.316414	0.999504
PF3D7_0713600	mitochondrial ribosomal protein S5 precursor, putative	0.196527	0.45771	0.429369	0.667655	0.999504
PF3D7_0713700	conserved Plasmodium protein, unknown function	-0.441684	0.488691	-0.903811	0.366096	0.999504
PF3D7_0713800	negative elongation factor A, putative	-0.111878	0.483812	-0.231244	0.817125	0.999504
PF3D7_0713900	conserved Plasmodium protein, unknown function	-0.149073	0.59566	-0.250265	0.802383	0.999504
PF3D7_0714000	histone H2B variant	0.109214	0.379584	0.287719	0.773562	0.999504
PF3D7_0714100	MAATS1 domain-containing protein, putative	-1.15846	1.64969	-0.702227	0.482538	0.999504
PF3D7_0714200	conserved Plasmodium protein, unknown function	0.0950677	0.555163	0.171243	0.864033	0.999504
PF3D7_0714300	palmitoyltransferase DHHC4, putative	0.421405	0.576542	0.730917	0.46483	0.999504
PF3D7_0714400	calmodulin, putative	0.149239	0.649288	0.22985	0.818209	0.999504
PF3D7_0714500	transcription elongation factor s-II, putative	0.437285	0.459076	0.952533	0.340827	0.999504
PF3D7_0714600	conserved Plasmodium protein, unknown function	0.615637	0.592524	1.03901	0.298801	0.999504
PF3D7_0715000	4-nitrophenylphosphatase	-0.21137	0.383713	-0.550854	0.581734	0.999504
PF3D7_0715100	4-nitrophenylphosphatase	-0.91245	0.465948	-1.95827	0.0501987	0.999504
PF3D7_0715200	conserved Plasmodium protein, unknown function	0.510023	0.574605	0.887607	0.374752	0.999504
PF3D7_0715300	calcium/calmodulin-dependent protein kinase, putative	-0.0134	0.339342	-0.0394882	0.968501	0.999504
PF3D7_0715400	secreted ookinete protein, putative	-0.427863	0.592409	-0.722242	0.470146	0.999504
PF3D7_0715500	ATP synthase subunit epsilon, mitochondrial, putative	-0.355677	0.561707	-0.633206	0.526599	0.999504
PF3D7_0715600	GTP-binding translation elongation factor tu family protein, putative	0.251234	0.337372	0.744681	0.456465	0.999504
PF3D7_0715700	conserved Plasmodium protein, unknown function	-0.383273	0.513748	-0.746032	0.455648	0.999504
PF3D7_0715800	drug/metabolite transporter DMT1, putative	-0.0491213	0.511213	-0.0960877	0.923451	0.999504
PF3D7_0715900	cation diffusion facilitator family protein, putative	0.695859	0.558991	1.24485	0.213187	0.999504
PF3D7_0716000	RNA-binding protein, putative	0.245767	0.666729	0.368616	0.712414	0.999504
PF3D7_0716100	protein SDA1, putative	0.327423	0.565245	0.579258	0.562415	0.999504
PF3D7_0716200	PDCD2 domain-containing protein, putative	-0.0186274	0.464234	-0.040125	0.967993	0.999504
PF3D7_0716300	conserved Plasmodium protein, unknown function	0.463863	0.340688	1.36155	0.173341	0.999504
PF3D7_0716400	transcription initiation factor IIA subunit 1, putative	-0.144951	0.554125	-0.261585	0.793641	0.999504
PF3D7_0716500	conserved Plasmodium protein, unknown function	0.446469	0.473866	0.942185	0.346098	0.999504
PF3D7_0716600	cysteine desulfurase	-0.0249948	0.557832	-0.044807	0.964261	0.999504
PF3D7_0716700	conserved Plasmodium protein, unknown function	0.199251	0.467868	0.42587	0.670202	0.999504
PF3D7_0716800	eukaryotic translation initiation factor 3 subunit I, putative	0.456769	0.337812	1.35214	0.176331	0.999504
PF3D7_0716900	drug/metabolite transporter DMT2	-0.695779	0.429981	-1.61816	0.105628	0.999504
PF3D7_0717000	drug/metabolite transporter DMT2	-0.558739	0.627055	-0.891052	0.372901	0.999504
PF3D7_0717100	conserved Plasmodium protein, unknown function	0.181659	0.432197	0.420314	0.674256	0.999504
PF3D7_0717200	conserved Plasmodium protein, unknown function	0.599774	0.400428	1.49783	0.134177	0.999504
PF3D7_0717300	transcription initiation factor IIE subunit alpha, putative	-0.00454632	0.411944	-0.0110363	0.991195	0.999504
PF3D7_0717400	queuine tRNA-ribosyltransferase, putative	-0.00408882	0.465002	-0.00879311	0.992984	0.999504
PF3D7_0717500	calcium-dependent protein kinase 4	0.199205	0.380159	0.524005	0.600275	0.999504
PF3D7_0717600	conserved Plasmodium protein, unknown function	0.508378	0.395504	1.28539	0.198655	0.999504
PF3D7_0717700	serine--tRNA ligase, putative	0.171557	0.275138	0.62353	0.532936	0.999504
PF3D7_0717800	conserved Plasmodium protein, unknown function	0.267949	0.591866	0.452719	0.650751	0.999504
PF3D7_0717900	thioredoxin-like protein	-0.26036	0.52704	-0.494005	0.621303	0.999504
PF3D7_0718000	dynein heavy chain, putative	-1.02961	0.744753	-1.38249	0.166821	0.999504
PF3D7_0718100	exported serine/threonine protein kinase	-0.549248	0.59918	-0.916665	0.359318	0.999504
PF3D7_0718300	cysteine repeat modular protein 2	-0.189214	0.48082	-0.393523	0.693933	0.999504
PF3D7_0718400	mitochondrial ribosomal protein S8 precursor, putative	0.0241909	0.337218	0.0717367	0.942811	0.999504
PF3D7_0718500	prefoldin subunit 3, putative	0.0499939	0.327648	0.152584	0.878726	0.999504
PF3D7_0718600	conserved Plasmodium protein, unknown function	0.158986	0.416608	0.381621	0.702743	0.999504
PF3D7_0718700	conserved Plasmodium membrane protein, unknown function	0.15757	0.588408	0.26779	0.788861	0.999504
PF3D7_0718800	conserved Plasmodium protein, unknown function	-3.27061	1.59505	-2.05048	0.040318	0.999504
PF3D7_0718900	conserved Plasmodium protein, unknown function	-0.989701	1.11464	-0.887913	0.374588	0.999504
PF3D7_0719000	conserved Plasmodium protein, unknown function	-0.853717	0.713022	-1.19732	0.231181	0.999504
PF3D7_0719100	conserved Plasmodium protein, unknown function	-0.657766	0.447146	-1.47103	0.141283	0.999504
PF3D7_0719200	NIMA related kinase 4	-0.865012	0.566714	-1.52637	0.126919	0.999504
PF3D7_0719300	actin-related protein, putative	0.242247	0.360718	0.671569	0.501858	0.999504
PF3D7_0719400	conserved Plasmodium protein, unknown function	0.511909	0.307769	1.66329	0.0962548	0.999504
PF3D7_0719500	LEM3/CDC50 family protein, putative	0.167472	0.289625	0.578239	0.563103	0.999504
PF3D7_0719600	60S ribosomal protein L11a, putative	-0.161682	0.212463	-0.760988	0.446664	0.999504
PF3D7_0719700	60S ribosomal protein L11a, putative	0.191682	0.290301	0.660286	0.50907	0.999504
PF3D7_0719800	conserved Plasmodium protein, unknown function	0.393774	0.437338	0.900389	0.367913	0.999504
PF3D7_0719900	conserved Plasmodium membrane protein, unknown function	0.464073	0.345461	1.34334	0.179161	0.999504
PF3D7_0720000	exosome complex component CSL4, putative	0.0716128	0.37776	0.189572	0.849644	0.999504
PF3D7_0720100	small subunit rRNA processing protein, putative	0.0480171	0.484007	0.0992075	0.920974	0.999504
PF3D7_0720200	conserved Plasmodium protein, unknown function	0.240605	0.428191	0.56191	0.574178	0.999504
PF3D7_0720300	conserved Plasmodium protein, unknown function	-0.463781	0.544722	-0.851408	0.394543	0.999504
PF3D7_0720400	ferrodoxin reductase-like protein	-0.280455	0.32733	-0.856796	0.391558	0.999504
PF3D7_0720500	conserved Plasmodium protein, unknown function	-0.68394	0.553742	-1.23512	0.216784	0.999504
PF3D7_0720600	conserved Plasmodium protein, unknown function	0.0385117	0.361287	0.106596	0.91511	0.999504
PF3D7_0720700	phosphoinositide-binding protein, putative	-0.165022	0.415146	-0.397503	0.690997	0.999504
PF3D7_0720800	Ham1-like protein, putative	-0.399679	0.332283	-1.20283	0.229043	0.999504
PF3D7_0720900	conserved Plasmodium protein, unknown function	0.0240543	0.418923	0.0574194	0.954211	0.999504
PF3D7_0721000	conserved Plasmodium membrane protein, unknown function	0.0221324	0.328987	0.0672744	0.946363	0.999504
PF3D7_0721100	conserved Plasmodium protein, unknown function	0.121095	0.429046	0.282243	0.777757	0.999504
PF3D7_0721200	conserved Plasmodium protein, unknown function	-0.960721	0.568315	-1.69047	0.0909378	0.999504
PF3D7_0721300	ATP-dependent RNA helicase DBP7, putative	-0.360439	0.603211	-0.597534	0.550151	0.999504
PF3D7_0721400	conserved Plasmodium protein, unknown function	0.129482	0.42579	0.304097	0.761054	0.999504
PF3D7_0721500	conserved Plasmodium membrane protein, unknown function	0.506553	0.805102	0.629178	0.529232	0.999504
PF3D7_0721600	40S ribosomal protein S5, putative	0.0663514	0.307711	0.215629	0.829277	0.999504
PF3D7_0721700	secreted ookinete protein, putative	-1.85786	0.640323	-2.90144	0.00371457	0.999504
PF3D7_0721800	conserved Plasmodium protein, unknown function	-0.0255168	0.573119	-0.0445227	0.964488	0.999504
PF3D7_0721900	V-type ATPase V0 subunit e, putative	-0.415552	0.45368	-0.915959	0.359689	0.999504
PF3D7_0722000	conserved Plasmodium protein, unknown function	0.234561	0.385672	0.608187	0.543064	0.999504
PF3D7_0722100	protein pelota homolog, putative	-0.622134	0.378201	-1.64498	0.0999736	0.999504
PF3D7_0722200	rhoptry-associated leucine zipper-like protein 1	0.244321	0.429905	0.568313	0.569823	0.999504
PF3D7_0722300	ubiquitin carboxyl-terminal hydrolase, putative	0.497493	0.448	1.11048	0.266794	0.999504
PF3D7_0722400	Obg-like ATPase 1, putative	-0.00521531	0.288777	-0.01806	0.985591	0.999504
PF3D7_0722500	pre-mRNA-splicing factor CWC15, putative	-0.0624977	0.365891	-0.170809	0.864374	0.999504
PF3D7_0722600	U3 small nucleolar RNA-associated protein 7, putative	0.498194	0.387792	1.2847	0.198899	0.999504
PF3D7_0722700	conserved Plasmodium protein, unknown function	-0.39972	0.447104	-0.89402	0.371311	0.999504
PF3D7_0722800	conserved Plasmodium protein, unknown function	-0.353773	0.65876	-0.537029	0.591248	0.999504
PF3D7_0722900	conserved Plasmodium protein, unknown function	-0.197361	0.693065	-0.284765	0.775824	0.999504
PF3D7_0723000	tRNAHis guanylyltransferase, putative	-0.220176	0.593122	-0.371216	0.710477	0.999504
PF3D7_0723100	protein CPH1, putative	-0.603521	0.777635	-0.776098	0.437691	0.999504
PF3D7_0723200	conserved Plasmodium protein, unknown function	-1.28054	0.516598	-2.47879	0.0131828	0.999504
PF3D7_0723300	conserved Plasmodium protein, unknown function	0.76921	0.549964	1.39865	0.161917	0.999504
PF3D7_0723400	conserved Plasmodium protein, unknown function	-0.0645955	0.785181	-0.0822683	0.934433	0.999504
PF3D7_0723500	dynactin subunit 5, putative	-0.870516	0.786333	-1.10706	0.268269	0.999504
PF3D7_0723600	proteasome assembly chaperone 4, putative	-0.701662	0.620728	-1.13038	0.258314	0.999504
PF3D7_0723700	metallo-hydrolase/oxidoreductase, putative	-0.3076	0.529923	-0.580461	0.561604	0.999504
PF3D7_0723800	conserved Plasmodium protein, unknown function	-0.609391	0.509073	-1.19706	0.231283	0.999504
PF3D7_0723900	RNA-binding protein, putative	0.201536	0.519346	0.388057	0.697974	0.999504
PF3D7_0724000	Rab GTPase activator and protein kinase, putative	-0.996848	0.584699	-1.70489	0.0882149	0.999504
PF3D7_0724100	conserved Plasmodium protein, unknown function	0.159483	0.611606	0.260761	0.794277	0.999504
PF3D7_0724200	type 2A phosphatase-associated protein 42, putative	0.207836	0.609978	0.340726	0.73331	0.999504
PF3D7_0724300	3-demethylubiquinone-9 3-methyltransferase, putative	-0.726233	0.638825	-1.13683	0.255611	0.999504
PF3D7_0724400	mitochondrial import inner membrane translocase subunit TIM14, putative	-0.244619	0.395328	-0.618775	0.536065	0.999504
PF3D7_0724500	conserved Plasmodium protein, unknown function	0.0744629	0.679433	0.109596	0.91273	0.999504
PF3D7_0724600	protein kinase, putative	-0.168126	0.403375	-0.416798	0.676826	0.999504
PF3D7_0724700	conserved Plasmodium protein, unknown function	0.260261	0.311526	0.83544	0.40347	0.999504
PF3D7_0724800	kelch domain-containing protein, putative	0.248868	0.30134	0.825872	0.408877	0.999504
PF3D7_0724900	kinesin-19, putative	-0.583419	0.612684	-0.952235	0.340978	0.999504
PF3D7_0725000	exonuclease I, putative	0.487629	0.341315	1.42868	0.153097	0.999504
PF3D7_0725100	conserved Plasmodium membrane protein, unknown function	-0.252611	0.39325	-0.642367	0.520635	0.999504
PF3D7_0725200	mago nashi protein homologue, putative	-0.489446	0.462489	-1.05829	0.289925	0.999504
PF3D7_0725300	conserved Plasmodium protein, unknown function	0.548285	0.443502	1.23626	0.216361	0.999504
PF3D7_0725400	conserved Plasmodium protein, unknown function	-0.155529	0.461812	-0.336781	0.736282	0.999504
PF3D7_0725500		-0.430007	0.781172	-0.550464	0.582001	0.999504
PF3D7_0726100	Plasmodium exported protein, unknown function	0.198499	0.594107	0.334113	0.738295	0.999504
PF3D7_0726200	serine/threonine protein kinase, FIKK family	0.201698	0.668042	0.301925	0.76271	0.999504
PF3D7_0726300	DNA mismatch repair protein PMS1, putative	-0.677919	0.380988	-1.77937	0.0751787	0.999504
PF3D7_0726400	conserved Plasmodium membrane protein, unknown function	0.0750941	0.415216	0.180855	0.856481	0.999504
PF3D7_0726500	ubiquitin carboxyl-terminal hydrolase, putative	0.287889	0.324581	0.886955	0.375103	0.999504
PF3D7_0726600	conserved Plasmodium protein, unknown function	-0.140952	0.429127	-0.328461	0.742563	0.999504
PF3D7_0726700	conserved Plasmodium protein, unknown function	-0.533379	0.472881	-1.12793	0.259348	0.999504
PF3D7_0726800	dolichyl-diphosphooligosaccharide--protein glycosyltransferase subunit DAD1, putative	-2.59189	1.19942	-2.16096	0.0306985	0.999504
PF3D7_0726900	mitochondrial import inner membrane translocase subunit TIM50, putative	-0.277145	0.485236	-0.571154	0.567895	0.999504
PF3D7_0727000	vacuolar protein sorting-associated protein 53, putative	0.626076	0.521738	1.19998	0.230146	0.999504
PF3D7_0727100	conserved Plasmodium protein, unknown function	0.838379	0.574227	1.46001	0.144286	0.999504
PF3D7_0727200	cysteine desulfurase, putative	-0.612886	0.494971	-1.23822	0.215633	0.999504
PF3D7_0727300	DNA (cytosine-5)-methyltransferase	0.224435	0.450354	0.498353	0.618235	0.999504
PF3D7_0727400	proteasome subunit alpha type-5, putative	-0.302464	0.510563	-0.592412	0.553575	0.999504
PF3D7_0727500	mTERF domain-containing protein, putative	0.00552268	0.528587	0.010448	0.991664	0.999504
PF3D7_0727600	conserved Plasmodium protein, unknown function	0.475334	0.775251	0.613135	0.539787	0.999504
PF3D7_0727700	conserved Plasmodium protein, unknown function	0.148824	0.45901	0.324228	0.745765	0.999504
PF3D7_0727800	cation transporting ATPase, putative	-0.206136	0.446144	-0.462039	0.644053	0.999504
PF3D7_0727900	conserved Plasmodium protein, unknown function	-0.276815	0.530168	-0.522127	0.601582	0.999504
PF3D7_0728000	eukaryotic translation initiation factor 2 subunit alpha	0.524014	0.42278	1.23945	0.215179	0.999504
PF3D7_0728100	conserved Plasmodium membrane protein, unknown function	0.23547	0.451093	0.521998	0.601672	0.999504
PF3D7_0728200	actin-like protein, putative	0.481038	0.418527	1.14936	0.250408	0.999504
PF3D7_0728300	conserved Plasmodium protein, unknown function	-0.483299	0.457538	-1.0563	0.290829	0.999504
PF3D7_0728400.1	conserved Plasmodium protein, unknown function	-0.354146	0.590074	-0.600173	0.548391	0.999504
PF3D7_0728500	conserved Plasmodium protein, unknown function	-0.739599	0.914056	-0.80914	0.418435	0.999504
PF3D7_0728600	RING zinc finger protein, putative	0.310921	0.494864	0.628295	0.529811	0.999504
PF3D7_0728700	alpha/beta hydrolase, putative	-0.0380476	0.585203	-0.0650159	0.948161	0.999504
PF3D7_0728800	conserved Plasmodium protein, unknown function	0.415249	0.381858	1.08744	0.276841	0.999504
PF3D7_0728900	RNA-binding protein, putative	0.145027	0.336847	0.430543	0.666801	0.999504
PF3D7_0729000	signal recognition particle subunit SRP9	-0.458138	0.622456	-0.736017	0.46172	0.999504
PF3D7_0729100	conserved Plasmodium protein, unknown function	0.167378	0.580797	0.288187	0.773203	0.999504
PF3D7_0729200	1-cys peroxiredoxin	-0.39283	0.60866	-0.645402	0.518667	0.999504
PF3D7_0729300	60S ribosomal export protein NMD3, putative	0.263832	0.512429	0.514866	0.606647	0.999504
PF3D7_0729400	ribosome biogenesis protein BRX1, putative	-0.408231	0.438295	-0.931408	0.351643	0.999504
PF3D7_0729500	mRNA (N6-adenosine)-methyltransferase, putative	0.257086	0.369414	0.69593	0.486473	0.999504
PF3D7_0729600.1	conserved Plasmodium protein, unknown function	0.0946746	0.440687	0.214834	0.829897	0.999504
PF3D7_0729700	conserved Plasmodium protein, unknown function	-0.185924	0.603895	-0.307876	0.758177	0.999504
PF3D7_0729800	dynein light chain, putative	0.0477793	1.04816	0.0455839	0.963642	0.999504
PF3D7_0729900	dynein heavy chain, putative	-0.598127	0.427876	-1.3979	0.162144	0.999504
PF3D7_0730000	conserved Plasmodium protein, unknown function	0.438696	0.610458	0.718634	0.472366	0.999504
PF3D7_0730100	tRNA pseudouridine synthase D, putative	-0.22682	0.521219	-0.435172	0.663437	0.999504
PF3D7_0730200	AP-4 complex subunit beta, putative	-0.667366	0.646066	-1.03297	0.301618	0.999504
PF3D7_0730300	AP2 domain transcription factor AP2-L, putative	1.01612	0.754542	1.34667	0.178086	0.999504
PF3D7_0730400	IMP1-like protein, putative	-0.165571	0.452226	-0.366124	0.714272	0.999504
PF3D7_0730500	conserved Plasmodium protein, unknown function	0.0134525	0.406021	0.0331325	0.973569	0.999504
PF3D7_0730800.1	Plasmodium exported protein, unknown function, unspecified product	-0.142336	0.379785	-0.37478	0.707824	0.999504
PF3D7_0730900	EMP1-trafficking protein	0.310505	1.23207	0.25202	0.801026	0.999504
PF3D7_0731100	EMP1-trafficking protein	0.311117	0.533814	0.582819	0.560015	0.999504
PF3D7_0731200	Plasmodium exported protein, unknown function	0.177817	0.466193	0.381423	0.70289	0.999504
PF3D7_0731300	Plasmodium exported protein (PHISTb), unknown function	0.377498	0.484911	0.778491	0.43628	0.999504
PF3D7_0731400	serine/threonine protein kinase, FIKK family, pseudogene	0.0669287	0.447586	0.149533	0.881133	0.999504
PF3D7_0731500	Erythrocyte binding antigen-175	0.354332	0.494748	0.716187	0.473876	0.999504
PF3D7_0731600	acyl-CoA synthetase	0.311089	0.481424	0.646185	0.518159	0.999504
PF3D7_0731700	Plasmodium exported protein (hyp9), unknown function	1.16522	0.755166	1.543	0.12283	0.999504
PF3D7_0731800	alpha/beta hydrolase, putative	-0.492731	0.466371	-1.05652	0.29073	0.999504
PF3D7_0732800	erythrocyte membrane protein 1 (PfEMP1), exon 2	-0.130029	0.514253	-0.25285	0.800385	0.999504
PF3D7_0800600	Plasmodium exported protein (PHISTa), unknown function	-1.41293	0.923797	-1.52948	0.126144	0.999504
PF3D7_0800700	surface-associated interspersed protein 8.3 (SURFIN 8.3)	-0.405407	0.769571	-0.526796	0.598335	0.999504
PF3D7_0800750	Plasmodium exported protein, unknown function, pseudogene	-0.378004	0.670277	-0.563952	0.572787	0.999504
PF3D7_0800800	Plasmodium exported protein (hyp7), unknown function	0.402172	0.667542	0.602467	0.546863	0.999504
PF3D7_0800900	Plasmodium exported protein (hyp7), unknown function, pseudogene	-0.0396861	0.492042	-0.080656	0.935715	0.999504
PF3D7_0801000	Plasmodium exported protein (PHISTc), unknown function	0.571099	0.62905	0.907876	0.363943	0.999504
PF3D7_0801300	von Willebrand factor A domain-related protein	-0.880895	0.547166	-1.60992	0.107415	0.999504
PF3D7_0801400	conserved Plasmodium protein, unknown function	-1.79193	0.699654	-2.56116	0.0104324	0.999504
PF3D7_0801500	nucleolar protein 10, putative	-0.171008	0.400347	-0.427148	0.669271	0.999504
PF3D7_0801600	conserved Plasmodium protein, unknown function	-0.416918	0.931236	-0.447704	0.654367	0.999504
PF3D7_0801700	sentrin-specific protease 2, putative	0.428856	0.551122	0.77815	0.436481	0.999504
PF3D7_0801800	mannose-6-phosphate isomerase, putative	-0.0308216	0.494701	-0.0623035	0.950321	0.999504
PF3D7_0801900	lysine-specific histone demethylase, putative	0.194184	0.693728	0.279913	0.779544	0.999504
PF3D7_0802000	glutamate dehydrogenase, putative	0.460996	0.442135	1.04266	0.297107	0.999504
PF3D7_0802100	AP2 domain transcription factor, putative	0.0958063	0.31628	0.302916	0.761954	0.999504
PF3D7_0802200	1-cys peroxiredoxin	0.286795	0.509912	0.56244	0.573817	0.999504
PF3D7_0802300	periodic tryptophan protein 2, putative	-0.238133	0.579064	-0.411238	0.680898	0.999504
PF3D7_0802400	conserved Plasmodium protein, unknown function	0.237931	0.385242	0.617614	0.53683	0.999504
PF3D7_0802500	inositol 5-phosphatase, putative	-0.0341707	0.333205	-0.102552	0.918319	0.999504
PF3D7_0802600	adenylyl cyclase beta	-0.116454	0.363268	-0.320574	0.748533	0.999504
PF3D7_0802700	conserved Plasmodium protein, unknown function	0.328493	0.681867	0.481756	0.62998	0.999504
PF3D7_0802800	serine/threonine protein phosphatase 2B catalytic subunit A	0.191769	0.373178	0.513882	0.607335	0.999504
PF3D7_0802900	conserved Plasmodium protein, unknown function	-0.918622	0.590824	-1.55482	0.11999	0.999504
PF3D7_0803000	peptidyl-prolyl cis-trans isomerase	-0.0223807	0.453734	-0.0493256	0.96066	0.999504
PF3D7_0803100	U3 small nucleolar RNA-associated protein 14, putative	0.392348	0.577813	0.679023	0.497123	0.999504
PF3D7_0803200	filament assembling protein, putative	0.279246	0.340679	0.819676	0.412401	0.999504
PF3D7_0803300	mitogen-activated protein kinase organizer 1, putative	-0.103707	0.45079	-0.230057	0.818048	0.999504
PF3D7_0803400	mitogen-activated protein kinase organizer 1, putative	0.52143	0.663565	0.785801	0.431984	0.999504
PF3D7_0803500	AAA family ATPase, putative	0.201325	0.446184	0.451216	0.651834	0.999504
PF3D7_0803600.1	conserved Plasmodium protein, unknown function	0.375526	0.374399	1.00301	0.315856	0.999504
PF3D7_0803700	tubulin gamma chain	-0.699993	0.334463	-2.09289	0.0363593	0.999504
PF3D7_0803800	proteasome subunit beta type-4	0.192315	0.341284	0.563505	0.573091	0.999504
PF3D7_0804000	cactin homolog, putative	0.0681273	0.439635	0.154963	0.87685	0.999504
PF3D7_0804300	zinc finger protein, putative	0.268171	0.586056	0.457585	0.64725	0.999504
PF3D7_0804400	methionine aminopeptidase 1c, putative	0.0679473	0.430299	0.157907	0.87453	0.999504
PF3D7_0804500	conserved Plasmodium membrane protein, unknown function	0.299563	0.501683	0.597116	0.55043	0.999504
PF3D7_0804600	tRNA pseudouridine synthase, putative	0.0330022	0.376811	0.0875829	0.930208	0.999504
PF3D7_0804700	conserved Plasmodium protein, unknown function	0.890993	0.853287	1.04419	0.296398	0.999504
PF3D7_0804800	peptidyl-prolyl cis-trans isomerase	-0.165102	0.434808	-0.379713	0.704158	0.999504
PF3D7_0804900	GTPase-activating protein, putative	0.0836793	0.519711	0.161011	0.872084	0.999504
PF3D7_0805000	alpha/beta hydrolase, putative	0.0130326	0.400562	0.0325358	0.974045	0.999504
PF3D7_0805100	conserved Plasmodium protein, unknown function	-0.273459	0.416167	-0.657089	0.511124	0.999504
PF3D7_0805200	gamete release protein, putative	-0.343199	0.497769	-0.689475	0.490525	0.999504
PF3D7_0805300	conserved Plasmodium protein, unknown function	-0.102271	0.611601	-0.167219	0.867198	0.999504
PF3D7_0805400	N-acetyltransferase, GNAT family, putative	-0.6772	0.551549	-1.22781	0.219517	0.999504
PF3D7_0805500	conserved Plasmodium protein, unknown function	0.381889	0.422899	0.903026	0.366512	0.999504
PF3D7_0805600	PAP2-like protein, putative	0.0339924	0.429942	0.0790628	0.936983	0.999504
PF3D7_0805700	serine/threonine protein kinase, FIKK family	0.278657	0.358474	0.777343	0.436956	0.999504
PF3D7_0805800	conserved Plasmodium protein, unknown function	-1.22081	0.964536	-1.26569	0.205623	0.999504
PF3D7_0805900	conserved protein, unknown function	0.791793	0.521488	1.51833	0.12893	0.999504
PF3D7_0806000	AAA family ATPase, putative	-0.231155	0.398422	-0.580177	0.561796	0.999504
PF3D7_0806100	conserved Plasmodium protein, unknown function	0.670898	0.522322	1.28445	0.198983	0.999504
PF3D7_0806200	Dpy-19-like C-mannosyltransferase, putative	-0.29462	0.47969	-0.614188	0.539091	0.999504
PF3D7_0806300	ferlin, putative	0.213995	0.279449	0.765777	0.443809	0.999504
PF3D7_0806400	glycosyltransferase family 28 protein, putative	-0.0341664	0.66757	-0.0511803	0.959182	0.999504
PF3D7_0806500	DnaJ protein, putative	0.557379	0.395148	1.41056	0.158375	0.999504
PF3D7_0806600	kinesin-like protein, putative	-1.32324	0.890213	-1.48643	0.137165	0.999504
PF3D7_0806700	conserved Plasmodium membrane protein, unknown function	0.445129	0.333118	1.33625	0.181467	0.999504
PF3D7_0806800	V-type proton ATPase subunit a, putative	0.187815	0.362601	0.517968	0.604481	0.999504
PF3D7_0806900	conserved Plasmodium protein, unknown function	0.644302	0.485711	1.32651	0.184669	0.999504
PF3D7_0807000	YEATS domain-containing protein, putative	-0.317334	0.429964	-0.738048	0.460485	0.999504
PF3D7_0807100	DNA helicase PSH3	0.420762	0.563112	0.747208	0.454938	0.999504
PF3D7_0807200	conserved Plasmodium membrane protein, unknown function	0.0743863	0.368544	0.201838	0.840043	0.999504
PF3D7_0807300	ras-related protein Rab-18	0.0790101	0.512083	0.154292	0.87738	0.999504
PF3D7_0807400	coenzyme Q-binding protein COQ10 homolog, mitochondrial	-0.741147	0.60597	-1.22308	0.221301	0.999504
PF3D7_0807500	proteasome subunit alpha type-6, putative	-0.0265423	0.37647	-0.0705031	0.943793	0.999504
PF3D7_0807600	conserved Plasmodium protein, unknown function	0.629272	0.567721	1.10842	0.267682	0.999504
PF3D7_0807700	serine protease DegP	-0.102936	0.416691	-0.247031	0.804884	0.999504
PF3D7_0807800	26S proteasome regulatory subunit RPN10, putative	0.680765	0.425552	1.59972	0.10966	0.999504
PF3D7_0807900	tyrosine--tRNA ligase	0.0593656	0.332665	0.178454	0.858366	0.999504
PF3D7_0808000	conserved Plasmodium protein, unknown function	0.036586	0.704582	0.0519258	0.958588	0.999504
PF3D7_0808100	AP-3 complex subunit delta, putative	-0.190137	0.466716	-0.407393	0.683719	0.999504
PF3D7_0808200	plasmepsin X	0.415682	0.45365	0.916304	0.359507	0.999504
PF3D7_0808300	ubiquitin regulatory protein, putative	0.0478955	0.306749	0.156139	0.875923	0.999504
PF3D7_0808400	coatomer subunit epsilon, putative	-0.412095	0.461565	-0.89282	0.371954	0.999504
PF3D7_0809200	asparagine-rich antigen Pfa55-14	-0.129854	0.495568	-0.262032	0.793297	0.999504
PF3D7_0809400	conserved Plasmodium protein, unknown function	0.578076	0.542157	1.06625	0.28631	0.999504
PF3D7_0809500	histone acetyltransferase subunit NuA4, putative	-0.62199	0.643717	-0.966247	0.33392	0.999504
PF3D7_0809600	peptidase family C50, putative	-0.388062	0.434182	-0.893776	0.371442	0.999504
PF3D7_0809700	RuvB-like helicase 1	-0.802886	0.475154	-1.68974	0.0910784	0.999504
PF3D7_0809800	conserved Plasmodium protein, unknown function	-0.216352	0.538725	-0.4016	0.687978	0.999504
PF3D7_0809900	JmjC domain-containing protein, putative	0.436852	0.430945	1.01371	0.310723	0.999504
PF3D7_0810000	acyl-CoA binding protein, putative	-0.114988	0.617872	-0.186103	0.852364	0.999504
PF3D7_0810100	apicoplast ribosomal protein L33 precursor, putative	-0.440853	0.572803	-0.769642	0.441512	0.999504
PF3D7_0810200	ABC1 family, putative	-0.714353	0.414631	-1.72286	0.0849131	0.999504
PF3D7_0810300	protein phosphatase PPM5, putative	0.219346	0.505744	0.43371	0.664499	0.999504
PF3D7_0810400	aquaporin, putative	-0.191016	0.545789	-0.349982	0.726352	0.999504
PF3D7_0810500	protein phosphatase PPM7, putative	0.498819	0.344112	1.44958	0.147174	0.999504
PF3D7_0810600	ATP-dependent RNA helicase DBP1, putative	0.694836	0.536304	1.2956	0.195113	0.999504
PF3D7_0810700	conserved Plasmodium protein, unknown function	1.31603	0.868118	1.51596	0.129531	0.999504
PF3D7_0810800	hydroxymethyldihydropterin pyrophosphokinase-dihydropteroate synthase	0.0876778	0.484499	0.180966	0.856394	0.999504
PF3D7_0810900.1	conserved Plasmodium protein, unknown function	-0.239956	0.453307	-0.529344	0.596567	0.999504
PF3D7_0811000	cullin-1, putative	0.0737475	0.419092	0.17597	0.860318	0.999504
PF3D7_0811100	mitochondrial carrier protein, putative	-0.0566689	0.653157	-0.0867615	0.930861	0.999504
PF3D7_0811200	ER membrane protein complex subunit 1, putative	-0.106116	0.605306	-0.175309	0.860837	0.999504
PF3D7_0811300	CCR4-associated factor 1	0.643639	0.733698	0.877254	0.380349	0.999504
PF3D7_0811400	conserved protein, unknown function	0.185608	0.260579	0.712291	0.476285	0.999504
PF3D7_0811500	histone-arginine methyltransferase CARM1, putative	0.282089	0.589672	0.478383	0.632378	0.999504
PF3D7_0811600	conserved Plasmodium protein, unknown function	-0.535828	0.61582	-0.870104	0.384243	0.999504
PF3D7_0811700	conserved Plasmodium protein, unknown function	-0.350133	0.713352	-0.490829	0.623548	0.999504
PF3D7_0811800	conserved Plasmodium protein, unknown function	-0.795493	0.829022	-0.959556	0.337279	0.999504
PF3D7_0811900	RNA-binding protein, putative	0.418267	0.373917	1.11861	0.263307	0.999504
PF3D7_0812000	conserved Plasmodium protein, unknown function	0.350663	0.674128	0.520172	0.602943	0.999504
PF3D7_0812100	RNA-binding protein, putative	0.0627494	0.442266	0.141881	0.887174	0.999504
PF3D7_0812200	trypsin-like serine protease, putative	0.426922	0.739751	0.577116	0.563861	0.999504
PF3D7_0812220	GTPase, putative	-0.145653	0.593089	-0.245583	0.806005	0.999504
PF3D7_0812300	sporozoite surface protein 3, putative	-0.756875	0.499893	-1.51407	0.130007	0.999504
PF3D7_0812400	karyopherin alpha	0.205655	0.343495	0.598713	0.549364	0.999504
PF3D7_0812500	RNA-binding protein, putative	0.219341	0.790851	0.277348	0.781513	0.999504
PF3D7_0812600	ubiquitin-conjugating enzyme E2, putative	-0.693188	0.468513	-1.47955	0.138993	0.999504
PF3D7_0812700	U1 small nuclear ribonucleoprotein C, putative	-0.14947	0.300788	-0.496928	0.61924	0.999504
PF3D7_0812800	conserved protein, unknown function	0.117895	0.81485	0.144683	0.884961	0.999504
PF3D7_0812900	conserved Plasmodium protein, unknown function	-0.703569	0.684762	-1.02747	0.304201	0.999504
PF3D7_0813000	conserved Plasmodium protein, unknown function	0.336546	0.512905	0.656156	0.511724	0.999504
PF3D7_0813100	conserved Plasmodium protein, unknown function	0.45166	0.434742	1.03891	0.298845	0.999504
PF3D7_0813200	CS domain protein, putative	0.266716	0.360698	0.739444	0.459637	0.999504
PF3D7_0813300	conserved Plasmodium protein, unknown function	-0.0168353	0.336634	-0.0500107	0.960114	0.999504
PF3D7_0813400	conserved Plasmodium protein, unknown function	0.292978	0.604992	0.484268	0.628196	0.999504
PF3D7_0813500	PUB domain-containing protein, putative	-0.639737	0.76141	-0.8402	0.400796	0.999504
PF3D7_0813600	translation initiation factor SUI1, putative	0.410394	0.46479	0.882965	0.377255	0.999504
PF3D7_0813700	ABC transporter F family member 1, putative	0.399321	0.577296	0.691709	0.48912	0.999504
PF3D7_0813800	GDP-mannose 4,6-dehydratase	-0.699005	0.4673	-1.49584	0.134696	0.999504
PF3D7_0813900	40S ribosomal protein S16, putative	-0.0495955	0.260265	-0.190558	0.848872	0.999504
PF3D7_0814000	60S ribosomal protein L13-2, putative	0.159195	0.249335	0.638476	0.523164	0.999504
PF3D7_0814100	conserved Plasmodium protein, unknown function	-0.269577	0.556285	-0.484602	0.627959	0.999504
PF3D7_0814200	DNA/RNA-binding protein Alba 1	0.706623	0.562005	1.25733	0.208636	0.999504
PF3D7_0814300	AAA family ATPase, putative	0.57443	0.585196	0.981603	0.326295	0.999504
PF3D7_0814400	phospholipase DDHD1, putative	-0.118113	0.414262	-0.285118	0.775554	0.999504
PF3D7_0814500	conserved Plasmodium protein, unknown function	0.527083	0.694241	0.759222	0.44772	0.999504
PF3D7_0814600	conserved Plasmodium protein, unknown function	-0.448871	0.414009	-1.08421	0.278274	0.999504
PF3D7_0814700	conserved Plasmodium protein, unknown function	-0.117028	0.60789	-0.192515	0.847339	0.999504
PF3D7_0814900	superoxide dismutase [Fe]	-0.210723	0.359947	-0.585428	0.55826	0.999504
PF3D7_0815000	selenoprotein	-0.0680241	0.532392	-0.127771	0.898331	0.999504
PF3D7_0815100	RAP protein, putative	0.202392	0.503041	0.402337	0.687436	0.999504
PF3D7_0815200	RAP protein, putative	0.237998	0.368336	0.646143	0.518186	0.999504
PF3D7_0815300	FAD-dependent monooxygenase, putative	0.148398	0.455464	0.325817	0.744563	0.999504
PF3D7_0815400	conserved Apicomplexan protein, unknown function	-0.646863	0.482547	-1.34052	0.180077	0.999504
PF3D7_0815500	conserved Plasmodium protein, unknown function	0.660866	0.4283	1.543	0.122831	0.999504
PF3D7_0815600	eukaryotic translation initiation factor 3 subunit G, putative	-0.205121	0.307727	-0.666569	0.505047	0.999504
PF3D7_0815700	ubiquitin	-1.13811	1.11024	-1.0251	0.305315	0.999504
PF3D7_0815800	vacuolar protein sorting-associated protein 9, putative	0.0806333	0.414979	0.194307	0.845936	0.999504
PF3D7_0815900	vacuolar protein sorting-associated protein 9, putative	-0.328328	0.418904	-0.783778	0.43317	0.999504
PF3D7_0816000	ribosome assembly protein RRB1, putative	0.0467079	0.460481	0.101433	0.919207	0.999504
PF3D7_0816100	phosphopantothenoylcysteine decarboxylase, putative	-0.335339	0.514261	-0.65208	0.514349	0.999504
PF3D7_0816200	vacuolar protein sorting-associated protein 2, putative	-0.0569128	0.350814	-0.162231	0.871124	0.999504
PF3D7_0816300	conserved Plasmodium protein, unknown function	0.0394876	0.917089	0.0430575	0.965656	0.999504
PF3D7_0816400	EF-hand calcium-binding domain-containing protein, putative	-0.459925	0.439151	-1.0473	0.29496	0.999504
PF3D7_0816500	small heat shock protein HSP20, putative	-1.1083	0.68719	-1.6128	0.106788	0.999504
PF3D7_0816600	chaperone protein ClpB1	-0.238525	0.442798	-0.538677	0.590109	0.999504
PF3D7_0816700	trafficking protein particle complex subunit 2-like protein, putative	-1.15885	0.899732	-1.28799	0.197749	0.999504
PF3D7_0816800	meiotic recombination protein DMC1, putative	-0.998035	0.887113	-1.12504	0.260573	0.999504
PF3D7_0816900	adenylate kinase 2	-2.18196	1.68653	-1.29376	0.195749	0.999504
PF3D7_0817000	NEDD8-activating enzyme E1 catalytic subunit, putative	0.291206	0.840173	0.346603	0.72889	0.999504
PF3D7_0817100	tRNA modification GTPase, putative	0.347063	0.628213	0.552461	0.580632	0.999504
PF3D7_0817200	conserved Plasmodium protein, unknown function	0.0277997	0.40269	0.0690351	0.944962	0.999504
PF3D7_0817300	conserved Plasmodium protein, unknown function	0.307319	0.393291	0.781404	0.434565	0.999504
PF3D7_0817400	phosphatase, putative	-0.321825	0.558658	-0.576068	0.564569	0.999504
PF3D7_0817500	protein kinase c inhibitor-like protein, putative	-0.0488856	0.365607	-0.133711	0.893631	0.999504
PF3D7_0817600	conserved Plasmodium protein, unknown function	-0.068122	0.363296	-0.187511	0.85126	0.999504
PF3D7_0817700	rhoptry neck protein 5	-0.303508	0.359961	-0.843168	0.399135	0.999504
PF3D7_0817800	conserved Plasmodium protein, unknown function	-0.377113	0.456966	-0.825253	0.409228	0.999504
PF3D7_0817900	high mobility group protein B2	-0.305509	0.403092	-0.757915	0.448502	0.999504
PF3D7_0818000	U4/U6.U5 small nuclear ribonucleoprotein, putative	0.384926	0.476923	0.807104	0.419607	0.999504
PF3D7_0818100	U4/U6.U5 small nuclear ribonucleoprotein, putative	0.0116835	0.397397	0.0294	0.976546	0.999504
PF3D7_0818200	14-3-3 protein	0.078023	0.328901	0.237223	0.812484	0.999504
PF3D7_0818300	dynactin subunit 6, putative	0.071863	0.440113	0.163283	0.870296	0.999504
PF3D7_0818400	rRNA-processing protein FCF1, putative	-0.0552445	0.511413	-0.108023	0.913977	0.999504
PF3D7_0818500	zinc finger protein, putative	0.249197	0.439888	0.566502	0.571053	0.999504
PF3D7_0818600	BEM46-like protein, putative	0.124561	0.392907	0.317025	0.751225	0.999504
PF3D7_0818700	DNA helicase, putative	0.131309	0.297598	0.441229	0.659047	0.999504
PF3D7_0818800	U3 small nucleolar ribonucleoprotein protein IMP4, putative	0.0752965	0.516094	0.145897	0.884003	0.999504
PF3D7_0818900	heat shock protein 70	0.398003	0.521257	0.763545	0.445139	0.999504
PF3D7_0819000	conserved Plasmodium protein, unknown function	0.372648	0.565896	0.658509	0.510211	0.999504
PF3D7_0819100	BRIX domain, putative	-0.0772719	0.546499	-0.141394	0.887558	0.999504
PF3D7_0819200	perforin-like protein 5	-1.19763	0.796981	-1.50271	0.132914	0.999504
PF3D7_0819300	conserved Plasmodium protein, unknown function	-0.173667	1.21593	-0.142827	0.886427	0.999504
PF3D7_0819400	perforin-like protein 4	-1.54451	1.19793	-1.28931	0.19729	0.999504
PF3D7_0819500	conserved protein, unknown function	-0.698681	0.451148	-1.54867	0.12146	0.999504
PF3D7_0819600	conserved Plasmodium protein, unknown function	0.00475273	0.323572	0.0146883	0.988281	0.999504
PF3D7_0819700	conserved Plasmodium protein, unknown function	-0.265762	0.55497	-0.478877	0.632026	0.999504
PF3D7_0819800	conserved Plasmodium protein, unknown function	-0.692282	0.45852	-1.50982	0.13109	0.999504
PF3D7_0819900	U6 snRNA-associated Sm-like protein LSm3, putative	-0.504253	0.711759	-0.708459	0.47866	0.999504
PF3D7_0820000	Snf2-related CBP activator, putative	0.0472399	0.529493	0.0892171	0.928909	0.999504
PF3D7_0820100	RNA-binding protein, putative	-0.667409	0.795179	-0.839319	0.40129	0.999504
PF3D7_0820200	phosphatidylglycerophosphate synthase	-0.350838	0.456039	-0.769316	0.441706	0.999504
PF3D7_0820300	conserved Plasmodium protein, unknown function	0.18563	0.458912	0.404501	0.685845	0.999504
PF3D7_0820400	conserved Plasmodium protein, unknown function	-0.542913	0.594727	-0.912877	0.361307	0.999504
PF3D7_0820500	protein transport protein YIF1, putative	0.19281	0.393325	0.490206	0.623988	0.999504
PF3D7_0820600	conserved Plasmodium membrane protein, unknown function	0.0130624	0.534549	0.0244362	0.980505	0.999504
PF3D7_0820700	2-oxoglutarate dehydrogenase E1 component	0.161427	0.325314	0.496219	0.61974	0.999504
PF3D7_0820800	conserved Plasmodium protein, unknown function	-0.0328367	0.579814	-0.0566331	0.954837	0.999504
PF3D7_0820900	conserved Plasmodium protein, unknown function	0.888275	0.410416	2.16433	0.0304389	0.999504
PF3D7_0821000	conserved Plasmodium protein, unknown function	0.225012	0.454992	0.494541	0.620924	0.999504
PF3D7_0821100	protein kinase 1	0.176167	0.437355	0.402801	0.687095	0.999504
PF3D7_0821200	conserved Plasmodium protein, unknown function	0.0890612	0.343221	0.259487	0.79526	0.999504
PF3D7_0821300	ATP-dependent RNA helicase DHX36, putative	0.411145	0.462892	0.888211	0.374427	0.999504
PF3D7_0821400	conserved Plasmodium protein, unknown function	0.33951	0.642539	0.528387	0.59723	0.999504
PF3D7_0821500	ribosomal RNA small subunit methyltransferase NEP1, putative	0.355989	0.667016	0.533705	0.593546	0.999504
PF3D7_0821600	polyribonucleotide 5'-hydroxyl-kinase Clp1, putative	0.162816	0.518929	0.313754	0.753708	0.999504
PF3D7_0821700	60S ribosomal protein L22, putative	0.208739	0.529855	0.393955	0.693614	0.999504
PF3D7_0821800	protein transport protein SEC61 subunit beta, putative	-0.185747	0.358164	-0.518609	0.604033	0.999504
PF3D7_0821900	conserved Plasmodium protein, unknown function	-0.598749	0.5074	-1.18003	0.237987	0.999504
PF3D7_0822000	mitochondrial ribosomal protein L4 precursor, putative	-0.158254	0.386531	-0.40942	0.682232	0.999504
PF3D7_0822100	mediator of RNA polymerase II transcription subunit 7, putative	-1.4406	0.661826	-2.1767	0.0295029	0.999504
PF3D7_0822200	phosphorylated CTD interacting factor 1 WW domain-containing protein, putative	-1.08752	0.775363	-1.40259	0.160739	0.999504
PF3D7_0822300	small nuclear ribonucleoprotein G, putative	0.000633677	0.569183	0.00111331	0.999112	0.999706
PF3D7_0822400	conserved Plasmodium protein, unknown function	-0.538187	0.724544	-0.742794	0.457606	0.999504
PF3D7_0822500	dynein light chain 1	-0.293929	0.507163	-0.579555	0.562215	0.999504
PF3D7_0822600	protein transport protein SEC23	0.259063	0.392882	0.659391	0.509645	0.999504
PF3D7_0822700	thrombospondin-related protein 1, putative	-0.516144	0.56729	-0.909841	0.362907	0.999504
PF3D7_0822800	U5 small nuclear ribonucleoprotein 40 kDa protein, putative	-0.211661	0.353877	-0.59812	0.54976	0.999504
PF3D7_0822900	conserved Plasmodium protein, unknown function	0.618409	0.53008	1.16663	0.243358	0.999504
PF3D7_0823000	serine/threonine protein kinase VPS15, putative	0.0656184	0.561359	0.116892	0.906946	0.999504
PF3D7_0823100	RWD domain-containing protein, putative	-0.254571	0.802845	-0.317086	0.751178	0.999504
PF3D7_0823200	RNA-binding protein, putative	0.00877922	0.372502	0.0235683	0.981197	0.999504
PF3D7_0823300	histone acetyltransferase GCN5	0.209778	0.527028	0.398039	0.690601	0.999504
PF3D7_0823400	alpha/beta hydrolase, putative	-1.15896	0.82371	-1.407	0.159426	0.999504
PF3D7_0823500	inner membrane complex protein 1i, putative	-0.363165	0.730974	-0.496824	0.619313	0.999504
PF3D7_0823600	lipoate-protein ligase B	2.1591	0.975858	2.21251	0.0269313	0.999504
PF3D7_0823700	mitochondrial import receptor subunit TOM7, putative	-0.770755	0.624388	-1.23442	0.217047	0.999504
PF3D7_0823800	DnaJ protein, putative	-0.0935312	0.535333	-0.174716	0.861303	0.999504
PF3D7_0823900	dicarboxylate/tricarboxylate carrier	-0.277121	0.480573	-0.576646	0.564179	0.999504
PF3D7_0824000	conserved Plasmodium protein, unknown function	0.401522	1.16324	0.345177	0.729962	0.999504
PF3D7_0824100	exonuclease, putative	-0.37833	0.543491	-0.69611	0.48636	0.999504
PF3D7_0824200	conserved Plasmodium protein, unknown function	-0.100997	0.487959	-0.206979	0.836027	0.999504
PF3D7_0824300	GTP-binding protein, putative	-0.180169	0.576207	-0.312681	0.754523	0.999504
PF3D7_0824400	nucleoside transporter 2	-0.163463	0.511309	-0.319695	0.749199	0.999504
PF3D7_0824500	conserved Plasmodium protein, unknown function	-0.263356	0.491587	-0.535727	0.592147	0.999504
PF3D7_0824600	Fe-S cluster assembly protein DRE2, putative	-0.356327	0.379246	-0.939568	0.347439	0.999504
PF3D7_0824700	lipase maturation factor, putative	-0.576053	0.48052	-1.19881	0.230601	0.999504
PF3D7_0824800	conserved Plasmodium membrane protein, unknown function	0.516824	0.593126	0.871357	0.383559	0.999504
PF3D7_0824900	conserved Plasmodium protein, unknown function	0.312105	0.496969	0.628016	0.529993	0.999504
PF3D7_0825000	conserved Plasmodium protein, unknown function	-0.378681	0.648961	-0.583519	0.559544	0.999504
PF3D7_0825100	ankyrin-repeat protein, putative	-1.20414	1.13232	-1.06343	0.287587	0.999504
PF3D7_0825200	translation initiation factor IF-3	-0.573756	0.528453	-1.08573	0.277599	0.999504
PF3D7_0825300	SAYSvFN domain-containing protein, putative	-1.13346	0.698807	-1.622	0.104804	0.999504
PF3D7_0825400	conserved Plasmodium protein, unknown function	-1.22418	0.533279	-2.29558	0.0217001	0.999504
PF3D7_0825500	protein KRI1, putative	0.260568	0.672887	0.387239	0.698579	0.999504
PF3D7_0825600	cytochrome c oxidase assembly protein, putative	-0.536373	0.540046	-0.993199	0.320613	0.999504
PF3D7_0825700	conserved Plasmodium protein, unknown function	-0.844066	0.657903	-1.28296	0.199505	0.999504
PF3D7_0825800	conserved Plasmodium protein, unknown function	-0.667942	0.723962	-0.922619	0.356206	0.999504
PF3D7_0825900	conserved Plasmodium protein, unknown function	-0.531999	0.728571	-0.730194	0.465271	0.999504
PF3D7_0826000	conserved Plasmodium protein, unknown function	0.446714	0.68776	0.649521	0.516002	0.999504
PF3D7_0826100	HECT-like E3 ubiquitin ligase, putative	0.0102966	0.654612	0.0157293	0.98745	0.999504
PF3D7_0826200	alpha/beta hydrolase, putative	-1.44098	0.939105	-1.53442	0.124927	0.999504
PF3D7_0826300	SPRY domain, putative	-0.120388	0.359873	-0.33453	0.73798	0.999504
PF3D7_0826400	dehydrodolichyl diphosphate synthetase, putative	-0.102095	0.510885	-0.199839	0.841606	0.999504
PF3D7_0826500	ubiquitin conjugation factor E4 B, putative	0.0826364	0.271352	0.304536	0.760719	0.999504
PF3D7_0826600	ubiquitin conjugation factor E4 B, putative	-0.485998	0.518855	-0.936673	0.348927	0.999504
PF3D7_0826700	receptor for activated c kinase	-0.0850679	0.320385	-0.265518	0.790611	0.999504
PF3D7_0826900	conserved Plasmodium protein, unknown function	0.361228	0.508836	0.70991	0.47776	0.999504
PF3D7_0827000	ATP-dependent RNA helicase DBP10, putative	0.30316	0.856494	0.353955	0.723372	0.999504
PF3D7_0827100	translation initiation factor IF-2, putative	0.333544	0.495775	0.672773	0.501092	0.999504
PF3D7_0827200	conserved Plasmodium protein, unknown function	0.15905	0.797466	0.199444	0.841916	0.999504
PF3D7_0827300	conserved Plasmodium protein, unknown function	0.927959	0.744974	1.24563	0.212902	0.999504
PF3D7_0827400	conserved Plasmodium protein, unknown function	-0.445234	0.728608	-0.611075	0.54115	0.999504
PF3D7_0827500	apicoplast ribosomal protein L21 precursor, putative	-0.216487	0.386884	-0.559565	0.575776	0.999504
PF3D7_0827600	conserved Plasmodium protein, unknown function	-0.415601	0.583594	-0.712141	0.476378	0.999504
PF3D7_0827700	magnesium transporter, putative	0.302358	0.932285	0.324319	0.745696	0.999504
PF3D7_0827800	SET domain protein, putative	-0.0279644	0.342998	-0.0815292	0.935021	0.999504
PF3D7_0827900	protein disulfide isomerase	0.572642	0.362903	1.57795	0.114577	0.999504
PF3D7_0828000	rhomboid protease ROM3	-1.13253	0.799173	-1.41713	0.156445	0.999504
PF3D7_0828100	conserved Plasmodium protein, unknown function	-0.284659	0.713319	-0.399062	0.689848	0.999504
PF3D7_0828200	leucine--tRNA ligase, putative	-0.214281	0.418798	-0.511658	0.608891	0.999504
PF3D7_0828300	conserved Plasmodium protein, unknown function	0.702129	0.426646	1.6457	0.0998265	0.999504
PF3D7_0828400	mitochondrial inner membrane protein OXA1, putative	0.193897	0.483695	0.400867	0.688518	0.999504
PF3D7_0828500	translation initiation factor eIF-2B subunit alpha, putative	-0.163886	0.351674	-0.466016	0.641204	0.999504
PF3D7_0828600	folate transporter 1	-0.600227	0.419188	-1.43188	0.152179	0.999504
PF3D7_0828700	conserved Plasmodium protein, unknown function	-0.223903	0.618284	-0.362137	0.71725	0.999504
PF3D7_0828800	GPI-anchored micronemal antigen	0.692039	0.522613	1.32419	0.18544	0.999504
PF3D7_0828900	conserved Plasmodium protein, unknown function	-0.0462295	0.447649	-0.103272	0.917747	0.999504
PF3D7_0829000	conserved Plasmodium membrane protein, unknown function	0.165547	0.247833	0.667978	0.504147	0.999504
PF3D7_0829100	conserved protein, unknown function	0.18914	0.334156	0.566023	0.571378	0.999504
PF3D7_0829200	prohibitin, putative	-0.269629	0.396006	-0.680871	0.495953	0.999504
PF3D7_0829300	U6 snRNA-associated Sm-like protein LSm8, putative	0.0671223	0.62275	0.107784	0.914167	0.999504
PF3D7_0829400	prolyl 4-hydroxylase subunit alpha, putative	0.64802	0.429034	1.51042	0.130937	0.999504
PF3D7_0829500	conserved Plasmodium protein, unknown function	-0.843921	0.911104	-0.926262	0.35431	0.999504
PF3D7_0829600	early transcribed membrane protein 8	-1.03617	0.594506	-1.74291	0.08135	0.999504
PF3D7_0830300	sporozoite invasion-associated protein 2	-2.91535	1.74456	-1.67111	0.0947005	0.999504
PF3D7_0830400	CRA domain-containing protein, putative	0.0975979	0.333147	0.292958	0.769555	0.999504
PF3D7_0830500	sporozoite and liver stage tryptophan-rich protein, putative	0.650511	0.689491	0.943465	0.345443	0.999504
PF3D7_0830600	Plasmodium exported protein (PHISTc), unknown function	0.273703	0.415578	0.658609	0.510147	0.999504
PF3D7_0830700	Plasmodium exported protein (hyp9), unknown function	0.278011	0.415532	0.669049	0.503464	0.999504
PF3D7_0830800	surface-associated interspersed protein 8.2 (SURFIN 8.2)	-0.0113898	0.772893	-0.0147366	0.988242	0.999504
PF3D7_0830900	Plasmodium exported protein, unknown function	0.276311	0.486754	0.56766	0.570266	0.999504
PF3D7_0831000	Plasmodium exported protein (PHISTb), unknown function	-0.66646	1.094	-0.609197	0.542394	0.999504
PF3D7_0831100	surface-associated interspersed protein 8.1 (SURFIN 8.1)	-2.56071	1.58287	-1.61776	0.105715	0.999504
PF3D7_0831200	DnaJ protein, putative	0.331209	0.446569	0.741676	0.458284	0.999504
PF3D7_0831300	Plasmodium exported protein, unknown function	-0.81773	0.640958	-1.27579	0.202028	0.999504
PF3D7_0831400	Plasmodium exported protein, unknown function	-0.198407	0.470931	-0.421308	0.67353	0.999504
PF3D7_0831500	Plasmodium exported protein (PHIST), unknown function	0.375104	0.424753	0.883111	0.377176	0.999504
PF3D7_0831600	cytoadherence linked asexual protein 8	-0.361204	0.533254	-0.677358	0.498179	0.999504
PF3D7_0901700	Plasmodium exported protein (hyp5), unknown function	0.150368	0.549972	0.27341	0.784538	0.999504
PF3D7_0901800	Plasmodium exported protein, unknown function	0.106065	0.512322	0.207027	0.835989	0.999504
PF3D7_0901900	probable protein, unknown function	-1.39769	0.985577	-1.41815	0.156148	0.999504
PF3D7_0902000	serine/threonine protein kinase, FIKK family	-0.479841	0.533295	-0.899768	0.368244	0.999504
PF3D7_0902100	serine/threonine protein kinase, FIKK family	-0.309482	0.492838	-0.627959	0.530031	0.999504
PF3D7_0902200	serine/threonine protein kinase, FIKK family	-0.12934	0.406601	-0.318101	0.750408	0.999504
PF3D7_0902300	serine/threonine protein kinase, FIKK family	-0.27726	0.476086	-0.582374	0.560315	0.999504
PF3D7_0902400	serine/threonine protein kinase, FIKK family	-0.618599	0.767824	-0.805653	0.420443	0.999504
PF3D7_0902500	serine/threonine protein kinase, FIKK family	0.00891048	0.373526	0.0238551	0.980968	0.999504
PF3D7_0902600.1	serine/threonine protein kinase, FIKK family	-0.8529	0.647539	-1.31714	0.187792	0.999504
PF3D7_0902700	Plasmodium exported protein (PHISTb), unknown function, pseudogene	-0.37438	0.365255	-1.02498	0.305372	0.999504
PF3D7_0902800	serine repeat antigen 9	0.209576	0.496666	0.421965	0.673051	0.999504
PF3D7_0902900	conserved Plasmodium protein, unknown function	0.163373	0.889322	0.183705	0.854245	0.999504
PF3D7_0903000	conserved protein, unknown function	-0.218942	0.379783	-0.576494	0.564282	0.999504
PF3D7_0903100	conserved protein, unknown function	-0.480884	0.545082	-0.882223	0.377656	0.999504
PF3D7_0903200	ras-related protein RAB7	-0.0885151	0.397409	-0.22273	0.823745	0.999504
PF3D7_0903300	conserved Plasmodium membrane protein, unknown function	-0.0751728	0.459253	-0.163685	0.869979	0.999504
PF3D7_0903400	ATP-dependent RNA helicase DDX60, putative	-0.0963824	0.509094	-0.189322	0.849841	0.999504
PF3D7_0903500	conserved Plasmodium protein, unknown function	0.0926239	0.806371	0.114865	0.908552	0.999504
PF3D7_0903600.1	conserved Plasmodium protein, unknown function, unspecified product	0.43449	0.706802	0.614726	0.538735	0.999504
PF3D7_0903700	alpha tubulin 1	-0.638507	0.533895	-1.19594	0.231719	0.999504
PF3D7_0903800	LCCL domain-containing protein	-0.1269	0.658389	-0.192743	0.84716	0.999504
PF3D7_0903900	60S ribosomal protein L32	-0.253435	0.217165	-1.16702	0.243203	0.999504
PF3D7_0904000	GTPase-activating protein, putative	0.100255	0.400723	0.250186	0.802443	0.999504
PF3D7_0904100	AP-4 complex subunit epsilon, putative	0.258077	0.437743	0.589562	0.555484	0.999504
PF3D7_0904200	PH domain-containing protein, putative	-0.491701	0.719091	-0.683781	0.494113	0.999504
PF3D7_0904300	conserved protein, unknown function	-1.37731	0.569922	-2.41666	0.0156637	0.999504
PF3D7_0904400	signal peptidase complex subunit 3, putative	-0.166522	0.583818	-0.285228	0.775469	0.999504
PF3D7_0904500	prefoldin subunit 4, putative	-0.127878	0.581834	-0.219785	0.826039	0.999504
PF3D7_0904600	ubiquitin specific protease, putative	0.302475	0.447346	0.676155	0.498942	0.999504
PF3D7_0904700	bacterial histone-like protein	-0.330485	0.541616	-0.610184	0.54174	0.999504
PF3D7_0904800	replication protein A1, small fragment	-0.00181968	0.403881	-0.00450549	0.996405	0.999504
PF3D7_0904900	copper-transporting ATPase	-0.259953	0.506449	-0.513286	0.607751	0.999504
PF3D7_0905000	conserved Plasmodium protein, unknown function	-1.4829	0.744076	-1.99294	0.0462677	0.999504
PF3D7_0905100	nucleoporin NUP100/NSP100, putative	0.251352	0.368255	0.682549	0.494892	0.999504
PF3D7_0905200	mitochondrial carrier protein, putative	0.355853	0.401808	0.885629	0.375818	0.999504
PF3D7_0905300	dynein heavy chain, putative	-0.361992	0.388924	-0.930752	0.351982	0.999504
PF3D7_0905400	high molecular weight rhoptry protein 3	0.0753085	0.334951	0.224834	0.822108	0.999504
PF3D7_0905500	conserved Plasmodium protein, unknown function	-0.330827	0.683456	-0.48405	0.628351	0.999504
PF3D7_0905600	WD repeat-containing protein 66, putative	-0.167034	0.66521	-0.2511	0.801737	0.999504
PF3D7_0905700.1	autophagy-related protein 3, putative	0.112595	0.300541	0.374641	0.707928	0.999504
PF3D7_0905800	conserved Plasmodium protein, unknown function	-0.769445	0.767685	-1.00229	0.316202	0.999504
PF3D7_0905900	coatomer subunit beta, putative	0.174613	0.507426	0.344116	0.730759	0.999504
PF3D7_0906000	exoribonuclease II	-0.0498933	0.555369	-0.0898382	0.928416	0.999504
PF3D7_0906100	vacuolar protein sorting-associated protein 46, putative	0.192269	0.405892	0.473696	0.635717	0.999504
PF3D7_0906200	conserved Plasmodium protein, unknown function	1.1201	1.11505	1.00453	0.315125	0.999504
PF3D7_0906300	Maf-like protein, putative	0.0306426	0.644139	0.0475713	0.962058	0.999504
PF3D7_0906400	Maf-like protein, putative	0.220667	0.596164	0.370144	0.711275	0.999504
PF3D7_0906500	arginase	-0.390115	0.462213	-0.844016	0.39866	0.999504
PF3D7_0906600	zinc finger protein, putative	0.777893	0.705726	1.10226	0.270349	0.999504
PF3D7_0906700	leucine-rich repeat protein	0.218789	0.604568	0.361894	0.717431	0.999504
PF3D7_0906800	conserved Plasmodium protein, unknown function	-0.93525	0.953169	-0.9812	0.326494	0.999504
PF3D7_0906890	conserved Plasmodium protein, unknown function	-0.809548	1.35267	-0.598482	0.549518	0.999504
PF3D7_0906910	tubulin-specific chaperone, putative	-0.0285041	0.550115	-0.0518149	0.958676	0.999504
PF3D7_0907000	conserved Plasmodium protein, unknown function	-0.279201	0.645882	-0.432279	0.665539	0.999504
PF3D7_0907100	conserved Plasmodium protein, unknown function	0.293541	0.42379	0.692657	0.488525	0.999504
PF3D7_0907200	GTPase-activating protein, putative	0.386476	0.426337	0.906503	0.364669	0.999504
PF3D7_0907300	conserved Plasmodium protein, unknown function	-0.213051	0.546692	-0.38971	0.696751	0.999504
PF3D7_0907400	ATP-dependent protease ATPase subunit ClpY	0.506786	0.388577	1.30421	0.192163	0.999504
PF3D7_0907500	conserved Plasmodium protein, unknown function	-0.588683	0.517319	-1.13795	0.255141	0.999504
PF3D7_0907600	translation initiation factor SUI1, putative	0.3618	0.440409	0.82151	0.411356	0.999504
PF3D7_0907700	proteasome activator 28 subunit beta, putative	-0.102239	0.402402	-0.254072	0.79944	0.999504
PF3D7_0907800	proteasome activator 28 subunit beta, putative	0.0176474	0.382453	0.0461427	0.963196	0.999504
PF3D7_0907900	peptide deformylase	-0.214523	0.36585	-0.586367	0.557629	0.999504
PF3D7_0908000	plasma membrane protein 1, putative	-0.214041	0.401057	-0.533691	0.593555	0.999504
PF3D7_0908100	apicoplast integral membrane protein, putative	0.183999	0.599316	0.307014	0.758832	0.999504
PF3D7_0908200	conserved Plasmodium protein, unknown function	-0.094851	0.429107	-0.221043	0.825059	0.999504
PF3D7_0908300.1	conserved protein, unknown function	-0.439655	0.370484	-1.18671	0.235344	0.999504
PF3D7_0908400	conserved Plasmodium protein, unknown function	-0.687618	0.542408	-1.26771	0.2049	0.999504
PF3D7_0908500	conserved Plasmodium protein, unknown function	-0.452567	0.498226	-0.908357	0.36369	0.999504
PF3D7_0908600	ribosomal RNA methyltransferase, putative	-0.410494	0.615543	-0.666882	0.504848	0.999504
PF3D7_0908700	tRNA pseudouridine synthase, putative	-0.645848	0.503811	-1.28193	0.199868	0.999504
PF3D7_0908800	mitochondrial carrier protein, putative	-0.265373	0.398975	-0.665136	0.505963	0.999504
PF3D7_0908900	conserved Plasmodium protein, unknown function	0.0647732	0.367868	0.176078	0.860233	0.999504
PF3D7_0909000	conserved Plasmodium protein, unknown function	0.0473809	0.646273	0.073314	0.941556	0.999504
PF3D7_0909100	conserved Plasmodium membrane protein, unknown function	-0.0521347	0.492477	-0.105862	0.915692	0.999504
PF3D7_0909200	GDP-fucose protein O-fucosyltransferase 2	-0.515679	0.601735	-0.856988	0.391452	0.999504
[truncated: 3,074 more rows]
