# Supplementary material for: Investigating a Plasmodium falciparum erythrocyte invasion phenotype switch at the whole transcriptome level
Source: Sci Rep. 2020 Jan 14;10:245. doi: 10.1038/s41598-019-56386-y (PMC6959351; doi:10.1038/s41598-019-56386-y)
Supplement: Supplementary file 6 — Supplementary Dataset 5 [file 41598_2019_56386_MOESM6_ESM.xlsx]

## Sheet: Dd2_static_vs_baseline
Supplementary Table S5: Differential gene expression between baseline and static Dd2 shows no significantly differentially expressed gene (cutoff adjusted P value < 0.1)
Gene ID	Product Description	Log2 Fold Change	Log2 Fold Change Standard Error	Wald statistic	p-value	Benjamini-Hochberg adjusted p-value
PF3D7_0101100	exported protein family 4	0.167563	0.727716	0.230258	0.817891	0.990632
PF3D7_0101200	exported protein family 3	0.343021	0.817195	0.419755	0.674665	0.984785
PF3D7_0101300	Pfmc-2TM Maurer's cleft two transmembrane protein	0.388856	1.53263	0.253719	0.799713	0.987254
PF3D7_0101400	exported protein family 1, pseudogene	-0.304081	5.34386	-0.0569029	0.954623	0.997237
PF3D7_0102000	Plasmodium exported protein (PHISTa), unknown function, pseudogene	-2.45101	1.55168	-1.57958	0.114202	0.984785
PF3D7_0102200	ring-infected erythrocyte surface antigen	0.404107	0.697732	0.579172	0.562473	0.984785
PF3D7_0102300	Plasmodium exported protein, unknown function	-0.446203	0.482623	-0.924537	0.355207	0.984785
PF3D7_0102400	lysophospholipase, putative, pseudogene	-1.01961	0.731894	-1.39311	0.163587	0.984785
PF3D7_0102500	erythrocyte binding antigen-181	0.506589	0.703973	0.719614	0.471763	0.984785
PF3D7_0102600	serine/threonine protein kinase, FIKK family	0.14249	0.417999	0.340886	0.733189	0.984785
PF3D7_0102700	merozoite-associated tryptophan-rich antigen	0.0430115	0.653799	0.0657871	0.947547	0.997237
PF3D7_0102800	conserved Plasmodium protein, unknown function	0.217223	0.506397	0.428958	0.667954	0.984785
PF3D7_0102900	aspartate--tRNA ligase	0.123571	0.418231	0.295461	0.767642	0.984785
PF3D7_0103000	vacuolar protein sorting-associated protein VTA1, putative	0.300456	0.404064	0.743585	0.457128	0.984785
PF3D7_0103100	vacuolar protein sorting-associated protein 51, putative	-0.286132	0.405623	-0.705415	0.480552	0.984785
PF3D7_0103200	nucleoside transporter 4	-0.142571	0.373572	-0.381643	0.702726	0.984785
PF3D7_0103300	conserved Plasmodium protein, unknown function	0.217373	0.436521	0.497967	0.618507	0.984785
PF3D7_0103400	zinc-carboxypeptidase, putative	0.10069	0.37414	0.269123	0.787835	0.984785
PF3D7_0103500	conserved Plasmodium protein, unknown function	0.138125	0.654326	0.211095	0.832813	0.993655
PF3D7_0103600	ATP-dependent RNA helicase, putative	0.295596	0.389935	0.758066	0.448411	0.984785
PF3D7_0103700	L-seryl-tRNA(Sec) kinase, putative	0.184477	0.723928	0.254828	0.798856	0.987254
PF3D7_0103800	actin-related protein	-0.409718	0.494774	-0.828091	0.407619	0.984785
PF3D7_0103900	parasite-infected erythrocyte surface protein	-0.207214	0.374203	-0.553748	0.579751	0.984785
PF3D7_0104000	thrombospondin-related sporozoite protein	-0.35307	0.418535	-0.843584	0.398902	0.984785
PF3D7_0104100	conserved Plasmodium membrane protein, unknown function	-0.201699	0.485504	-0.415442	0.677818	0.984785
PF3D7_0104200	StAR-related lipid transfer protein	0.0212977	0.453283	0.0469855	0.962525	0.997237
PF3D7_0104300	ubiquitin carboxyl-terminal hydrolase 1, putative	0.599107	0.740468	0.809093	0.418462	0.984785
PF3D7_0104400	4-hydroxy-3-methylbut-2-enyl diphosphate reductase	-0.199281	0.421031	-0.473316	0.635988	0.984785
PF3D7_0104500	conserved protein, unknown function	0.0555899	0.47092	0.118045	0.906032	0.997237
PF3D7_0104600	conserved Plasmodium protein, unknown function	-0.138341	0.915247	-0.151151	0.879857	0.997237
PF3D7_0104700	major facilitator superfamily-related transporter, putative	-0.90763	0.574225	-1.58062	0.113966	0.984785
PF3D7_0104800	novel putative transporter 1, putative	-0.0263521	0.426613	-0.0617706	0.950746	0.997237
PF3D7_0105100	conserved Apicomplexan protein, unknown function	0.227954	0.662237	0.344218	0.730682	0.984785
PF3D7_0105200	RAP protein, putative	0.138645	0.471461	0.294075	0.768701	0.984785
PF3D7_0105300	cyclase-associated protein	0.281038	0.49957	0.562559	0.573735	0.984785
PF3D7_0105400.1	conserved Plasmodium protein, unknown function	0.67667	0.601994	1.12405	0.260992	0.984785
PF3D7_0105500	conserved Plasmodium protein, unknown function	0.789523	0.763202	1.03449	0.300908	0.984785
PF3D7_0105600	conserved Plasmodium protein, unknown function	1.12579	0.454017	2.47961	0.0131525	0.709675
PF3D7_0105700	asparagine-rich antigen Pfa35-2	0.734851	0.793788	0.925752	0.354575	0.984785
PF3D7_0105800	conserved Plasmodium protein, unknown function	0.917589	0.332601	2.75883	0.00580087	0.581737
PF3D7_0105900	3'-5' exonuclease, putative	0.187369	0.468314	0.400092	0.689089	0.984785
PF3D7_0106000	conserved Plasmodium protein, unknown function	0.341447	0.426294	0.800966	0.423151	0.984785
PF3D7_0106100	V-type proton ATPase subunit C, putative	0.311185	0.402126	0.77385	0.439019	0.984785
PF3D7_0106200	conserved Plasmodium protein, unknown function	1.40226	0.489496	2.86471	0.00417392	0.568216
PF3D7_0106300	calcium-transporting ATPase	-0.435576	0.291144	-1.49608	0.134632	0.984785
PF3D7_0106400	pre-rRNA-processing protein TSR2, putative	-0.17973	0.451707	-0.397891	0.690711	0.984785
PF3D7_0106500	conserved Plasmodium protein, unknown function	0.729461	0.467124	1.5616	0.118382	0.984785
PF3D7_0106600	conserved Plasmodium protein, unknown function	-0.729114	0.657579	-1.10878	0.267523	0.984785
PF3D7_0106700	small ribosomal subunit assembling AARP2 protein	-0.0700336	0.664906	-0.105329	0.916115	0.997237
PF3D7_0106800	ras-related protein Rab-5C	0.258437	0.426899	0.605382	0.544925	0.984785
PF3D7_0106900	2-C-methyl-D-erythritol 4-phosphate cytidylyltransferase, putative	-0.0788392	0.441076	-0.178743	0.85814	0.997237
PF3D7_0107000.1	centrin-1	0.0828404	0.391271	0.211722	0.832324	0.993648
PF3D7_0107100	conserved Plasmodium protein, unknown function	0.119638	0.499704	0.239417	0.810782	0.988293
PF3D7_0107200	carbon catabolite repressor protein 4, putative	-1.44382	0.628909	-2.29575	0.0216901	0.827161
PF3D7_0107300	conserved Plasmodium protein, unknown function	-1.17291	0.448644	-2.61434	0.00894013	0.622735
PF3D7_0107400	conserved Plasmodium protein, unknown function	-0.42136	0.393118	-1.07184	0.283792	0.984785
PF3D7_0107500	lipid/sterol:H+ symporter	-0.18049	0.425691	-0.423994	0.67157	0.984785
PF3D7_0107600	eukaryotic translation initiation factor 2-alpha kinase 2, putative	0.599598	0.649871	0.922641	0.356194	0.984785
PF3D7_0107700	OST3/OST6 domain-containing protein, putative	0.448824	0.803947	0.558276	0.576656	0.984785
PF3D7_0107800	double-strand break repair protein MRE11	0.654292	0.51862	1.2616	0.207092	0.984785
PF3D7_0107900	conserved Plasmodium protein, unknown function	-0.0421998	0.568139	-0.0742773	0.94079	0.997237
PF3D7_0108000	proteasome subunit beta type-3, putative	-0.19156	0.438833	-0.43652	0.662459	0.984785
PF3D7_0108100	conserved Plasmodium protein, unknown function	-0.123624	0.411882	-0.300144	0.764067	0.984785
PF3D7_0108300	conserved Plasmodium protein, unknown function	0.178114	0.677526	0.262889	0.792636	0.985857
PF3D7_0108400.1	mitochondrial carrier protein, putative	0.138665	0.552477	0.250987	0.801824	0.987254
PF3D7_0108500	conserved Plasmodium protein, unknown function	-0.0487343	0.572174	-0.0851739	0.932123	0.997237
PF3D7_0108600	conserved Plasmodium protein, unknown function	0.0347545	0.382202	0.0909323	0.927546	0.997237
PF3D7_0108700	secreted ookinete protein, putative	0.13839	0.400997	0.345116	0.730007	0.984785
PF3D7_0108800	conserved Plasmodium protein, unknown function	0.244007	0.321081	0.759952	0.447283	0.984785
PF3D7_0109000	photosensitized INA-labeled protein PHIL1	-0.379694	0.343189	-1.10637	0.268567	0.984785
PF3D7_0109100	LCCL domain-containing protein	-0.316742	0.392621	-0.806737	0.419818	0.984785
PF3D7_0109200	cleavage and polyadenylation specificity factor subunit 5, putative	0.0606185	0.41776	0.145104	0.884629	0.997237
PF3D7_0109300	fatty acid elongation protein, GNS1/SUR4 family, putative	0.61273	0.709678	0.863392	0.387922	0.984785
PF3D7_0109400	tubulin-specific chaperone a, putative	-0.696496	0.616812	-1.12919	0.258819	0.984785
PF3D7_0109500	N-acetyltransferase, GNAT family, putative	-0.0883799	0.510661	-0.17307	0.862597	0.997237
PF3D7_0109600	cold-shock protein, putative	-0.112755	0.483882	-0.233021	0.815745	0.989706
PF3D7_0109700	rRNA biogenesis protein RRP36, putative	-0.485333	0.665537	-0.729236	0.465857	0.984785
PF3D7_0109800	phenylalanine--tRNA ligase alpha subunit	-0.37388	0.317643	-1.17704	0.239179	0.984785
PF3D7_0109850	phosphatidate cytidylyltransferase, putative	0.0189548	0.479614	0.0395209	0.968475	0.998218
PF3D7_0109950	conserved Plasmodium protein, unknown function	0.0190843	0.431302	0.0442481	0.964707	0.997237
PF3D7_0110000	conserved Plasmodium protein, unknown function	-0.795575	0.624387	-1.27417	0.202603	0.984785
PF3D7_0110100	selenocysteine-specific elongation factor selB homologue, putative	0.525557	0.54321	0.967503	0.333293	0.984785
PF3D7_0110200	FAD-linked sulfhydryl oxidase ERV1, putative	0.399025	0.45784	0.871539	0.38346	0.984785
PF3D7_0110400	DNA-directed RNA polymerase II subunit RPB9, putative	0.167165	0.500093	0.334268	0.738177	0.984785
PF3D7_0110500	bromodomain protein, putative	0.308025	0.670811	0.459183	0.646103	0.984785
PF3D7_0110600	phosphatidylinositol-4-phosphate 5-kinase	0.0655575	0.471608	0.139009	0.889443	0.997237
PF3D7_0110700	chromatin assembly factor 1 protein WD40 domain, putative	-0.169892	0.321983	-0.527642	0.597748	0.984785
PF3D7_0110800	transcription initiation factor TFIIB, putative	0.352105	0.339292	1.03776	0.299381	0.984785
PF3D7_0110900	adenylate kinase-like protein 1	0.240035	0.633514	0.378895	0.704766	0.984785
PF3D7_0111000	kinesin-8, putative	-0.24517	0.406191	-0.603582	0.546122	0.984785
PF3D7_0111200	conserved Plasmodium protein, unknown function	0.336711	0.697391	0.482814	0.629228	0.984785
PF3D7_0111300	P-loop containing nucleoside triphosphate hydrolase, putative	0.27581	0.358211	0.769966	0.44132	0.984785
PF3D7_0111400	conserved Plasmodium protein, unknown function	1.29867	0.564283	2.30146	0.0213658	0.820965
PF3D7_0111500	UMP-CMP kinase, putative	0.0812792	0.417232	0.194806	0.845545	0.996939
PF3D7_0111600	conserved Plasmodium protein, unknown function	-0.286444	0.763969	-0.374943	0.707703	0.984785
PF3D7_0111700	conserved Plasmodium protein, unknown function	2.09404	1.81583	1.15321	0.248823	0.984785
PF3D7_0111800	eukaryotic translation initiation factor 4E, putative	0.180633	0.460172	0.392534	0.694664	0.984785
PF3D7_0111900	conserved protein, unknown function	-0.102189	0.404368	-0.252712	0.80049	0.987254
PF3D7_0112000	TatD-like deoxyribonuclease	0.421689	0.55949	0.753703	0.451028	0.984785
PF3D7_0112100	conserved Plasmodium protein, unknown function	0.522556	0.834365	0.626292	0.531123	0.984785
PF3D7_0112200	multidrug resistance-associated protein 1	-0.441879	0.44058	-1.00295	0.315886	0.984785
PF3D7_0112800	Plasmodium exported protein (hyp11), unknown function	-0.612853	0.611171	-1.00275	0.315981	0.984785
PF3D7_0112900	Plasmodium exported protein, unknown function	-0.0352829	0.677981	-0.0520411	0.958496	0.997237
PF3D7_0113000	glutamic acid-rich protein	-0.66912	0.543255	-1.23169	0.218066	0.984785
PF3D7_0113100	surface-associated interspersed protein 1.1 (SURFIN 1.1)	0.523011	1.23598	0.423156	0.672181	0.984785
PF3D7_0113200	Plasmodium exported protein, unknown function	0.445733	0.548619	0.812463	0.416526	0.984785
PF3D7_0113300	Plasmodium exported protein (hyp1), unknown function	-0.378459	0.424477	-0.891591	0.372612	0.984785
PF3D7_0113400	Plasmodium exported protein, unknown function	0.9315	0.735694	1.26615	0.205459	0.984785
PF3D7_0113600	surface-associated interspersed protein 1.2 (SURFIN 1.2), pseudogene	-0.0389969	0.831423	-0.0469039	0.96259	0.997237
PF3D7_0113700	heat shock protein 40, type II	0.114671	0.336015	0.341269	0.732901	0.984785
PF3D7_0113800	DBL containing protein, unknown function	-0.415927	0.831732	-0.500074	0.617023	0.984785
PF3D7_0113900	CX3CL1-binding protein 1	0.0347995	0.686996	0.0506545	0.959601	0.997237
PF3D7_0114000	exported protein family 1	0.722115	1.03515	0.697596	0.48543	0.984785
PF3D7_0114100	Pfmc-2TM Maurer's cleft two transmembrane protein	-0.317124	1.30929	-0.242212	0.808616	0.988293
PF3D7_0114200	exported protein family 3	1.07175	3.58252	0.29916	0.764818	0.984785
PF3D7_0114300	exported protein family 4, pseudogene	1.01671	2.89745	0.350897	0.725666	0.984785
PF3D7_0114500	Plasmodium exported protein (hyp10), unknown function	1.61613	0.992366	1.62856	0.103405	0.984785
PF3D7_0114800	Plasmodium exported protein (hyp7), unknown function	0.586895	3.45432	0.169902	0.865087	0.997237
PF3D7_0114900	Plasmodium exported protein, unknown function, pseudogene	0.311559	1.41502	0.22018	0.825731	0.991006
PF3D7_0115000	surface-associated interspersed protein 1.3 (SURFIN 1.3)	0.869739	0.763255	1.13951	0.254489	0.984785
PF3D7_0115100	Plasmodium exported protein (PHISTa), unknown function	-0.421175	0.740461	-0.568801	0.569492	0.984785
PF3D7_0115150	Plasmodium exported protein, unknown function, pseudogene	-0.0281557	1.92569	-0.0146211	0.988334	0.998373
PF3D7_0202100	liver stage associated protein 2	-0.0252309	0.346429	-0.0728314	0.94194	0.997237
PF3D7_0202200	EMP1-trafficking protein	-0.16247	0.458707	-0.35419	0.723196	0.984785
PF3D7_0202300	Plasmodium exported protein (hyp11), unknown function	2.04812	1.05223	1.94646	0.0515991	0.984785
PF3D7_0202400	translation-enhancing factor	0.1592	0.714206	0.222905	0.823609	0.991006
PF3D7_0202500	early transcribed membrane protein 2	-0.564816	0.438576	-1.28784	0.197802	0.984785
PF3D7_0202600.1	nucleic acid binding protein, putative	-0.886979	0.449328	-1.97401	0.0483802	0.973748
PF3D7_0202700	octaprenyl pyrophosphate synthase	0.68474	0.376002	1.82111	0.0685902	0.984785
PF3D7_0202800	conserved Plasmodium protein, unknown function	1.08772	0.502976	2.16258	0.0305737	0.852033
PF3D7_0202900	palmitoyltransferase DHHC12, putative	0.695366	0.482556	1.44101	0.149583	0.984785
PF3D7_0203000	repetitive organellar protein, putative	0.658722	0.668536	0.98532	0.324467	0.984785
PF3D7_0203100	protein kinase, putative	0.427105	0.546914	0.780936	0.43484	0.984785
PF3D7_0203200	conserved Plasmodium protein, unknown function	0.421822	0.5363	0.786541	0.431551	0.984785
PF3D7_0203300	ERCC1 nucleotide excision repair protein, putative	-0.230751	0.483464	-0.477287	0.633158	0.984785
PF3D7_0203400	conserved Plasmodium protein, unknown function	-0.404349	0.432787	-0.934291	0.350154	0.984785
PF3D7_0203600	conserved Plasmodium protein, unknown function	-0.859198	0.744148	-1.15461	0.248252	0.984785
PF3D7_0203700	protein MAK16, putative	-0.377613	0.4475	-0.843827	0.398766	0.984785
PF3D7_0203800	conserved Plasmodium protein, unknown function	-0.468129	0.704478	-0.664505	0.506367	0.984785
PF3D7_0203900	5'-3' exonuclease, N-terminal resolvase-like domain, putative	0.412865	0.417513	0.988867	0.322728	0.984785
PF3D7_0204000	condensin-2 complex subunit H2, putative	0.447137	0.749848	0.596304	0.550972	0.984785
PF3D7_0204100	conserved Plasmodium protein, unknown function	-0.136803	0.446277	-0.306543	0.759191	0.984785
PF3D7_0204200	conserved Plasmodium protein, unknown function	0.182723	0.412327	0.443151	0.657656	0.984785
PF3D7_0204300	conserved Plasmodium protein, unknown function	0.226469	0.671001	0.33751	0.735733	0.984785
PF3D7_0204400	dynein light chain, putative	0.0764947	1.17021	0.0653682	0.947881	0.997237
PF3D7_0204500	aspartate transaminase	0.728671	0.488357	1.49209	0.135676	0.984785
PF3D7_0204600	5'-3' exonuclease, putative	-1.01309	0.429177	-2.36055	0.0182481	0.7705
PF3D7_0204700	hexose transporter	0.15081	0.422435	0.357001	0.721091	0.984785
PF3D7_0204800	3'-5' exonuclease, putative	-0.557411	0.426956	-1.30555	0.191707	0.984785
PF3D7_0204900	2-methoxy-6-polyprenyl-1,4-benzoquinol methylase, mitochondrial, putative	-0.494549	0.388893	-1.27168	0.203486	0.984785
PF3D7_0205000	conserved Plasmodium protein, unknown function	0.705462	1.04566	0.674655	0.499895	0.984785
PF3D7_0205100	conserved Plasmodium protein, unknown function	0.0381986	0.611458	0.0624714	0.950187	0.997237
PF3D7_0205200	conserved Plasmodium protein, unknown function	0.71476	0.615306	1.16163	0.245384	0.984785
PF3D7_0205300	conserved Plasmodium protein, unknown function	0.195388	0.90776	0.215242	0.829579	0.993067
PF3D7_0205400	PCI domain-containing protein, putative	0.828519	0.529815	1.56379	0.117867	0.984785
PF3D7_0205500	DNA-directed RNA polymerase II 16 kDa subunit, putative	-0.23406	0.360639	-0.649013	0.51633	0.984785
PF3D7_0205600	conserved Plasmodium protein, unknown function	0.523392	0.422239	1.23956	0.215137	0.984785
PF3D7_0205700.1	RNA-binding protein, putative	-0.276199	0.429398	-0.643223	0.520079	0.984785
PF3D7_0205800	PH domain-containing protein, putative	-1.01891	0.464342	-2.1943	0.0282139	0.836885
PF3D7_0205900	26S proteasome regulatory subunit RPN1, putative	-0.0554795	0.249588	-0.222284	0.824093	0.991006
PF3D7_0206000	DNA repair protein RAD2, putative	0.297604	0.479838	0.620218	0.535114	0.984785
PF3D7_0206100	cysteine desulfuration protein SufE	0.0203318	0.402577	0.0505042	0.959721	0.997237
PF3D7_0206200	pantothenate transporter	-0.179739	0.44853	-0.400729	0.688619	0.984785
PF3D7_0206300	pentafunctional AROM polypeptide, putative, pseudogene	0.632581	0.472072	1.34001	0.180243	0.984785
PF3D7_0206500	conserved Plasmodium protein, unknown function	0.074801	0.643532	0.116235	0.907466	0.997237
PF3D7_0206600	DNA-directed RNA polymerase III subunit RPC10, putative	0.965102	0.801151	1.20464	0.22834	0.984785
PF3D7_0206700	adenylosuccinate lyase	-0.289434	0.475248	-0.609017	0.542513	0.984785
PF3D7_0206800	merozoite surface protein 2	0.0487029	0.356639	0.136561	0.891378	0.997237
PF3D7_0206900.1	merozoite surface protein 5	0.0511374	0.401779	0.127277	0.898721	0.997237
PF3D7_0207000	merozoite surface protein 4	0.363036	0.510295	0.711425	0.476821	0.984785
PF3D7_0207100	conserved Plasmodium protein, unknown function	0.198775	0.395827	0.502177	0.615543	0.984785
PF3D7_0207200	iron-sulfur assembly protein, putative	-0.332909	0.541942	-0.614289	0.539024	0.984785
PF3D7_0207300	serine repeat antigen 8	-1.18022	0.812142	-1.45322	0.146162	0.984785
PF3D7_0207400	serine repeat antigen 7	0.039326	0.380726	0.103292	0.917731	0.997237
PF3D7_0207500	serine repeat antigen 6	-0.20827	0.501175	-0.415563	0.67773	0.984785
PF3D7_0207600	serine repeat antigen 5	0.198235	0.402535	0.492467	0.622389	0.984785
PF3D7_0207700	serine repeat antigen 4	0.0595316	0.430533	0.138274	0.890024	0.997237
PF3D7_0207800	serine repeat antigen 3	-0.120221	0.418776	-0.287077	0.774053	0.984785
PF3D7_0207900	serine repeat antigen 2	0.784586	0.419834	1.8688	0.0616503	0.984785
PF3D7_0208000	serine repeat antigen 1	0.462917	0.330207	1.4019	0.160946	0.984785
PF3D7_0208100.1	conserved Plasmodium protein, unknown function	0.297363	0.476597	0.623929	0.532674	0.984785
PF3D7_0208200	KRR1 small subunit processome component, putative	-0.714096	0.316065	-2.25933	0.0238626	0.833364
PF3D7_0208300	conserved Plasmodium protein, unknown function	0.171259	0.469518	0.364756	0.715294	0.984785
PF3D7_0208400	conserved Plasmodium protein, unknown function	0.427397	0.396772	1.07719	0.281397	0.984785
PF3D7_0208500	acyl carrier protein	-0.338562	0.39762	-0.851469	0.394509	0.984785
PF3D7_0208600	ribosome-recycling factor	0.19636	0.460295	0.426595	0.669674	0.984785
PF3D7_0208700.1	conserved Plasmodium protein, unknown function, unspecified product	0.87953	0.419474	2.09675	0.0360161	0.903859
PF3D7_0208800	conserved Plasmodium protein, unknown function	-0.419745	0.660002	-0.635975	0.524792	0.984785
PF3D7_0208900	6-cysteine protein	-0.186301	0.919432	-0.202626	0.839427	0.995458
PF3D7_0209000	6-cysteine protein	0.810792	0.82026	0.988456	0.322929	0.984785
PF3D7_0209100	phospholipase A2, putative	-0.472311	0.277363	-1.70286	0.0885935	0.984785
PF3D7_0209200	3'exoribonuclease, putative	0.277512	0.393927	0.704475	0.481137	0.984785
PF3D7_0209300	2C-methyl-D-erythritol 2,4-cyclodiphosphate synthase	-0.35405	0.493548	-0.717356	0.473154	0.984785
PF3D7_0209400	conserved protein, unknown function	-0.0307093	0.340292	-0.0902439	0.928093	0.997237
PF3D7_0209500	conserved Plasmodium protein, unknown function	0.81334	0.518168	1.56964	0.116498	0.984785
PF3D7_0209600	transporter, putative	0.262625	0.361583	0.72632	0.467642	0.984785
PF3D7_0209700	RING zinc finger protein, putative	-0.284668	0.337439	-0.843611	0.398887	0.984785
PF3D7_0209800	ATP-dependent RNA helicase UAP56	-0.345478	0.272195	-1.26923	0.20436	0.984785
PF3D7_0210000	secretory complex protein 61 gamma subunit	-0.431639	0.344787	-1.2519	0.210606	0.984785
PF3D7_0210100.1	60S ribosomal protein L37ae, putative	-0.178216	0.328917	-0.541826	0.587938	0.984785
PF3D7_0210200	conserved Plasmodium protein, unknown function	0.387483	0.350802	1.10456	0.269349	0.984785
PF3D7_0210300	monocarboxylate transporter, putative	-0.153144	0.403134	-0.379883	0.704032	0.984785
PF3D7_0210400	50S ribosomal protein L33, putative	0.0571169	0.500298	0.114166	0.909106	0.997237
PF3D7_0210500	conserved Plasmodium protein, unknown function	0.389346	0.668236	0.582648	0.56013	0.984785
PF3D7_0210600	conserved Plasmodium protein, unknown function	-0.212583	0.37778	-0.562717	0.573628	0.984785
PF3D7_0210700	syntaxin, Qa-SNARE family	0.169931	0.589949	0.288043	0.773314	0.984785
PF3D7_0210800	conserved Plasmodium protein, unknown function	0.0789977	0.373062	0.211755	0.832298	0.993648
PF3D7_0210900	conserved Plasmodium protein, unknown function	0.256591	0.436631	0.58766	0.556761	0.984785
PF3D7_0211100	conserved Plasmodium protein, unknown function	0.436911	0.726904	0.601057	0.547802	0.984785
PF3D7_0211200	ras-related protein Rab-5A	-0.346017	0.482155	-0.717646	0.472976	0.984785
PF3D7_0211300	ubiquinol-cytochrome-c reductase complex assembly factor 1, putative	-0.671523	0.613354	-1.09484	0.273588	0.984785
PF3D7_0211400	beta-ketoacyl-ACP synthase III	0.520984	0.584276	0.891674	0.372568	0.984785
PF3D7_0211500	GAF domain-related protein, putative	0.561786	0.450176	1.24792	0.212059	0.984785
PF3D7_0211600	UDP-N-acetylglucosamine transferase subunit ALG14, putative	-0.164715	1.05543	-0.156064	0.875983	0.997237
PF3D7_0211700	tyrosine kinase-like protein, putative	0.298122	0.412728	0.722321	0.470097	0.984785
PF3D7_0211800	asparagine--tRNA ligase	-0.274196	0.337253	-0.813029	0.416202	0.984785
PF3D7_0211900	conserved Plasmodium protein, unknown function	0.237543	0.415696	0.571434	0.567705	0.984785
PF3D7_0212000	GDP-fructose:GMP antiporter, putative	-0.154979	0.420647	-0.36843	0.712553	0.984785
PF3D7_0212100	conserved Plasmodium protein, unknown function	0.572559	0.648496	0.882903	0.377289	0.984785
PF3D7_0212200	ribosomal protein L12, mitochondrial, putative	-0.0880926	0.38856	-0.226715	0.820645	0.991006
PF3D7_0212300	peptide chain release factor subunit 1, putative	-0.562049	0.34077	-1.64935	0.0990762	0.984785
PF3D7_0212400	conserved Plasmodium membrane protein, unknown function	0.0783014	0.3499	0.223782	0.822927	0.991006
PF3D7_0212500	conserved Plasmodium protein, unknown function	0.568341	0.458348	1.23998	0.214984	0.984785
PF3D7_0212600	secreted protein with altered thrombospondin repeat domain	0.112355	0.355714	0.315858	0.75211	0.984785
PF3D7_0212700	SRR1-like protein	-0.318283	0.477792	-0.666154	0.505312	0.984785
PF3D7_0212800	multidrug efflux pump, putative	-0.397633	0.584784	-0.679964	0.496527	0.984785
PF3D7_0212900	arginyl-tRNA--protein transferase	-0.0926188	0.388654	-0.238307	0.811643	0.988867
PF3D7_0213000	conserved Plasmodium protein, unknown function	-0.171872	0.406503	-0.422806	0.672437	0.984785
PF3D7_0213100	protein SIS1	-0.231771	0.412398	-0.562008	0.57411	0.984785
PF3D7_0213200	conserved Plasmodium protein, unknown function	0.689438	0.44655	1.54392	0.122608	0.984785
PF3D7_0213300	conserved Plasmodium protein, unknown function	-0.293123	0.584848	-0.501194	0.616234	0.984785
PF3D7_0213400	protein kinase 7	0.0774987	0.45591	0.169987	0.865021	0.997237
PF3D7_0213500	tetratricopeptide repeat protein, putative	0.295932	0.415724	0.711846	0.47656	0.984785
PF3D7_0213600	conserved Plasmodium protein, unknown function	-0.615643	0.60079	-1.02472	0.305494	0.984785
PF3D7_0213700	conserved protein, unknown function	-0.634517	0.638552	-0.993681	0.320378	0.984785
PF3D7_0213800	conserved Plasmodium protein, unknown function	-0.668928	0.654852	-1.0215	0.30702	0.984785
PF3D7_0213900	conserved Plasmodium protein, unknown function	-0.186605	0.728556	-0.25613	0.797851	0.987254
PF3D7_0214000	T-complex protein 1 subunit theta	-0.480681	0.368684	-1.30377	0.19231	0.984785
PF3D7_0214100	protein transport protein SEC31	0.5017	0.672997	0.745471	0.455987	0.984785
PF3D7_0214200	mitochondrial ribosomal protein L13 precursor, putative	-0.322376	0.350858	-0.918824	0.358188	0.984785
PF3D7_0214300	conserved Plasmodium protein, unknown functio	0.801493	1.03633	0.773395	0.439289	0.984785
PF3D7_0214400	conserved Plasmodium protein, unknown functio	0.166217	0.632288	0.262882	0.792641	0.985857
PF3D7_0214500	conserved Plasmodium protein, unknown functio	1.34484	0.960261	1.40049	0.161367	0.984785
PF3D7_0214600	serine/threonine protein kinase, putative	0.447412	0.512171	0.873559	0.382359	0.984785
PF3D7_0214700	conserved Plasmodium protein, unknown function	0.418601	0.398573	1.05025	0.293604	0.984785
PF3D7_0214800	conserved Plasmodium membrane protein, unknown function	-0.0710147	0.388704	-0.182696	0.855036	0.997237
PF3D7_0214900	rhoptry neck protein 6	0.595586	0.419398	1.4201	0.15558	0.984785
PF3D7_0215000	acyl-CoA synthetase	-0.0124598	0.481637	-0.0258696	0.979361	0.998218
PF3D7_0215100	RING zinc finger protein, putative	-0.220757	0.457205	-0.482839	0.62921	0.984785
PF3D7_0215200	conserved Plasmodium protein, unknown function	-0.573623	0.450343	-1.27375	0.202752	0.984785
PF3D7_0215300	acyl-CoA synthetase	0.09159	0.5163	0.177397	0.859197	0.997237
PF3D7_0215400	conserved Plasmodium protein, unknown function	-0.179688	0.561469	-0.320032	0.748944	0.984785
PF3D7_0215500	conserved Plasmodium protein, unknown function	0.515176	0.523824	0.983491	0.325366	0.984785
PF3D7_0215600	conserved Plasmodium protein, unknown function	0.0262491	0.491889	0.0533639	0.957442	0.997237
PF3D7_0215700	DNA-directed RNA polymerase II subunit RPB2, putative	-0.468353	0.404892	-1.15674	0.247381	0.984785
PF3D7_0215800	origin recognition complex subunit 5	-0.573722	0.341416	-1.68042	0.0928763	0.984785
PF3D7_0215900	palmitoyltransferase DHHC11, putative	0.639673	0.791432	0.808247	0.418948	0.984785
PF3D7_0216000	DEAD/DEAH box helicase, putative	0.237447	0.900704	0.263624	0.79207	0.985857
PF3D7_0216100	conserved Plasmodium protein, unknown function	0.150916	0.51485	0.293126	0.769426	0.984785
PF3D7_0216200	conserved Plasmodium protein, unknown function	0.593746	0.46704	1.2713	0.203623	0.984785
PF3D7_0216300	conserved Plasmodium protein, unknown function	-0.136447	0.642163	-0.212481	0.831732	0.993648
PF3D7_0216400	vacuolar protein sorting-associated protein 45, putative	0.426065	0.413549	1.03026	0.302886	0.984785
PF3D7_0216500	conserved Plasmodium protein, unknown function	0.562433	0.439023	1.2811	0.200157	0.984785
PF3D7_0216600	MtN3-like protein	-0.253753	0.301015	-0.842991	0.399233	0.984785
PF3D7_0216700.1	autophagy-related protein 11, putative	0.756421	0.74181	1.0197	0.307873	0.984785
PF3D7_0216800	TMEM121 domain-containing protein, putative	-0.232006	0.409986	-0.565888	0.57147	0.984785
PF3D7_0216900	conserved Plasmodium protein, unknown function	0.927707	0.61044	1.51973	0.128578	0.984785
PF3D7_0217000	conserved Plasmodium membrane protein, unknown function	0.0218565	0.478527	0.0456745	0.96357	0.997237
PF3D7_0217100	ATP synthase F1, alpha subunit	-0.529362	0.333836	-1.58569	0.112809	0.984785
PF3D7_0217200	conserved Plasmodium protein, unknown function	0.923419	0.629465	1.46699	0.142379	0.984785
PF3D7_0217300	AP-2 complex subunit sigma, putative	1.16598	0.48316	2.41324	0.0158114	0.749055
PF3D7_0217400	conserved Plasmodium protein, unknown function	0.0260246	0.50447	0.051588	0.958857	0.997237
PF3D7_0217500	calcium-dependent protein kinase 1	-0.394216	0.540294	-0.729633	0.465615	0.984785
PF3D7_0217600	conserved Plasmodium protein, unknown function	0.239078	0.396621	0.602787	0.54665	0.984785
PF3D7_0217700	E2F-associated phosphoprotein, putative	-0.401953	0.689818	-0.582695	0.560099	0.984785
PF3D7_0217800	40S ribosomal protein S26	-0.177923	0.330632	-0.538132	0.590486	0.984785
PF3D7_0217900	conserved Plasmodium protein, unknown function	-0.359034	0.457042	-0.785559	0.432126	0.984785
PF3D7_0218000	replication factor C subunit 2, putative	-0.0266814	0.442095	-0.0603523	0.951875	0.997237
PF3D7_0218100	conserved Plasmodium membrane protein, unknown function	1.08002	0.707254	1.52707	0.126744	0.984785
PF3D7_0218200	conserved Plasmodium protein, unknown function	1.44466	0.427666	3.37802	0.000730093	0.271611
PF3D7_0218300	rRNA methyltransferase, putative	0.140235	0.312636	0.448556	0.653752	0.984785
PF3D7_0218400	ATP-dependent RNA helicase DDX47, putative	-0.420243	0.495102	-0.848802	0.395992	0.984785
PF3D7_0218500	small nuclear ribonucleoprotein Sm D2, putative	-0.410535	0.423811	-0.968676	0.332707	0.984785
PF3D7_0218600	patatin-like phospholipase, putative	-0.239362	0.323508	-0.739894	0.459364	0.984785
PF3D7_0218700	pre-mRNA-processing protein 45, putative	0.269985	0.495	0.545423	0.585462	0.984785
PF3D7_0219100	conserved protein, unknown function	-0.226424	0.423654	-0.534455	0.593027	0.984785
PF3D7_0219200	40S ribosomal protein S30	-0.328485	0.414689	-0.792124	0.428288	0.984785
PF3D7_0219300	conserved Plasmodium protein, unknown function	0.0663376	0.491537	0.134959	0.892644	0.997237
PF3D7_0219400.1	ribosome associated membrane protein RAMP4, putative, unspecified product	-0.329766	0.680769	-0.484402	0.628101	0.984785
PF3D7_0219500	pseudouridine synthase, putative	-0.176601	0.449147	-0.393191	0.694178	0.984785
PF3D7_0219600	replication factor C subunit 1, putative	-0.193821	0.419108	-0.462461	0.643751	0.984785
PF3D7_0219700	Plasmodium exported protein (PHISTc), unknown function	0.116892	0.586861	0.199181	0.842121	0.996091
PF3D7_0219800	Plasmodium exported protein (PHISTc), unknown function	0.229569	0.451789	0.508134	0.61136	0.984785
PF3D7_0219900	Plasmodium exported protein, unknown function	0.0852664	0.515795	0.16531	0.8687	0.997237
PF3D7_0220000	liver stage antigen 3	0.588836	0.796967	0.738846	0.460001	0.984785
PF3D7_0220100	DnaJ protein, putative	-0.0115289	0.544642	-0.0211678	0.983112	0.998218
PF3D7_0220200	Plasmodium exported protein, unknown function	-0.301779	0.349381	-0.863753	0.387724	0.984785
PF3D7_0220300	Plasmodium exported protein, unknown function	0.440804	0.638558	0.690312	0.489998	0.984785
PF3D7_0220400	DnaJ protein, putative, pseudogene	0.154419	0.590298	0.261596	0.793633	0.986374
PF3D7_0220500	Plasmodium exported protein (hyp2), unknown function	0.504703	0.472311	1.06858	0.285259	0.984785
PF3D7_0220600	Plasmodium exported protein (hyp9), unknown function	0.0829582	0.476789	0.173994	0.861871	0.997237
PF3D7_0220700	Plasmodium exported protein (hyp9), unknown function	0.878153	0.549683	1.59756	0.110141	0.984785
PF3D7_0220800	cytoadherence linked asexual protein 2	0.338388	0.557576	0.606891	0.543923	0.984785
PF3D7_0220900	Plasmodium exported protein, unknown function, pseudogene	1.38414	6.65628	0.207945	0.835272	0.994574
PF3D7_0221000	Plasmodium exported protein, unknown function	-1.0018	2.90229	-0.345176	0.729962	0.984785
PF3D7_0221100	Plasmodium exported protein, unknown function, pseudogene	0.343333	2.88801	0.118882	0.905369	0.997237
PF3D7_0221200	Plasmodium exported protein (hyp15), unknown function	0.958304	0.7763	1.23445	0.217035	0.984785
PF3D7_0221500	Pfmc-2TM Maurer's cleft two transmembrane protein, pseudogene	-1.56145	2.5613	-0.609633	0.542105	0.984785
PF3D7_0221600	Plasmodium exported protein, unknown function, pseudogene	-0.304086	6.74722	-0.0450683	0.964053	0.997237
PF3D7_0221700	Plasmodium exported protein, unknown function	0.877631	0.684418	1.2823	0.199736	0.984785
PF3D7_0221800	hypothetical protein	1.1799	1.7658	0.668194	0.50401	0.984785
PF3D7_0222000	exported protein family 1	1.66546	2.52471	0.659665	0.509469	0.984785
PF3D7_0222100	Pfmc-2TM Maurer's cleft two transmembrane protein	0.329107	1.72628	0.190645	0.848803	0.997237
PF3D7_0222200	exported protein family 3	-0.310816	1.80999	-0.171723	0.863655	0.997237
PF3D7_0222300	exported protein family 4, pseudogene	-0.556201	0.689599	-0.806557	0.419922	0.984785
PF3D7_0301000	acyl-CoA synthetase	0.646401	0.9478	0.682001	0.495238	0.984785
PF3D7_0301100	Plasmodium exported protein (hyp13), unknown function	-1.00657	2.25507	-0.446358	0.655339	0.984785
PF3D7_0301200	serine/threonine protein kinase, FIKK family	0.122968	0.446755	0.275247	0.783126	0.984785
PF3D7_0301300	epoxide hydrolase 1	-0.115947	0.504898	-0.229644	0.818368	0.990632
PF3D7_0301400	Plasmodium exported protein, unknown function	-0.267759	0.608552	-0.439994	0.659941	0.984785
PF3D7_0301500	Plasmodium exported protein, unknown function	-0.582228	0.466951	-1.24687	0.212445	0.984785
PF3D7_0301600	Plasmodium exported protein (hyp1), unknown function	-0.107926	0.459377	-0.23494	0.814255	0.989037
PF3D7_0301700	Plasmodium exported protein, unknown function	1.09045	0.408351	2.67036	0.00757692	0.588872
PF3D7_0301800	Plasmodium exported protein, unknown function	-0.286572	0.396856	-0.722107	0.470229	0.984785
PF3D7_0301900	conserved Plasmodium protein, unknown function	0.585856	0.650281	0.900927	0.367627	0.984785
PF3D7_0302000	pre-mRNA-splicing factor PRP46, putative	-0.400243	0.308311	-1.29818	0.194226	0.984785
PF3D7_0302100	serine/threonine protein kinase	0.33972	0.731618	0.46434	0.642404	0.984785
PF3D7_0302200	cytoadherence linked asexual protein 3.2	0.462765	0.676181	0.68438	0.493735	0.984785
PF3D7_0302500	cytoadherence linked asexual protein 3.1	0.155553	0.447238	0.347809	0.727983	0.984785
PF3D7_0302600	ABC transporter B family member 4, putative	0.554628	0.551374	1.0059	0.314463	0.984785
PF3D7_0302700	CDGSH iron-sulfur domain-containing protein, putative	0.191344	0.418565	0.457142	0.647569	0.984785
PF3D7_0302800	conserved Plasmodium protein, unknown function	-0.417741	0.434576	-0.961261	0.336421	0.984785
PF3D7_0302900	exportin-1, putative	-0.105974	0.275239	-0.385027	0.700218	0.984785
PF3D7_0303000	N-ethylmaleimide-sensitive fusion protein	-0.244816	0.47644	-0.513845	0.607361	0.984785
PF3D7_0303100	conserved Plasmodium protein, unknown function	-0.00267852	0.376045	-0.00712288	0.994317	0.999304
PF3D7_0303200	HAD superfamily protein, putative	0.814729	0.616829	1.32084	0.186556	0.984785
PF3D7_0303300	DNA-directed RNA polymerases I, II, and III subunit RPABC2, putative	-0.293	0.286587	-1.02238	0.306603	0.984785
PF3D7_0303400	palmitoyltransferase DHHC1	-0.0628811	0.375623	-0.167405	0.867052	0.997237
PF3D7_0303500	spindle pole body protein, putative	0.29449	0.335961	0.876561	0.380725	0.984785
PF3D7_0303600	plasmoredoxin	0.110545	1.00506	0.109988	0.912419	0.997237
PF3D7_0303700	lipoamide acyltransferase component of branched-chain alpha-keto acid dehydrogenase complex	-0.173893	0.297985	-0.583565	0.559513	0.984785
PF3D7_0303800	IBR domain protein, putative	-0.258797	0.458861	-0.563998	0.572756	0.984785
PF3D7_0303900	phosphatidylethanolamine-binding protein, putative	-0.276673	0.628566	-0.440165	0.659818	0.984785
PF3D7_0304000	inner membrane complex protein 1a, putative	-0.055921	0.565745	-0.0988449	0.921261	0.997237
PF3D7_0304100	inner membrane complex protein 1e, putative	-0.0385725	0.464523	-0.0830367	0.933822	0.997237
PF3D7_0304200	EH domain-containing protein	-0.246937	0.713245	-0.346217	0.72918	0.984785
PF3D7_0304300	conserved Plasmodium protein, unknown function	1.51136	0.650251	2.32428	0.0201105	0.814274
PF3D7_0304400.1	60S ribosomal protein L44	-0.232572	0.308723	-0.753334	0.451249	0.984785
PF3D7_0304500	1-cys-glutaredoxin-like protein-1	-0.399988	0.390662	-1.02387	0.305895	0.984785
PF3D7_0304600	circumsporozoite (CS) protein	0.989791	0.603128	1.6411	0.100778	0.984785
PF3D7_0304700	conserved Plasmodium protein, unknown function	-1.29957	0.633808	-2.05042	0.0403231	0.903859
PF3D7_0304800	conserved Plasmodium membrane protein, unknown function	0.534894	0.5984	0.893874	0.371389	0.984785
PF3D7_0304900	conserved Plasmodium protein, unknown function	0.517814	0.486249	1.06491	0.286915	0.984785
PF3D7_0305000	elongation factor Ts	-0.124067	0.639575	-0.193983	0.846189	0.997133
PF3D7_0305100	conserved Plasmodium protein, unknown function	0.673107	0.535482	1.25701	0.20875	0.984785
PF3D7_0305200	conserved Plasmodium protein, unknown function	1.32791	0.5263	2.52312	0.011632	0.675305
PF3D7_0305300	conserved Plasmodium membrane protein, unknown function	-0.29065	0.330185	-0.880263	0.378717	0.984785
PF3D7_0305400	conserved Plasmodium protein, unknown function	0.0460227	0.327595	0.140487	0.888276	0.997237
PF3D7_0305500	conserved Plasmodium protein, unknown function	-0.10585	0.331963	-0.31886	0.749833	0.984785
PF3D7_0305600	AP endonuclease (DNA-[apurinic or apyrimidinic site] lyase), putative	0.222294	0.326602	0.680628	0.496107	0.984785
PF3D7_0305700	ubiquitin-conjugating enzyme E2, putative	-0.0890648	0.422902	-0.210604	0.833196	0.993779
PF3D7_0305800	P-loop containing nucleoside triphosphate hydrolase, putative	-0.194721	0.516463	-0.377027	0.706153	0.984785
PF3D7_0305900	conserved Plasmodium protein, unknown function	0.196502	0.808482	0.24305	0.807966	0.988293
PF3D7_0306000	conserved Plasmodium protein, unknown function	-0.576161	0.607466	-0.948466	0.342892	0.984785
PF3D7_0306100	conserved Plasmodium protein, unknown function	0.369591	0.363289	1.01735	0.308988	0.984785
PF3D7_0306200	activator of Hsp90 ATPase	-0.0854542	0.534963	-0.159739	0.873087	0.997237
PF3D7_0306300	glutaredoxin 1	-0.600817	0.530121	-1.13336	0.257064	0.984785
PF3D7_0306400	FAD-dependent glycerol-3-phosphate dehydrogenase, putative	0.365839	0.31512	1.16095	0.245662	0.984785
PF3D7_0306500	conserved Plasmodium protein, unknown function	-0.277819	0.354614	-0.783442	0.433368	0.984785
PF3D7_0306600	conserved Plasmodium protein, unknown function	-0.142238	0.366631	-0.387959	0.698047	0.984785
PF3D7_0306700	membrane magnesium transporter, putative	-0.670379	0.561734	-1.19341	0.232709	0.984785
PF3D7_0306800	T-complex protein 1 subunit beta	-0.43712	0.412317	-1.06015	0.289074	0.984785
PF3D7_0306900	40S ribosomal protein S23, putative	-0.403673	0.316727	-1.27452	0.20248	0.984785
PF3D7_0307100	40S ribosomal protein S12, putative	-0.389467	0.543339	-0.716803	0.473496	0.984785
PF3D7_0307200	60S ribosomal protein L7, putative	0.0653896	0.356848	0.183242	0.854608	0.997237
PF3D7_0307300	microtubule-associated protein RP/EB family, putative	-0.7483	0.675424	-1.1079	0.267907	0.984785
PF3D7_0307400	ATP-dependent Clp protease proteolytic subunit	-0.387192	0.398362	-0.971961	0.33107	0.984785
PF3D7_0307500	conserved protein, unknown function	0.20036	0.456998	0.438426	0.661077	0.984785
PF3D7_0307600	conserved Plasmodium protein, unknown function	1.01268	0.413471	2.44922	0.0143167	0.726143
PF3D7_0307700	conserved Plasmodium protein, unknown function	1.13241	0.435039	2.60301	0.00924084	0.622735
PF3D7_0307800	conserved Plasmodium protein, unknown function	-0.543658	0.501965	-1.08306	0.278782	0.984785
PF3D7_0307900	conserved Plasmodium protein, unknown function	0.435944	0.569579	0.765379	0.444046	0.984785
PF3D7_0308000	DNA polymerase delta small subunit, putative	-0.25052	0.39053	-0.641489	0.521205	0.984785
PF3D7_0308100	zinc finger protein, putative	1.99326	0.556582	3.58125	0.000341949	0.264767
PF3D7_0308200	T-complex protein 1 subunit eta	-0.403414	0.485143	-0.831536	0.405671	0.984785
PF3D7_0308300	conserved Plasmodium protein, unknown function	0.262492	0.401039	0.654529	0.512771	0.984785
PF3D7_0308500	activator of Hsp90 ATPase, putative	-0.260256	0.576722	-0.451268	0.651797	0.984785
PF3D7_0308600	pre-mRNA-processing factor 19, putative	0.00112242	0.515318	0.0021781	0.998262	0.999721
PF3D7_0308700	conserved Plasmodium protein, unknown function	0.382378	0.352497	1.08477	0.278024	0.984785
PF3D7_0308800	conserved protein, unknown function	0.0415607	0.359042	0.115754	0.907847	0.997237
PF3D7_0308900	splicing factor 3B subunit 1, putative	-0.180264	0.363485	-0.495932	0.619943	0.984785
PF3D7_0309000	dual specificity protein phosphatase	0.393636	0.372806	1.05587	0.291026	0.984785
PF3D7_0309100	conserved Plasmodium protein, unknown function	-0.389579	0.59208	-0.657984	0.510549	0.984785
PF3D7_0309200	serine/threonine protein kinase, putative	0.109183	0.51238	0.213089	0.831258	0.993648
PF3D7_0309300	N2227-like protein, putative	-0.61207	0.411388	-1.48781	0.1368	0.984785
PF3D7_0309500	asparagine synthetase [glutamine-hydrolyzing], putative	-0.404691	0.290113	-1.39494	0.163033	0.984785
PF3D7_0309600	60S acidic ribosomal protein P2	-0.332986	0.304546	-1.09339	0.274224	0.984785
PF3D7_0309700	SECIS-binding protein 2, putative	0.759892	0.593382	1.28061	0.20033	0.984785
PF3D7_0309800	YTH domain-containing protein, putative	-0.243814	0.415911	-0.586216	0.55773	0.984785
PF3D7_0309900	conserved Plasmodium protein, unknown function	0.0255307	0.550122	0.0464092	0.962984	0.997237
PF3D7_0310000	50S ribosomal protein L9, apicoplast, putative	-0.176621	0.440867	-0.400623	0.688698	0.984785
PF3D7_0310100	calcium-dependent protein kinase 3	-0.397491	0.535	-0.742974	0.457497	0.984785
PF3D7_0310200	phd finger protein, putative	0.664913	0.946226	0.702699	0.482243	0.984785
PF3D7_0310300	phosphoglycerate mutase, putative	0.0185257	0.513048	0.0361091	0.971195	0.998218
PF3D7_0310400	parasite-infected erythrocyte surface protein	-0.505914	0.513392	-0.985433	0.324411	0.984785
PF3D7_0310500	ATP-dependent RNA helicase DHX57, putative	-0.206536	0.338782	-0.609643	0.542098	0.984785
PF3D7_0310600.1	eukaryotic translation initiation factor 3 subunit K, putative, unspecified product	0.0680862	0.359402	0.189443	0.849746	0.997237
PF3D7_0310700	trafficking protein particle complex subunit 4, putative	0.371466	0.523429	0.709678	0.477904	0.984785
PF3D7_0310800	conserved Plasmodium protein, unknown function	-0.0508274	0.443083	-0.114713	0.908673	0.997237
PF3D7_0310900	conserved Plasmodium protein, unknown function	0.313733	0.476398	0.658552	0.510183	0.984785
PF3D7_0311000	conserved Plasmodium protein, unknown function	-0.65344	1.02918	-0.634914	0.525485	0.984785
PF3D7_0311100	pre-mRNA splicing factor, putative	0.669286	0.697275	0.959859	0.337126	0.984785
PF3D7_0311200	valine--tRNA ligase, putative	-0.00887431	0.766801	-0.0115732	0.990766	0.999021
PF3D7_0311300	phosphatidylinositol 3- and 4-kinase, putative	-0.096205	0.301728	-0.318847	0.749843	0.984785
PF3D7_0311400	protein kinase, putative	0.532428	0.657253	0.810081	0.417894	0.984785
PF3D7_0311500	conserved Plasmodium protein, unknown function	-0.315726	0.584215	-0.540429	0.588901	0.984785
PF3D7_0311600	dolichyl-diphosphooligosaccharide--protein glycosyltransferase subunit 1, putative	-0.127519	0.562862	-0.226555	0.82077	0.991006
PF3D7_0311700	plasmepsin VI	-0.441839	0.597287	-0.739743	0.459456	0.984785
PF3D7_0311800	conserved protein, unknown function	-0.397027	0.32079	-1.23766	0.215843	0.984785
PF3D7_0311900	conserved Plasmodium protein, unknown function	-1.0977	0.724682	-1.51473	0.12984	0.984785
PF3D7_0312000	conserved Plasmodium protein, unknown function	0.208926	0.473605	0.441141	0.659111	0.984785
PF3D7_0312100	E3 ubiquitin-protein ligase	-0.0722954	0.36081	-0.20037	0.841192	0.99592
PF3D7_0312200	tetratricopeptide repeat protein, putative	0.844182	0.667605	1.26449	0.206053	0.984785
PF3D7_0312300	26S proteasome regulatory subunit RPN12, putative	0.593655	0.470971	1.26049	0.207492	0.984785
PF3D7_0312400	glycogen synthase kinase 3	-0.147899	0.425686	-0.347436	0.728263	0.984785
PF3D7_0312500	major facilitator superfamily-related transporter, putative	-0.656444	0.416565	-1.57585	0.115061	0.984785
PF3D7_0312800	60S ribosomal protein L26, putative	-0.270795	0.378644	-0.715172	0.474503	0.984785
PF3D7_0312900	hypothetical protein	-0.218811	0.598389	-0.365666	0.714614	0.984785
PF3D7_0313000	conserved Plasmodium protein, unknown function	0.408494	0.37853	1.07916	0.280517	0.984785
PF3D7_0313100	ubiquitin-protein ligase, putative	-0.0955161	0.284736	-0.335455	0.737282	0.984785
PF3D7_0313200	conserved Plasmodium protein, unknown function	-0.130293	0.500184	-0.26049	0.794486	0.986378
PF3D7_0313300	YGGT family protein, putative	0.405309	0.59587	0.680198	0.496379	0.984785
PF3D7_0313400	conserved Plasmodium protein, unknown function	0.50632	0.565635	0.895136	0.370714	0.984785
PF3D7_0313500	Ras-like G protein	1.77138	0.852264	2.07844	0.0376686	0.903859
PF3D7_0313600	conserved Plasmodium protein, unknown function	0.135378	0.792039	0.170924	0.864284	0.997237
PF3D7_0313700.1	conserved Plasmodium protein, unknown function, unspecified product	0.353227	0.336515	1.04966	0.293873	0.984785
PF3D7_0313800	conserved Plasmodium protein, unknown function	0.546938	0.416363	1.31361	0.188978	0.984785
PF3D7_0313900	conserved Plasmodium protein, unknown function	0.51759	0.532156	0.972628	0.330738	0.984785
PF3D7_0314000	HSP20-like chaperone, putative	-0.326941	0.325186	-1.0054	0.314706	0.984785
PF3D7_0314100.1	vesicle transport v-SNARE protein, putative	0.730607	0.379017	1.92764	0.0539001	0.984785
PF3D7_0314200	conserved Plasmodium protein, unknown function	0.0234585	0.660473	0.0355177	0.971667	0.998218
PF3D7_0314300	DER1-like protein	2.26193	1.17523	1.92467	0.0542701	0.984785
PF3D7_0314400	serine/threonine protein phosphatase 6, putative	-0.0906317	0.40563	-0.223435	0.823197	0.991006
PF3D7_0314500	conserved Plasmodium protein, unknown function	0.0124511	0.610076	0.0204091	0.983717	0.998218
PF3D7_0314600	conserved Plasmodium protein, unknown function	0.14776	0.376838	0.392105	0.69498	0.984785
PF3D7_0314700	RING finger protein RNF1	0.0178672	0.700645	0.025501	0.979655	0.998218
PF3D7_0314800	conserved Plasmodium protein, unknown function	2.70524	0.82545	3.2773	0.00104806	0.332236
PF3D7_0314900	conserved Plasmodium membrane protein, unknown function	0.69112	0.47633	1.45093	0.1468	0.984785
PF3D7_0315000	zinc finger protein, putative	0.80459	0.460113	1.74868	0.0803462	0.984785
PF3D7_0315100	eukaryotic translation initiation factor 4E	-0.00729866	0.412308	-0.017702	0.985877	0.998218
PF3D7_0315200	circumsporozoite- and TRAP-related protein	-0.357304	0.578944	-0.617165	0.537126	0.984785
PF3D7_0315300	conserved Plasmodium protein, unknown function	1.08412	0.509377	2.12832	0.0333102	0.87132
PF3D7_0315400	conserved Plasmodium protein, unknown function	0.300105	0.594848	0.504508	0.613905	0.984785
PF3D7_0315500	mitochondrial ribosomal protein L29/L47 precursor, putative	0.459619	0.418217	1.099	0.27177	0.984785
PF3D7_0315600	zinc finger protein, putative	0.475692	0.493808	0.963314	0.33539	0.984785
PF3D7_0315700	conserved Plasmodium membrane protein, unknown function	-0.380631	0.623507	-0.610468	0.541552	0.984785
PF3D7_0315800	zinc finger protein, putative	0.00671665	0.420845	0.0159599	0.987266	0.998218
PF3D7_0315900	conserved Plasmodium protein, unknown function	-0.505131	0.562377	-0.898208	0.369075	0.984785
PF3D7_0316000	microneme associated antigen	-0.268098	0.38968	-0.687996	0.491455	0.984785
PF3D7_0316100	mitochondrial ribosomal protein L27 precursor, putative	0.135726	0.378598	0.358495	0.719973	0.984785
PF3D7_0316200	conserved Plasmodium protein, unknown function	-0.102407	0.336482	-0.304345	0.760865	0.984785
PF3D7_0316300.1	inorganic pyrophosphatase, inorganic pyrophosphatase, putative	0.46941	0.323813	1.44963	0.14716	0.984785
PF3D7_0316400	conserved Plasmodium protein, unknown function	-0.262518	0.355854	-0.737712	0.46069	0.984785
PF3D7_0316500	kinetochore protein NUF2, putative	1.24537	0.448917	2.77416	0.00553444	0.581737
PF3D7_0316600	formate-nitrite transporter	-0.618655	0.294793	-2.09861	0.0358514	0.903859
PF3D7_0316700	protein YOP1, putative	-0.73244	0.508086	-1.44157	0.149425	0.984785
PF3D7_0316800	40S ribosomal protein S15A, putative	-0.200168	0.285813	-0.700347	0.483711	0.984785
PF3D7_0316900	E3 ubiquitin-protein ligase, putative	0.135461	0.416473	0.325259	0.744985	0.984785
PF3D7_0317000	proteasome subunit alpha type-3, putative	-0.318774	0.369869	-0.861858	0.388766	0.984785
PF3D7_0317100	6-cysteine protein	-0.631225	0.484173	-1.30372	0.19233	0.984785
PF3D7_0317200	cdc2-related protein kinase 4	-0.245027	0.289543	-0.846254	0.397411	0.984785
PF3D7_0317300	conserved Plasmodium protein, unknown function	0.696982	0.565623	1.23224	0.21786	0.984785
PF3D7_0317400	DNA replication complex GINS protein, putative	0.0900533	0.371271	0.242554	0.808351	0.988293
PF3D7_0317500	kinesin-5	0.719378	0.48742	1.47589	0.139973	0.984785
PF3D7_0317600	40S ribosomal protein S11, putative	-0.266978	0.281894	-0.947086	0.343595	0.984785
PF3D7_0317700	CPSF (cleavage and polyadenylation specific factor), subunit A, putative	-0.183524	0.31005	-0.591919	0.553905	0.984785
PF3D7_0317800	26S proteasome non-ATPase regulatory subunit 9, putative	-0.359488	0.503608	-0.713826	0.475335	0.984785
PF3D7_0317900	conserved Plasmodium protein, unknown function	0.071462	0.449243	0.159072	0.873612	0.997237
PF3D7_0318000	conserved Plasmodium protein, unknown function	-0.732443	0.863722	-0.848009	0.396433	0.984785
PF3D7_0318100	stomatin-like protein	-0.265349	0.471407	-0.562888	0.573511	0.984785
PF3D7_0318200	DNA-directed RNA polymerase II subunit RPB1	-0.155796	0.501486	-0.310669	0.756053	0.984785
PF3D7_0318300	conserved Plasmodium protein, unknown function	-0.0418214	0.52105	-0.0802637	0.936027	0.997237
PF3D7_0318400	conserved Plasmodium protein, unknown function	0.530532	0.688288	0.7708	0.440826	0.984785
PF3D7_0318500	conserved Plasmodium protein, unknown function	0.300789	0.343426	0.875846	0.381114	0.984785
PF3D7_0318600	cleavage and polyadenylation specificity factor, putative	0.405843	0.52786	0.768846	0.441985	0.984785
PF3D7_0318700	conserved Plasmodium protein, unknown function	0.231176	0.447307	0.516817	0.605284	0.984785
PF3D7_0318800	triosephosphate isomerase, putative	-0.80634	0.581904	-1.38569	0.165841	0.984785
PF3D7_0318900	conserved protein, unknown function	0.317781	0.340176	0.934167	0.350218	0.984785
PF3D7_0319000	P-type ATPase, putative	-0.0938	0.331418	-0.283027	0.777156	0.984785
PF3D7_0319100	E3 ubiquitin-protein ligase RBX1, putative	-0.150198	0.425118	-0.353309	0.723856	0.984785
PF3D7_0319200	endonuclease/exonuclease/phosphatase family protein, putative	0.451523	0.435304	1.03726	0.299614	0.984785
PF3D7_0319300	ubiquitin-conjugating enzyme E2, putative	-0.292687	0.394719	-0.741507	0.458386	0.984785
PF3D7_0319400	kinesin-8, putative	0.891848	0.419486	2.12605	0.0334991	0.87132
PF3D7_0319500	RNA-binding protein, putative	-0.012614	0.417579	-0.0302074	0.975902	0.998218
PF3D7_0319600	elongation factor 1-delta, putative	-0.487608	0.420766	-1.15886	0.246514	0.984785
PF3D7_0319700	ABC transporter I family member 1, putative	0.099891	0.427774	0.233513	0.815363	0.989596
PF3D7_0319800	conserved Plasmodium protein, unknown function	1.03539	0.633819	1.63358	0.102348	0.984785
PF3D7_0319900	conserved Plasmodium protein, unknown function	-0.484163	0.581284	-0.832919	0.404891	0.984785
PF3D7_0320000	protein phosphatase inhibitor 2	-0.0652023	0.331549	-0.196659	0.844094	0.99681
PF3D7_0320100	protein transport protein SEC22	-0.425564	0.436263	-0.975475	0.329325	0.984785
PF3D7_0320200	CPW-WPC family protein	-0.994832	0.636399	-1.56322	0.118001	0.984785
PF3D7_0320300	T-complex protein 1 subunit epsilon	-0.477683	0.316117	-1.5111	0.130764	0.984785
PF3D7_0320400	oocyst capsule protein Cap380, putative	0.288713	0.664502	0.434481	0.663939	0.984785
PF3D7_0320500	nicotinamidase, putative	0.584729	0.435858	1.34156	0.17974	0.984785
PF3D7_0320600	conserved Plasmodium protein, unknown function	0.364375	0.450656	0.808544	0.418778	0.984785
PF3D7_0320700	signal peptidase complex subunit SPC2, putative	-0.43159	0.442727	-0.974847	0.329636	0.984785
PF3D7_0320800	ATP-dependent RNA helicase DDX6	-0.628123	0.498198	-1.26079	0.207385	0.984785
PF3D7_0320900	histone H2A.Z	-0.10457	0.399491	-0.261758	0.793508	0.986374
PF3D7_0321000	conserved Plasmodium protein, unknown function	0.0146524	0.485868	0.0301572	0.975942	0.998218
PF3D7_0321100	conserved Plasmodium protein, unknown function	1.2237	0.343683	3.56056	0.000370066	0.264767
PF3D7_0321200	UDP-N-acetylglucosamine--dolichyl-phosphate N-acetylglucosaminephosphotransferase, putative	0.208454	0.539721	0.386227	0.699329	0.984785
PF3D7_0321300	conserved Plasmodium protein, unknown function	1.04586	0.519156	2.01453	0.0439535	0.928491
PF3D7_0321400	protein kinase, putative	-0.252973	0.533491	-0.474184	0.635369	0.984785
PF3D7_0321500	peptidase, putative	0.300285	0.379713	0.790822	0.429048	0.984785
PF3D7_0321600	ATP-dependent RNA helicase DDX42, putative	0.279316	0.330358	0.845495	0.397835	0.984785
PF3D7_0321700	conserved Plasmodium protein, unknown function	0.787728	0.529758	1.48696	0.137026	0.984785
PF3D7_0321800	WD repeat-containing protein, putative	0.508696	0.5369	0.94747	0.343399	0.984785
PF3D7_0321900	cyclic amine resistance locus protein	-0.314765	0.330957	-0.951074	0.341567	0.984785
PF3D7_0322000	peptidyl-prolyl cis-trans isomerase	-0.431957	0.551488	-0.783258	0.433475	0.984785
PF3D7_0322100	mRNA-capping enzyme subunit beta	-0.093668	0.37786	-0.24789	0.804219	0.988293
PF3D7_0322200	conserved Plasmodium protein, unknown function	0.526382	0.659787	0.797807	0.424983	0.984785
PF3D7_0322300	diacylglycerol O-acyltransferase	0.245125	0.323369	0.758036	0.44843	0.984785
PF3D7_0322400	regulator of initiation factor 2 (eIF2)	-0.386098	0.421294	-0.916458	0.359427	0.984785
PF3D7_0322500	iron-sulfur assembly protein, putative	1.38854	0.475876	2.91787	0.00352432	0.568216
PF3D7_0322600	conserved Plasmodium protein, unknown function	0.0295794	0.667913	0.0442863	0.964676	0.997237
PF3D7_0322700	conserved Plasmodium protein, unknown function	-0.23484	0.488267	-0.480966	0.630541	0.984785
PF3D7_0322800	conserved Plasmodium protein, unknown function	0.218059	0.97332	0.224036	0.822729	0.991006
PF3D7_0322900	40S ribosomal protein S3A, putative	-0.32578	0.317982	-1.02452	0.305589	0.984785
PF3D7_0323000	translation machinery-associated protein 7, putative	0.161204	0.427362	0.377207	0.70602	0.984785
PF3D7_0323100	conserved Plasmodium protein, unknown function	0.721769	0.441901	1.63333	0.1024	0.984785
PF3D7_0323200	conserved Plasmodium protein, unknown function	0.83525	0.541793	1.54164	0.123161	0.984785
PF3D7_0323300	conserved protein, unknown function	-0.160331	0.546316	-0.293476	0.769158	0.984785
PF3D7_0323400	Rh5 interacting protein	0.098077	0.399996	0.245195	0.806305	0.988293
PF3D7_0323500	survival motor neuron-like protein	0.0238454	0.421589	0.0565607	0.954895	0.997237
PF3D7_0323600	conserved Plasmodium protein, unknown function	0.177885	0.448539	0.396586	0.691673	0.984785
PF3D7_0323700	U4/U6.U5 tri-snRNP-associated protein 1, putative	0.36963	0.688296	0.537022	0.591253	0.984785
PF3D7_0323800	conserved Plasmodium protein, unknown function	-0.0354592	0.520329	-0.0681476	0.945668	0.997237
PF3D7_0324000	exported protein family 1	-2.19508	1.58643	-1.38366	0.166463	0.984785
PF3D7_0324100	Pfmc-2TM Maurer's cleft two transmembrane protein	1.24346	2.02896	0.612854	0.539973	0.984785
PF3D7_0324200	exported protein family 3	-1.31016	1.25122	-1.04711	0.29505	0.984785
PF3D7_0324300	exported protein family 4	1.04474	1.01604	1.02825	0.303832	0.984785
PF3D7_0400200	erythrocyte membrane protein 1 (PfEMP1), exon 2, pseudogene	1.10875	0.456978	2.42627	0.0152551	0.743978
PF3D7_0400600	erythrocyte membrane protein 1 (PfEMP1), exon 1, pseudogene	-0.0931165	1.02438	-0.0909007	0.927571	0.997237
PF3D7_0401600.1	rifin	0.168932	0.509928	0.331287	0.740428	0.984785
PF3D7_0401700	Plasmodium exported protein, unknown function, pseudogene	-0.29181	0.37856	-0.770843	0.4408	0.984785
PF3D7_0401800	Plasmodium exported protein (PHISTb), unknown function	0.0215371	0.421942	0.0510427	0.959292	0.997237
PF3D7_0401900	acyl-CoA synthetase	1.0174	1.07842	0.943421	0.345466	0.984785
PF3D7_0402000	Plasmodium exported protein (PHISTa), unknown function	-0.517465	0.684928	-0.755502	0.449948	0.984785
PF3D7_0402100	Plasmodium exported protein (PHISTb), unknown function	0.232083	0.492486	0.471247	0.637464	0.984785
PF3D7_0402200	surface-associated interspersed protein 4.1 (SURFIN 4.1), pseudogene	1.6665	1.23597	1.34833	0.177551	0.984785
PF3D7_0402300	reticulocyte binding protein homologue 1	1.64487	0.776616	2.11799	0.0341757	0.879894
PF3D7_0402400	Plasmodium exported protein, unknown function	0.161475	0.375119	0.430463	0.666859	0.984785
PF3D7_0402900	probable protein, unknown function	-0.786673	0.485986	-1.61872	0.105508	0.984785
PF3D7_0403100	regulator of chromosome condensation, putative	0.396379	0.370972	1.06849	0.2853	0.984785
PF3D7_0403200	pre-mRNA splicing factor, putative	-0.0941674	0.696193	-0.135261	0.892406	0.997237
PF3D7_0403300	conserved Plasmodium protein, unknown function	-0.0802468	0.618426	-0.12976	0.896757	0.997237
PF3D7_0403400	conserved Plasmodium protein, unknown function	0.290291	0.49923	0.581477	0.560919	0.984785
PF3D7_0403500	ubiquitin specific protease, putative	-0.480858	0.45875	-1.04819	0.294549	0.984785
PF3D7_0403600	conserved Plasmodium protein, unknown function	-0.728721	0.315767	-2.30778	0.0210116	0.819775
PF3D7_0403700	pre-mRNA-splicing factor CLF1, putative	-0.143142	0.307518	-0.465474	0.641592	0.984785
PF3D7_0403800	alpha/beta hydrolase, putative	0.633061	0.539842	1.17268	0.240925	0.984785
PF3D7_0403900	SET domain protein, putative	0.956669	0.44766	2.13704	0.0325946	0.865612
PF3D7_0404000	conserved Plasmodium protein, unknown function	0.30876	0.446366	0.69172	0.489113	0.984785
PF3D7_0404100	AP2 domain transcription factor AP2-SP2, putative	0.275449	0.615666	0.447401	0.654586	0.984785
PF3D7_0404200	conserved Plasmodium protein, unknown function	-1.24989	0.649148	-1.92543	0.0541762	0.984785
PF3D7_0404300	conserved Plasmodium protein, unknown function	0.239894	0.522878	0.458795	0.646381	0.984785
PF3D7_0404400	6-cysteine protein	-0.143852	0.484023	-0.2972	0.766313	0.984785
PF3D7_0404500	6-cysteine protein	0.192352	0.557304	0.345147	0.729984	0.984785
PF3D7_0404600	conserved Plasmodium membrane protein, unknown function	0.373523	0.464569	0.80402	0.421385	0.984785
PF3D7_0404700	dipeptidyl aminopeptidase 3	0.517932	0.401167	1.29107	0.196681	0.984785
PF3D7_0404800	conserved Plasmodium protein, unknown function	-0.0726592	0.398011	-0.182556	0.855147	0.997237
PF3D7_0404900	6-cysteine protein	-0.31707	0.421286	-0.752625	0.451675	0.984785
PF3D7_0405000	ATP-dependent RNA helicase DDX51, putative	-0.0966819	0.321364	-0.300849	0.76353	0.984785
PF3D7_0405100	protein transport protein Sec24B, putative	-0.027254	0.301297	-0.0904557	0.927925	0.997237
PF3D7_0405200	ag-1 blood stage membrane protein homologue	0.785125	0.343227	2.28748	0.0221676	0.829215
PF3D7_0405300	liver specific protein 2, putative	0.230982	0.528558	0.437005	0.662108	0.984785
PF3D7_0405400	pre-mRNA-processing-splicing factor 8, putative	-0.248507	0.380353	-0.653359	0.513525	0.984785
PF3D7_0405500	conserved Plasmodium protein, unknown function	-0.334597	0.503233	-0.664896	0.506117	0.984785
PF3D7_0405600	conserved Plasmodium membrane protein, unknown function	0.316862	0.493759	0.641733	0.521047	0.984785
PF3D7_0405700	lysine decarboxylase, putative	-0.0781614	0.524468	-0.14903	0.88153	0.997237
PF3D7_0405800	conserved Plasmodium protein, unknown function	0.0749003	0.667587	0.112196	0.910668	0.997237
PF3D7_0405900	apical sushi protein	0.317261	0.300168	1.05694	0.290537	0.984785
PF3D7_0406000	conserved Plasmodium protein, unknown function	0.730929	0.396312	1.84433	0.0651352	0.984785
PF3D7_0406100	V-type proton ATPase subunit B	0.0334298	0.295205	0.113243	0.909838	0.997237
PF3D7_0406200	sexual stage-specific protein precursor	-0.411693	0.542199	-0.759302	0.447672	0.984785
PF3D7_0406400	cytosolic glyoxalase II	0.444283	0.441016	1.00741	0.313738	0.984785
PF3D7_0406500	NYN domain-containing protein, putative	0.899404	0.508914	1.7673	0.0771778	0.984785
PF3D7_0406600	conserved Plasmodium protein, unknown function	0.648415	1.1444	0.566596	0.570989	0.984785
PF3D7_0406700	conserved Plasmodium protein, unknown function	0.883735	0.416448	2.12208	0.0338313	0.875471
PF3D7_0406800	ribosomal protein L25, putative	-0.117624	0.356806	-0.329658	0.741659	0.984785
PF3D7_0406900	conserved Plasmodium protein, unknown function	0.348049	0.595854	0.584117	0.559141	0.984785
PF3D7_0407000	conserved Plasmodium protein, unknown function	0.362006	0.622347	0.581679	0.560783	0.984785
PF3D7_0407100	methyltransferase, putative	0.44255	0.639715	0.691793	0.489067	0.984785
PF3D7_0407200	peptidyl-tRNA hydrolase 2, putative	0.0440099	0.324971	0.135427	0.892274	0.997237
PF3D7_0407300	transcription factor, putative	0.330654	0.506004	0.653462	0.513458	0.984785
PF3D7_0407400	conserved Plasmodium protein, unknown function	-0.32889	0.437004	-0.752602	0.451689	0.984785
PF3D7_0407500	mitochondrial carrier protein, putative	-0.261779	0.906629	-0.288739	0.772781	0.984785
PF3D7_0407600	conserved Plasmodium protein, unknown function	0.440941	0.736878	0.59839	0.549579	0.984785
PF3D7_0407700	conserved Plasmodium protein, unknown function	0.800918	0.422789	1.89437	0.0581759	0.984785
PF3D7_0407800	conserved Plasmodium protein, unknown function	0.759246	0.531922	1.42736	0.153475	0.984785
PF3D7_0407900	AAA family ATPase, putative	0.385788	0.556096	0.693743	0.487843	0.984785
PF3D7_0408000	conserved Plasmodium protein, unknown function	0.347889	0.369823	0.94069	0.346864	0.984785
PF3D7_0408100	conserved Plasmodium protein, unknown function	0.541379	0.570297	0.949294	0.342471	0.984785
PF3D7_0408200	conserved Plasmodium protein, unknown function	0.600211	0.50136	1.19717	0.231241	0.984785
PF3D7_0408300	zinc finger Ran-binding domain-containing protein 2, putative	0.716962	0.323806	2.21417	0.0268169	0.833364
PF3D7_0408400	conserved Plasmodium protein, unknown function	0.456605	0.617709	0.73919	0.459791	0.984785
PF3D7_0408500	flap endonuclease 1	-0.065471	0.410953	-0.159315	0.873421	0.997237
PF3D7_0408600	sporozoite invasion-associated protein 1	-0.189854	0.409838	-0.463241	0.643192	0.984785
PF3D7_0408700	perforin-like protein 1	-0.162336	0.513783	-0.315963	0.752031	0.984785
PF3D7_0408800	conserved Plasmodium protein, unknown function	1.01771	0.959581	1.06057	0.288883	0.984785
PF3D7_0408900.1	tRNA N6-adenosine threonylcarbamoyltransferase	0.303835	0.326754	0.929857	0.352445	0.984785
PF3D7_0409000	conserved Plasmodium protein, unknown function	0.218392	0.549133	0.397704	0.690848	0.984785
PF3D7_0409100	U4/U6 small nuclear ribonucleoprotein PRP31, putative	0.050832	0.283988	0.178994	0.857943	0.997237
PF3D7_0409200	protein SOF1, putative	-0.103857	0.472068	-0.220005	0.825868	0.991006
PF3D7_0409300	conserved Plasmodium protein, unknown function	0.0332586	0.484172	0.0686916	0.945235	0.997237
PF3D7_0409400	chaperone protein DnaJ	-0.0601698	0.606676	-0.0991793	0.920996	0.997237
PF3D7_0409500	conserved Plasmodium protein, unknown function	-0.376851	0.493951	-0.762931	0.445505	0.984785
PF3D7_0409600	replication protein A1, large subunit	0.0832558	0.269753	0.308637	0.757598	0.984785
PF3D7_0409700	peptide chain release factor 2	0.234494	0.394451	0.594483	0.552189	0.984785
PF3D7_0409800	zinc finger protein, putative	1.02681	0.407761	2.51817	0.0117966	0.675305
PF3D7_0409900	actin-like protein, putative	0.145163	0.457706	0.317153	0.751127	0.984785
PF3D7_0410000	erythrocyte vesicle protein 1	-0.106633	0.622762	-0.171226	0.864046	0.997237
PF3D7_0410300	protein phosphatase PPM1, putative	-0.570645	0.314652	-1.81358	0.0697427	0.984785
PF3D7_0410400	exosome complex component RRP4, putative	-0.156454	0.409423	-0.382134	0.702362	0.984785
PF3D7_0410500	conserved Plasmodium protein, unknown function	-0.933129	0.533168	-1.75016	0.080091	0.984785
PF3D7_0410600	conserved Plasmodium protein, unknown function	-0.0456847	0.405183	-0.112751	0.910228	0.997237
PF3D7_0410700	ribosome biogenesis GTPase A, putative	0.566998	0.541463	1.04716	0.295026	0.984785
PF3D7_0410800	conserved Plasmodium protein, unknown function	0.770617	0.753701	1.02244	0.306571	0.984785
PF3D7_0410900	conserved Plasmodium protein, unknown function	0.602493	0.744915	0.808808	0.418626	0.984785
PF3D7_0411000	conserved Plasmodium protein, unknown function	-0.26877	0.638584	-0.420884	0.67384	0.984785
PF3D7_0411100	conserved Plasmodium protein, unknown function	0.0508087	0.740501	0.0686139	0.945297	0.997237
PF3D7_0411200	conserved Plasmodium protein, unknown function	0.442786	0.614706	0.720322	0.471327	0.984785
PF3D7_0411300	conserved Plasmodium protein, unknown function	-0.193384	0.465439	-0.415487	0.677785	0.984785
PF3D7_0411400	DEAD box ATP-dependent RNA helicase, putative	0.401889	0.575907	0.697835	0.48528	0.984785
PF3D7_0411700	conserved Plasmodium protein, unknown function	-1.07229	0.926325	-1.15758	0.247037	0.984785
PF3D7_0411800	conserved Plasmodium protein, unknown function	0.793563	0.448884	1.76786	0.0770845	0.984785
PF3D7_0411900	DNA polymerase alpha catalytic subunit A	0.937412	0.527077	1.77851	0.0753199	0.984785
PF3D7_0412000	LITAF-like zinc finger protein, putative	-0.07529	0.447992	-0.168061	0.866535	0.997237
PF3D7_0412100	30S ribosomal protein S12, mitochondrial, putative	-0.799218	0.429199	-1.86211	0.062587	0.984785
PF3D7_0412200	conserved Plasmodium protein, unknown function	0.115073	0.908631	0.126645	0.899222	0.997237
PF3D7_0412300	phosphopantothenoylcysteine synthetase, putative	1.05949	0.6619	1.60067	0.109449	0.984785
PF3D7_0413500	phosphoglucomutase-2	-0.0440667	0.424802	-0.103735	0.91738	0.997237
PF3D7_0413600	26S protease regulatory subunit 6B, putative	-0.556944	0.3362	-1.65659	0.0976032	0.984785
PF3D7_0413700	lysine decarboxylase-like protein, putative	-0.633463	0.462099	-1.37084	0.170425	0.984785
PF3D7_0413800	50S ribosomal protein L10, putative	0.795883	0.639927	1.24371	0.213607	0.984785
PF3D7_0413900	ubiquitin carboxyl-terminal hydrolase 13, putative	0.274785	0.302688	0.907818	0.363974	0.984785
PF3D7_0414000	structural maintenance of chromosomes protein 3, putative	0.545466	0.441606	1.23519	0.216761	0.984785
PF3D7_0414100	conserved Plasmodium membrane protein, unknown function	0.235849	0.783932	0.300854	0.763526	0.984785
PF3D7_0414200.1	calmodulin-like protein	0.376546	0.557584	0.675317	0.499474	0.984785
PF3D7_0414300	Rab5-interacting protein, putative	-0.061688	0.573608	-0.107544	0.914357	0.997237
PF3D7_0414400	conserved Plasmodium protein, unknown function	0.291932	1.46557	0.199194	0.842111	0.996091
PF3D7_0414500	RNA-binding protein, putative	-0.424976	0.768179	-0.553226	0.580109	0.984785
PF3D7_0414600	acylated pleckstrin-homology domain-containing protein, putative	0.2763	0.324027	0.852707	0.393822	0.984785
PF3D7_0414700	GTP-binding protein, putative	-0.504402	0.323003	-1.5616	0.118382	0.984785
PF3D7_0414800	conserved Plasmodium protein, unknown function	0.0357332	0.537914	0.0664291	0.947036	0.997237
PF3D7_0414900	armadillo-domain containing rhoptry protein	0.055927	0.463765	0.120593	0.904013	0.997237
PF3D7_0415000	arsenical pump-driving ATPase, putative	0.263253	0.408298	0.644758	0.519084	0.984785
PF3D7_0415100	conserved protein, unknown function	0.00868643	0.703027	0.0123558	0.990142	0.999021
PF3D7_0415200	conserved Plasmodium protein, unknown function	0.000380394	0.403649	0.000942387	0.999248	0.999721
PF3D7_0415300	cdc2-related protein kinase 3	-0.130943	0.611921	-0.213987	0.830557	0.993535
PF3D7_0415400	coatomer subunit zeta, putative	-0.0467677	0.32454	-0.144105	0.885418	0.997237
PF3D7_0415500	nuclear cap-binding protein subunit 2, putative	-0.0141906	0.281268	-0.0504523	0.959762	0.997237
PF3D7_0415600	GTP:AMP phosphotransferase	-0.64551	0.54748	-1.17906	0.238376	0.984785
PF3D7_0415700	conserved Plasmodium protein, unknown function	0.150298	0.604593	0.248594	0.803674	0.988179
PF3D7_0415800	RING zinc finger protein, putative	0.287681	0.547999	0.524967	0.599606	0.984785
PF3D7_0415900	60S ribosomal protein L15, putative	-0.582851	0.356	-1.63722	0.101584	0.984785
PF3D7_0416000	RNA-binding protein, putative	0.524843	0.376812	1.39285	0.163664	0.984785
PF3D7_0416100	glutamyl-tRNA(Gln) amidotransferase subunit A	0.41391	0.338667	1.22218	0.221641	0.984785
PF3D7_0416200	conserved protein, unknown function	-0.12134	0.447843	-0.270943	0.786435	0.984785
PF3D7_0416300	DNA helicase MCM9, putative	0.204106	0.454415	0.449163	0.653314	0.984785
PF3D7_0416400	histone acetyltransferase, putative	-0.285685	0.388408	-0.735529	0.462018	0.984785
PF3D7_0416500	repressor of RNA polymerase III transcription MAF1	1.35444	0.466841	2.90129	0.00371628	0.568216
PF3D7_0416600	conserved Plasmodium protein, unknown function	0.477016	0.493	0.967577	0.333256	0.984785
PF3D7_0416700	CDGSH iron-sulfur domain-containing protein, putative	-0.338579	0.759822	-0.445603	0.655884	0.984785
PF3D7_0416800	small GTP-binding protein sar1	0.439029	0.340255	1.29029	0.196949	0.984785
PF3D7_0416900	conserved Plasmodium protein, unknown function	0.149536	0.452612	0.330385	0.741109	0.984785
PF3D7_0417000	conserved Plasmodium protein, unknown function	-0.420165	0.626046	-0.671141	0.502131	0.984785
PF3D7_0417100	mRNA-binding protein PUF2	0.109866	0.737873	0.148896	0.881636	0.997237
PF3D7_0417200	bifunctional dihydrofolate reductase-thymidylate synthase	-0.382998	0.376742	-1.01661	0.30934	0.984785
PF3D7_0417300	LETM1-like protein, putative	-0.100913	0.458069	-0.220301	0.825637	0.991006
PF3D7_0417400	conserved Plasmodium protein, unknown function	0.34961	0.379011	0.922428	0.356306	0.984785
PF3D7_0417500.1	memo-like protein	0.0988418	0.376011	0.26287	0.792651	0.985857
PF3D7_0417600	conserved Plasmodium protein, unknown function	0.537339	0.560223	0.959153	0.337482	0.984785
PF3D7_0417700	conserved Plasmodium protein, unknown function	0.61583	0.496282	1.24089	0.214647	0.984785
PF3D7_0417800	cdc2-related protein kinase 1	0.201902	0.350311	0.576351	0.564378	0.984785
PF3D7_0417900	conserved Plasmodium protein, unknown function	1.40826	0.844144	1.66827	0.0952613	0.984785
PF3D7_0418000	conserved Plasmodium protein, unknown function	1.16014	0.53808	2.15608	0.0310777	0.856662
PF3D7_0418100	protein SOC1, putative	-0.404684	0.459419	-0.880862	0.378393	0.984785
PF3D7_0418200	eukaryotic translation initiation factor 3 subunit M, putative	0.0234502	0.288527	0.0812755	0.935223	0.997237
PF3D7_0418300	conserved Plasmodium protein, unknown function	-0.101926	0.580793	-0.175495	0.860691	0.997237
PF3D7_0418400	conserved Plasmodium protein, unknown function	0.335611	0.535637	0.626564	0.530945	0.984785
PF3D7_0418500	trafficking protein particle complex subunit 3, putative	-0.247674	0.427057	-0.579954	0.561946	0.984785
PF3D7_0418600	regulator of chromosome condensation, putative	0.739139	0.554796	1.33227	0.182771	0.984785
PF3D7_0418700	RNA-binding protein NOB1, putative	0.251798	0.615458	0.409123	0.682449	0.984785
PF3D7_0418800	MOLO1 domain-containing protein, putative	-0.542983	0.730794	-0.743004	0.457479	0.984785
PF3D7_0418900	conserved Plasmodium protein, unknown function	-0.171412	0.50145	-0.341832	0.732477	0.984785
PF3D7_0419000	conserved Plasmodium protein, unknown function	0.288829	0.796729	0.362519	0.716964	0.984785
PF3D7_0419100	conserved Plasmodium protein, unknown function	-0.549014	0.52527	-1.0452	0.295928	0.984785
PF3D7_0419200	protein transport protein GOT1, putative	0.538131	0.452802	1.18845	0.234658	0.984785
PF3D7_0419300	conserved Plasmodium protein, unknown function	-0.00031618	0.409716	-0.000771706	0.999384	0.999721
PF3D7_0419400	conserved Plasmodium protein, unknown function	-0.41484	0.412218	-1.00636	0.314242	0.984785
PF3D7_0419500	conserved Plasmodium membrane protein, unknown function	1.09994	0.405545	2.71225	0.00668286	0.588872
PF3D7_0419600	ran-specific GTPase-activating protein 1, putative	0.00941407	0.359725	0.0261702	0.979122	0.998218
PF3D7_0419700	apical merozoite protein	0.951772	0.564228	1.68686	0.0916312	0.984785
PF3D7_0419800	60S ribosomal protein L7ae/L30e, putative	0.0982677	0.499422	0.196763	0.844013	0.99681
PF3D7_0419900	phosphatidylinositol 4-kinase, putative	0.720294	0.455639	1.58084	0.113914	0.984785
PF3D7_0420000	zinc finger protein, putative	0.286218	0.914887	0.312845	0.754399	0.984785
PF3D7_0420100	serine/threonine protein kinase RIO2	0.211115	0.413118	0.511029	0.609331	0.984785
PF3D7_0420200	holo-[acyl-carrier-protein] synthase, putative	0.437413	0.525033	0.833116	0.404779	0.984785
PF3D7_0420300	AP2 domain transcription factor, putative	0.145945	0.521548	0.279831	0.779607	0.984785
PF3D7_0420400	ribosome-recycling factor	-0.0657853	0.265994	-0.247319	0.804661	0.988293
PF3D7_0420500	conserved Plasmodium protein, unknown function	0.025606	0.549793	0.0465738	0.962853	0.997237
PF3D7_0420600	conserved Plasmodium protein, unknown function	1.10726	0.533887	2.07395	0.0380837	0.903859
PF3D7_0421700	conserved Plasmodium protein, unknown function	0.736134	0.828115	0.888927	0.374043	0.984785
PF3D7_0421800	conserved Plasmodium protein, unknown function	-0.2875	0.814353	-0.353041	0.724058	0.984785
PF3D7_0421900	conserved Plasmodium protein, unknown function	-0.538647	0.790813	-0.681131	0.495788	0.984785
PF3D7_0422000	steroid dehydrogenase, putative	-0.0686916	0.39772	-0.172714	0.862877	0.997237
PF3D7_0422100	transmembrane emp24 domain-containing protein, putative	-0.127065	0.418816	-0.303391	0.761592	0.984785
PF3D7_0422200	erythrocyte membrane-associated antigen	0.600409	0.477996	1.2561	0.209081	0.984785
PF3D7_0422300	alpha tubulin 2	-0.706798	0.763885	-0.925267	0.354827	0.984785
PF3D7_0422400	40S ribosomal protein S19	-0.194207	0.375965	-0.516557	0.605465	0.984785
PF3D7_0422500	pre-mRNA-splicing helicase BRR2, putative	0.336153	0.536872	0.626131	0.531229	0.984785
PF3D7_0422600	conserved Plasmodium protein, unknown function	-0.0847061	0.807178	-0.104941	0.916423	0.997237
PF3D7_0422700	eukaryotic initiation factor 4A-III, putative	-0.590594	0.41906	-1.40933	0.158738	0.984785
PF3D7_0422800	serpentine receptor, putative	0.519951	0.513297	1.01296	0.311078	0.984785
PF3D7_0422900	methyltransferase, putative	-0.785312	0.568558	-1.38123	0.167207	0.984785
PF3D7_0423000	conserved Plasmodium protein, unknown function	0.225848	0.410201	0.550579	0.581922	0.984785
PF3D7_0423100	AP-4 complex subunit sigma, putative	0.418598	0.32547	1.28613	0.198397	0.984785
PF3D7_0423200	BSD-domain protein, putative	0.490265	0.551451	0.889047	0.373978	0.984785
PF3D7_0423300	conserved Plasmodium protein, unknown function	0.844632	0.494896	1.70668	0.0878807	0.984785
PF3D7_0423400	apical asparagine-rich protein AARP	1.25177	0.531139	2.35676	0.0184353	0.7705
PF3D7_0423500	glideosome associated protein with multiple membrane spans 2	-0.531968	0.491414	-1.08253	0.279019	0.984785
PF3D7_0423600	conserved Plasmodium protein, unknown function	0.809292	0.575063	1.40731	0.159335	0.984785
PF3D7_0423700	conserved Plasmodium protein, unknown function	0.0723868	0.53306	0.135795	0.891983	0.997237
PF3D7_0423800	early transcribed membrane protein 4	-0.376959	0.488258	-0.772048	0.440086	0.984785
PF3D7_0423900	probable protein, unknown function	-0.0231012	0.498924	-0.0463021	0.963069	0.997237
PF3D7_0424000	Plasmodium exported protein (PHISTc), unknown function	-0.719317	0.42631	-1.68731	0.0915437	0.984785
PF3D7_0424100	reticulocyte binding protein homologue 5	0.301536	0.486492	0.619817	0.535378	0.984785
PF3D7_0424200	reticulocyte binding protein homologue 4	1.01782	0.704253	1.44525	0.148388	0.984785
PF3D7_0424300	erythrocyte binding antigen-165, pseudogene	0.627391	0.622934	1.00715	0.31386	0.984785
PF3D7_0424400	surface-associated interspersed protein 4.2 (SURFIN 4.2)	1.16619	1.27253	0.916439	0.359437	0.984785
PF3D7_0424500	serine/threonine protein kinase, FIKK family	-0.0602025	0.538424	-0.111812	0.910972	0.997237
PF3D7_0424600	Plasmodium exported protein (PHISTb), unknown function	-0.251816	0.417552	-0.603077	0.546458	0.984785
PF3D7_0424700	serine/threonine protein kinase, FIKK family	0.503622	0.727951	0.691835	0.489041	0.984785
PF3D7_0424800	Plasmodium exported protein (PHISTb), unknown function	-0.936328	0.890647	-1.05129	0.293125	0.984785
PF3D7_0424900	Plasmodium exported protein (PHISTa), unknown function	-0.738051	0.62725	-1.17665	0.239337	0.984785
PF3D7_0425000	Plasmodium exported protein, unknown function, pseudogene	0.0565996	2.15026	0.0263222	0.979	0.998218
PF3D7_0425100	Plasmodium exported protein (hyp6), unknown function	-0.264366	0.636238	-0.415514	0.677765	0.984785
PF3D7_0425200	Plasmodium exported protein (hyp15), unknown function	-0.103835	0.51541	-0.201462	0.840338	0.995607
PF3D7_0425300	Plasmodium exported protein (PHISTa), unknown function, pseudogene	1.41457	2.32006	0.609714	0.542051	0.984785
PF3D7_0425400	Plasmodium exported protein (PHISTa), unknown function	0.0565931	3.0341	0.0186523	0.985118	0.998218
PF3D7_0500800	mature parasite-infected erythrocyte surface antigen	-0.309126	0.671474	-0.460369	0.645252	0.984785
PF3D7_0500900	serine/threonine protein kinase, FIKK family	0.0352394	0.502651	0.0701071	0.944108	0.997237
PF3D7_0501000	Plasmodium exported protein, unknown function	-0.334482	0.440202	-0.759837	0.447352	0.984785
PF3D7_0501100.1	heat shock protein 40, type II	-0.29728	0.484452	-0.613641	0.539453	0.984785
PF3D7_0501200	parasite-infected erythrocyte surface protein	-0.537302	0.340776	-1.5767	0.114864	0.984785
PF3D7_0501300	skeleton-binding protein 1	0.227493	0.66065	0.344347	0.730585	0.984785
PF3D7_0501400	interspersed repeat antigen	1.51888	1.27525	1.19104	0.233638	0.984785
PF3D7_0501500	rhoptry-associated protein 3	-0.0230724	0.678935	-0.0339832	0.972891	0.998218
PF3D7_0501600	rhoptry-associated protein 2	-0.463485	0.618936	-0.748843	0.453952	0.984785
PF3D7_0501700	anaphase promoting complex subunit, putative	0.990285	0.755691	1.31044	0.190049	0.984785
PF3D7_0501800	chromosome assembly factor 1	0.654009	0.484942	1.34863	0.177454	0.984785
PF3D7_0501900	conserved protein, unknown function	0.889686	0.571759	1.55605	0.119696	0.984785
PF3D7_0502000	vacuolar protein sorting-associated protein 11, putative	0.68951	0.483981	1.42466	0.154254	0.984785
PF3D7_0502100	HCNGP-like protein	0.220307	0.531399	0.414579	0.67845	0.984785
PF3D7_0502200	protein Mpv17, putative	-0.260921	0.449055	-0.581045	0.56121	0.984785
PF3D7_0502300	conserved Plasmodium protein, unknown function	-0.277648	0.752902	-0.368771	0.712298	0.984785
PF3D7_0502400	merozoite surface protein 8	-0.0371206	0.589799	-0.0629377	0.949816	0.997237
PF3D7_0502500	conserved Plasmodium protein, unknown function	-0.979513	0.964817	-1.01523	0.309995	0.984785
PF3D7_0502600	conserved Plasmodium protein, unknown function	0.669128	0.63814	1.04856	0.294381	0.984785
PF3D7_0502700	conserved Plasmodium protein, unknown function	-1.14916	0.909034	-1.26416	0.206174	0.984785
PF3D7_0502800	DnaJ protein, putative	-0.727829	1.00058	-0.727404	0.466978	0.984785
PF3D7_0502900	Tim10/DDP family zinc finger protein, putative	-0.183019	0.592444	-0.308922	0.757381	0.984785
PF3D7_0503000	50S ribosomal protein L28, apicoplast, putative	-0.0798994	0.331184	-0.241254	0.809358	0.988293
PF3D7_0503100	4-diphosphocytidyl-2-C-methyl-D-erythritol kinase, putative	-1.00279	0.624508	-1.60573	0.108334	0.984785
PF3D7_0503200	conserved Plasmodium protein, unknown function	1.23556	0.552816	2.23504	0.0254148	0.833364
PF3D7_0503300	serine/arginine-rich splicing factor 12	0.870933	1.04937	0.829962	0.40656	0.984785
PF3D7_0503400	actin-depolymerizing factor 1	-0.167805	0.360209	-0.465856	0.641319	0.984785
PF3D7_0503500	protein kinase, putative	-0.388801	0.372126	-1.04481	0.296111	0.984785
PF3D7_0503600	myosin B	-0.237495	0.44644	-0.531974	0.594744	0.984785
PF3D7_0503800	60S ribosomal protein L31	-0.300153	0.328555	-0.913553	0.360952	0.984785
PF3D7_0503900	conserved Plasmodium protein, unknown function	0.74252	0.560726	1.32421	0.185433	0.984785
PF3D7_0504000	cation transporting P-ATPase	-0.579473	0.376752	-1.53807	0.124031	0.984785
PF3D7_0504100	AN1-type zinc finger protein, putative	-0.645702	0.3964	-1.62891	0.103332	0.984785
PF3D7_0504200	ATP-dependent RNA helicase DDX27, putative	0.220781	0.358327	0.616143	0.5378	0.984785
PF3D7_0504300	conserved Plasmodium protein, unknown function	-0.348648	0.693747	-0.502557	0.615276	0.984785
PF3D7_0504400	ATP-dependent helicase, putative	-0.0440786	0.3641	-0.121062	0.903642	0.997237
PF3D7_0504500	MOLO1 domain-containing protein, putative	-0.809907	0.735867	-1.10062	0.271064	0.984785
PF3D7_0504600	2-oxoisovalerate dehydrogenase subunit beta, mitochondrial, putative	-0.221442	0.403811	-0.54838	0.583431	0.984785
PF3D7_0504700	centrosomal protein CEP120, putative	0.685456	0.734622	0.933073	0.350782	0.984785
PF3D7_0504800	conserved Plasmodium protein, unknown function	0.280717	0.321208	0.873942	0.38215	0.984785
PF3D7_0504900	conserved protein, unknown function	-0.288041	0.65248	-0.441455	0.658884	0.984785
PF3D7_0505000	conserved Plasmodium membrane protein, unknown function	0.0341779	0.474639	0.0720081	0.942595	0.997237
PF3D7_0505100	trafficking protein particle complex subunit 8, putative	0.816463	0.454264	1.79733	0.0722831	0.984785
PF3D7_0505200	actin-like protein, putative	-0.434372	0.44145	-0.983966	0.325132	0.984785
PF3D7_0505300	UDP-N-acetylglucosamine transporter, putative	0.651201	0.781712	0.833045	0.404819	0.984785
PF3D7_0505400	conserved Plasmodium protein, unknown function	-0.213783	0.366488	-0.583329	0.559672	0.984785
PF3D7_0505500	DNA mismatch repair protein MSH6, putative	-0.200357	0.295985	-0.676916	0.49846	0.984785
PF3D7_0505600	conserved Plasmodium protein, unknown function	-0.0859954	0.566945	-0.151682	0.879438	0.997237
PF3D7_0505700	conserved Plasmodium membrane protein, unknown function	0.223362	0.614993	0.363194	0.71646	0.984785
PF3D7_0505800	small ubiquitin-related modifier	-0.332028	0.464152	-0.715344	0.474397	0.984785
PF3D7_0505900	conserved Plasmodium protein, unknown function	-0.0659294	0.424224	-0.155412	0.876497	0.997237
PF3D7_0506000	conserved Plasmodium protein, unknown function	0.0461644	0.540186	0.0854601	0.931896	0.997237
PF3D7_0506100	60S ribosomal subunit protein L24, putative	0.0573783	0.397926	0.144193	0.885348	0.997237
PF3D7_0506200	TATA-box-binding protein	-0.455435	0.399413	-1.14026	0.254178	0.984785
PF3D7_0506300	conserved Plasmodium protein, unknown function	0.526588	0.365108	1.44228	0.149224	0.984785
PF3D7_0506400	conserved Plasmodium protein, unknown function	-0.393424	0.565074	-0.696234	0.486282	0.984785
PF3D7_0506500	conserved Plasmodium protein, unknown function	0.393409	0.724721	0.542843	0.587238	0.984785
PF3D7_0506600	histone deacetylase, putative, pseudogene	1.62749	1.2599	1.29176	0.196441	0.984785
PF3D7_0506700	histone deacetylase, putative, pseudogene	0.377838	0.399393	0.94603	0.344133	0.984785
PF3D7_0506800	transcription factor 25, putative	0.14119	0.325526	0.433729	0.664485	0.984785
PF3D7_0506900	rhomboid protease ROM4	-0.123308	0.335141	-0.367929	0.712926	0.984785
PF3D7_0507000	conserved Plasmodium protein, unknown function	0.67762	0.656075	1.03284	0.301679	0.984785
PF3D7_0507100	60S ribosomal protein L4	-0.484464	0.312835	-1.54862	0.121472	0.984785
PF3D7_0507200	60S ribosomal protein L4	-0.23336	0.481084	-0.485071	0.627626	0.984785
PF3D7_0507300	subtilisin-like protease 3	-0.127208	0.48868	-0.260309	0.794625	0.986378
PF3D7_0507400	conserved Plasmodium protein, unknown function	-0.34526	0.676139	-0.510634	0.609607	0.984785
PF3D7_0507500	subtilisin-like protease 1	0.010329	0.424454	0.0243348	0.980586	0.998218
PF3D7_0507600	cell differentiation protein, putative	0.369168	0.630151	0.585842	0.557982	0.984785
PF3D7_0507700	nuclear protein localization protein 4, putative	-0.313432	0.380632	-0.823451	0.410252	0.984785
PF3D7_0507800	conserved Plasmodium protein, unknown function	0.461011	0.554949	0.830727	0.406128	0.984785
PF3D7_0507900	conserved Plasmodium protein, unknown function	0.045496	0.570539	0.0797422	0.936442	0.997237
PF3D7_0508000	6-cysteine protein	-0.206842	0.49709	-0.416106	0.677332	0.984785
PF3D7_0508100	SET domain protein, putative	-0.13443	0.405556	-0.331472	0.740288	0.984785
PF3D7_0508200	longevity-assurance (LAG1) protein, putative	-0.726836	0.433901	-1.67512	0.0939109	0.984785
PF3D7_0508300	triose phosphate transporter	-0.220129	0.541397	-0.406594	0.684307	0.984785
PF3D7_0508400	conserved protein, unknown function	0.127373	0.433097	0.294097	0.768684	0.984785
PF3D7_0508500	guanidine nucleotide exchange factor	0.178664	0.441885	0.404322	0.685976	0.984785
PF3D7_0508600	conserved Plasmodium protein, unknown function	0.477627	0.359805	1.32746	0.184356	0.984785
PF3D7_0508700	pre-mRNA-processing ATP-dependent RNA helicase PRP5, putative	0.745076	0.595533	1.25111	0.210895	0.984785
PF3D7_0508800	single-stranded DNA-binding protein	-0.25428	0.382755	-0.664341	0.506472	0.984785
PF3D7_0508900	conserved Plasmodium protein, unknown function	0.872243	0.577871	1.50941	0.131194	0.984785
PF3D7_0509000	alpha-soluble NSF attachment protein, putative	-0.0499829	0.367945	-0.135843	0.891945	0.997237
PF3D7_0509100	structural maintenance of chromosomes protein 4, putative	0.43383	0.544761	0.796368	0.425818	0.984785
PF3D7_0509200	leucine-rich repeat protein	-0.403471	0.856919	-0.470839	0.637756	0.984785
PF3D7_0509300	conserved Plasmodium protein, unknown function	-0.136186	0.383762	-0.35487	0.722687	0.984785
PF3D7_0509400	RNA polymerase I	-0.308264	0.498921	-0.617862	0.536666	0.984785
PF3D7_0509500	ERCC4 domain-containing protein, putative	-0.391173	0.668732	-0.584947	0.558583	0.984785
PF3D7_0509600	asparagine--tRNA ligase	-0.341102	0.251573	-1.35588	0.175138	0.984785
PF3D7_0509700	conserved Plasmodium protein, unknown function	-0.532483	0.731703	-0.727731	0.466778	0.984785
PF3D7_0509800	phosphatidylinositol 4-kinase	0.392238	0.532983	0.73593	0.461773	0.984785
PF3D7_0509900	conserved Plasmodium protein, unknown function	0.0329687	0.452458	0.0728658	0.941913	0.997237
PF3D7_0510000	conserved Plasmodium protein, unknown function	0.639863	0.436877	1.46463	0.143022	0.984785
PF3D7_0510100	conserved Plasmodium protein, unknown function	0.508287	0.386439	1.31531	0.188406	0.984785
PF3D7_0510200	peptidyl-prolyl cis-trans isomerase	0.0903917	0.326691	0.276688	0.78202	0.984785
PF3D7_0510300	stripes inner membrane complex protein, putative	-0.569344	0.572988	-0.99364	0.320398	0.984785
PF3D7_0510400	PDCD2 domain-containing protein, putative	0.5695	0.683423	0.833305	0.404673	0.984785
PF3D7_0510500	topoisomerase I	0.0480712	0.468449	0.102618	0.918266	0.997237
PF3D7_0510700	conserved Plasmodium protein, unknown function	-0.83896	0.718849	-1.16709	0.243175	0.984785
PF3D7_0510800	WD repeat-containing protein, putative	-0.123844	0.558806	-0.221623	0.824608	0.991006
PF3D7_0511000	translationally-controlled tumor protein homolog	-0.694794	0.464657	-1.49528	0.134841	0.984785
PF3D7_0511100	conserved Plasmodium protein, unknown function	-0.0426106	0.651816	-0.0653722	0.947878	0.997237
PF3D7_0511200	stearoyl-CoA desaturase	-0.772439	0.528008	-1.46293	0.143487	0.984785
PF3D7_0511300	MORN repeat protein, putative	-0.294787	0.420597	-0.700878	0.483379	0.984785
PF3D7_0511400	conserved Plasmodium protein, unknown function	0.541194	0.617758	0.876061	0.380997	0.984785
PF3D7_0511500	RNA pseudouridylate synthase, putative	0.9163	0.949997	0.964529	0.334781	0.984785
PF3D7_0511600	apical rhoptry neck protein	1.70658	0.487958	3.4974	0.000469815	0.264767
PF3D7_0511700	EKC/KEOPS complex subunit CGI121	0.062409	0.778687	0.0801464	0.936121	0.997237
PF3D7_0511800	inositol-3-phosphate synthase	-0.550901	0.306091	-1.7998	0.0718927	0.984785
PF3D7_0511900	conserved Plasmodium protein, unknown function	-0.908809	0.992963	-0.91525	0.36006	0.984785
PF3D7_0512000	prefoldin subunit 6, putative	-0.16905	0.40719	-0.415164	0.678022	0.984785
PF3D7_0512100	conserved Plasmodium protein, unknown function	-0.316193	0.585228	-0.540291	0.588997	0.984785
PF3D7_0512200	glutathione synthetase	-0.183132	0.625781	-0.292646	0.769793	0.984785
PF3D7_0512300	CDK-activating kinase assembly factor MAT1	0.219687	0.419978	0.52309	0.600911	0.984785
PF3D7_0512400	conserved Plasmodium protein, unknown function	0.758871	1.34523	0.564119	0.572673	0.984785
PF3D7_0512450	conserved Plasmodium protein, unknown function, pseudogene	-1.30999	1.62171	-0.807779	0.419218	0.984785
PF3D7_0512500	conserved Plasmodium protein, unknown function	-0.12028	0.530306	-0.226812	0.82057	0.991006
PF3D7_0512600	ras-related protein Rab-1B	0.231558	0.338417	0.684239	0.493824	0.984785
PF3D7_0512700	orotate phosphoribosyltransferase	-0.360222	0.421333	-0.854958	0.392574	0.984785
PF3D7_0512800	conserved Plasmodium protein, unknown function	0.0840577	0.640841	0.131168	0.895642	0.997237
PF3D7_0512900	AKAP-like protein	0.41798	0.982115	0.425591	0.670406	0.984785
PF3D7_0513000	conserved Plasmodium protein, unknown function	-0.651672	0.517437	-1.25942	0.207878	0.984785
PF3D7_0513100	conserved Plasmodium protein, unknown function	-0.378352	0.426197	-0.887739	0.374681	0.984785
PF3D7_0513200	conserved Plasmodium protein, unknown function	0.476499	0.334364	1.42509	0.15413	0.984785
PF3D7_0513300	purine nucleoside phosphorylase	-0.879886	0.493127	-1.7843	0.0743748	0.984785
PF3D7_0513400	GTP-binding protein, putative	0.195877	0.446852	0.438348	0.661134	0.984785
PF3D7_0513500	mitochondrial import inner membrane translocase subunit TIM16, putative	-0.324785	0.75118	-0.432367	0.665475	0.984785
PF3D7_0513600	deoxyribodipyrimidine photo-lyase, putative	0.0741407	0.495173	0.149727	0.88098	0.997237
PF3D7_0513700	secreted ookinete protein, putative	-0.910073	0.80588	-1.12929	0.258775	0.984785
PF3D7_0513800	ras-related protein Rab-1A	-0.373821	0.589596	-0.634029	0.526062	0.984785
PF3D7_0513900	conserved Plasmodium protein, unknown function	-0.180948	0.405126	-0.446645	0.655131	0.984785
PF3D7_0514000	tubulin--tyrosine ligase, putative	-0.494261	0.389243	-1.2698	0.204156	0.984785
PF3D7_0514100	ATP-dependent DNA helicase UvrD	0.984102	0.472197	2.08409	0.0371517	0.903859
PF3D7_0514200	conserved Plasmodium protein, unknown function	1.29457	0.433492	2.98637	0.00282315	0.568216
PF3D7_0514300	aspartate--tRNA ligase, putative	0.0104907	0.527678	0.0198809	0.984138	0.998218
PF3D7_0514500	conserved Plasmodium membrane protein, unknown function	-1.00579	0.641314	-1.56833	0.116805	0.984785
PF3D7_0514600	ribose-5-phosphate isomerase, putative	-0.420876	0.373382	-1.1272	0.259658	0.984785
PF3D7_0514700	MORN repeat protein, putative	0.649378	1.24375	0.522113	0.601592	0.984785
PF3D7_0514800	inositol polyphosphate multikinase, putative	0.825303	0.760412	1.08534	0.277772	0.984785
PF3D7_0514900	conserved Plasmodium protein, unknown function	-0.776051	0.418159	-1.85588	0.0634711	0.984785
PF3D7_0515000	pre-mRNA-splicing factor CWC2, putative	0.43171	0.486313	0.88772	0.374691	0.984785
PF3D7_0515100	rhomboid protease ROM9	-0.402495	0.388873	-1.03503	0.300655	0.984785
PF3D7_0515200	conserved Plasmodium protein, unknown function	0.45949	0.976433	0.47058	0.637941	0.984785
PF3D7_0515300	phosphatidylinositol 3-kinase	0.0367849	0.327438	0.112341	0.910553	0.997237
PF3D7_0515400	conserved Plasmodium protein, unknown function	0.353062	0.481531	0.733208	0.463432	0.984785
PF3D7_0515500	amino acid transporter, putative	-0.214296	0.506109	-0.423418	0.67199	0.984785
PF3D7_0515600	conserved Plasmodium protein, unknown function	0.32183	0.488076	0.659386	0.509648	0.984785
PF3D7_0515700	glideosome-associated protein 40, putative	-0.0744416	0.424742	-0.175263	0.860873	0.997237
PF3D7_0515800	BolA-like protein, putative	0.514598	0.607981	0.846404	0.397327	0.984785
PF3D7_0515900	NLI interacting factor-like phosphatase, putative	0.0880367	0.547946	0.160667	0.872356	0.997237
PF3D7_0516000	RAP protein, putative	-0.210503	0.349361	-0.602538	0.546816	0.984785
PF3D7_0516100	cation-transporting ATPase 1	-0.142624	0.449342	-0.317407	0.750935	0.984785
PF3D7_0516200	40S ribosomal protein S11	-0.231378	0.317997	-0.727609	0.466853	0.984785
PF3D7_0516300	tRNA pseudouridine synthase, putative	-0.489631	0.56488	-0.866789	0.386058	0.984785
PF3D7_0516400	phosducin-like protein, putative	0.99001	0.367895	2.69101	0.00712355	0.588872
PF3D7_0516500	major facilitator superfamily domain-containing protein, putative	-0.596497	0.635598	-0.938482	0.347997	0.984785
PF3D7_0516600	sporozoite surface antigen MB2	-0.336305	0.340022	-0.989069	0.322629	0.984785
PF3D7_0516700	ubiquitin carboxyl-terminal hydrolase 2, putative	0.394144	0.260509	1.51297	0.130286	0.984785
PF3D7_0516800	AP2 domain transcription factor AP2-O2, putative	-0.248185	0.441654	-0.561944	0.574154	0.984785
PF3D7_0516900	60S ribosomal protein L2	-0.478939	0.374891	-1.27754	0.20141	0.984785
PF3D7_0517000	60S ribosomal protein L12, putative	-0.517303	0.431699	-1.1983	0.230802	0.984785
PF3D7_0517100	conserved Plasmodium protein, unknown function	0.216288	0.655222	0.330099	0.741325	0.984785
PF3D7_0517200	conserved Plasmodium protein, unknown function	0.966059	0.819145	1.17935	0.238258	0.984785
PF3D7_0517300	serine/arginine-rich splicing factor 1	-0.122997	0.37129	-0.33127	0.740441	0.984785
PF3D7_0517400	FACT complex subunit SPT16, putative	-0.255026	0.366553	-0.695741	0.486591	0.984785
PF3D7_0517500	UTP--glucose-1-phosphate uridylyltransferase, putative	-0.0042289	0.669736	-0.00631428	0.994962	0.999304
PF3D7_0517600	F-actin-capping protein subunit beta, putative	0.0791539	0.446726	0.177187	0.859362	0.997237
PF3D7_0517700	eukaryotic translation initiation factor 3 subunit B, putative	-0.261094	0.527928	-0.494563	0.620908	0.984785
PF3D7_0517800	apicortin, putative	-0.50097	0.618791	-0.809595	0.418173	0.984785
PF3D7_0517900	zinc finger protein, putative	-0.297207	0.481747	-0.616935	0.537277	0.984785
PF3D7_0518000	NOSIP domain-containing protein, putative	0.386485	0.330206	1.17044	0.241825	0.984785
PF3D7_0518100	RAP protein, putative	-0.135737	0.381853	-0.355469	0.722239	0.984785
PF3D7_0518200	SWIB/MDM2 domain-containing protein	0.742849	0.691006	1.07503	0.282363	0.984785
PF3D7_0518300	proteasome subunit beta type-1, putative	0.0443281	0.392685	0.112885	0.910122	0.997237
PF3D7_0518400	cyclin, putative	-0.259502	0.785673	-0.330293	0.741179	0.984785
PF3D7_0518500	ATP-dependent RNA helicase DDX23, putative	0.0972938	0.357682	0.272012	0.785613	0.984785
PF3D7_0518600	WD repeat-containing protein 26, putative	0.415383	0.396911	1.04654	0.295312	0.984785
PF3D7_0518700	mRNA-binding protein PUF1	0.105601	0.795808	0.132696	0.894434	0.997237
PF3D7_0518800	secreted ookinete protein, putative	-0.484035	0.785093	-0.616531	0.537544	0.984785
PF3D7_0518900	conserved Plasmodium protein, unknown function	-0.069354	0.407347	-0.170258	0.864807	0.997237
PF3D7_0519000	conserved Plasmodium protein, unknown function	-0.577425	0.500497	-1.1537	0.248621	0.984785
PF3D7_0519100	50S ribosomal protein L14, mitochondrial, putative	-0.321464	0.419105	-0.767026	0.443066	0.984785
PF3D7_0519200	V-type proton ATPase 16 kDa proteolipid subunit	-0.174494	0.339281	-0.514305	0.607038	0.984785
PF3D7_0519300	protoheme IX farnesyltransferase, putative	-0.230855	0.324765	-0.710837	0.477185	0.984785
PF3D7_0519400	40S ribosomal protein S24	-0.470489	0.299167	-1.57267	0.115796	0.984785
PF3D7_0519500	carbon catabolite repressor protein 4, putative	0.119637	0.359458	0.332826	0.739266	0.984785
PF3D7_0519600	zinc finger protein, putative	0.684191	0.342112	1.9999	0.0455109	0.94178
PF3D7_0519700	FoP domain-containing protein, putative	0.625155	0.631815	0.98946	0.322438	0.984785
PF3D7_0519800	EELM2 domain-containing protein, putative	-0.151766	0.568586	-0.266918	0.789532	0.984785
PF3D7_0519900	conserved Plasmodium protein, unknown function	-0.124041	0.465682	-0.266364	0.789959	0.984785
PF3D7_0520000	40S ribosomal protein S9, putative	-0.512984	0.358222	-1.43203	0.152136	0.984785
PF3D7_0520100	protein phosphatase PPM9, putative	0.110735	0.415894	0.266257	0.790041	0.984785
PF3D7_0520200	conserved Plasmodium protein, unknown function	0.668127	0.365588	1.82754	0.0676189	0.984785
PF3D7_0520300	U6 snRNA-associated Sm-like protein LSm2, putative	0.651346	0.500134	1.30234	0.192799	0.984785
PF3D7_0520400	single-stranded DNA-binding protein, putative	0.553062	0.507599	1.08956	0.275905	0.984785
PF3D7_0520500	phosphomethylpyrimidine kinase, putative	-0.171534	0.439512	-0.390283	0.696328	0.984785
PF3D7_0520600	bis(5'-nucleosyl)-tetraphosphatase [asymmetrical]	-0.389944	0.388789	-1.00297	0.315874	0.984785
PF3D7_0520700	CDC73 domain-containing protein, putative	1.41491	0.794115	1.78175	0.0747901	0.984785
PF3D7_0520800	conserved Plasmodium protein, unknown function	0.182479	0.584774	0.31205	0.755003	0.984785
PF3D7_0520900	adenosylhomocysteinase	-0.861164	0.504417	-1.70725	0.0877763	0.984785
PF3D7_0521000	conserved Plasmodium protein, unknown function	0.712808	0.683655	1.04264	0.297114	0.984785
PF3D7_0521100	conserved Plasmodium protein, unknown function	0.782085	0.789461	0.990656	0.321854	0.984785
PF3D7_0521200	conserved Plasmodium protein, unknown function	0.691882	0.618857	1.118	0.263568	0.984785
PF3D7_0521300	zinc finger protein, putative	0.717571	0.572173	1.25412	0.2098	0.984785
PF3D7_0521400	conserved Plasmodium protein, unknown function	-0.151603	0.57958	-0.261574	0.79365	0.986374
PF3D7_0521500	ribosomal large subunit pseudouridylate synthase, putative	0.282466	0.391391	0.721697	0.470481	0.984785
PF3D7_0521600	conserved Plasmodium protein, unknown function	0.215097	0.733868	0.293101	0.769445	0.984785
PF3D7_0521700	ATP-dependent RNA helicase DDX1, putative	0.153997	0.563842	0.273121	0.78476	0.984785
PF3D7_0521800	AFG1-like ATPase, putative	0.868747	0.442151	1.96482	0.049435	0.984785
PF3D7_0521900	conserved Plasmodium protein, unknown function	0.587915	0.565329	1.03995	0.298362	0.984785
PF3D7_0522000	conserved Plasmodium protein, unknown function	0.323487	0.506285	0.638943	0.52286	0.984785
PF3D7_0522100	conserved Plasmodium protein, unknown function	0.671909	0.450141	1.49266	0.135525	0.984785
PF3D7_0522200	transcription initiation factor TFIID subunit 10, putative	0.162289	0.418982	0.387342	0.698503	0.984785
PF3D7_0522300	18S rRNA (guanine-N(7))-methyltransferase, putative	-0.311506	0.317198	-0.982056	0.326072	0.984785
PF3D7_0522400	conserved Plasmodium protein, unknown function	0.400903	0.398317	1.00649	0.314179	0.984785
PF3D7_0522500	50S ribosomal protein L17, apicoplast, putative	-0.18126	0.484091	-0.374435	0.708081	0.984785
PF3D7_0522600	inner membrane complex protein	0.662082	0.463413	1.42871	0.153088	0.984785
PF3D7_0522700	iron-sulfur assembly protein	0.413927	0.503158	0.822658	0.410702	0.984785
PF3D7_0522800	pre-mRNA-splicing factor BUD31, putative	-0.324066	0.33112	-0.978698	0.327729	0.984785
PF3D7_0522900	zinc finger protein, putative	0.0253587	0.591711	0.0428565	0.965816	0.997479
PF3D7_0523000	multidrug resistance protein 1	-0.18068	0.509354	-0.354724	0.722796	0.984785
PF3D7_0523100	mitochondrial-processing peptidase subunit alpha, putative	-0.203899	0.338634	-0.602124	0.547092	0.984785
PF3D7_0523200	conserved Plasmodium protein, unknown function	0.563354	0.661072	0.852182	0.394113	0.984785
PF3D7_0523300	conserved Plasmodium protein, unknown function	0.396285	0.49928	0.793714	0.427362	0.984785
PF3D7_0523400	DnaJ protein, putative	0.138781	0.293087	0.473513	0.635847	0.984785
PF3D7_0523500	dynein light chain Tctex-type, putative	0.300802	0.570118	0.527614	0.597767	0.984785
PF3D7_0523600	conserved Plasmodium protein, unknown function	-0.735086	0.458753	-1.60236	0.109076	0.984785
PF3D7_0523700	conserved Plasmodium membrane protein, unknown function	0.511718	0.484637	1.05588	0.291024	0.984785
PF3D7_0523800	transporter, putative	-0.141421	0.456724	-0.309643	0.756833	0.984785
PF3D7_0523900	conserved Plasmodium membrane protein, unknown function	0.0715584	0.477541	0.149848	0.880885	0.997237
PF3D7_0524000	karyopherin beta	-0.174852	0.397143	-0.440274	0.659739	0.984785
PF3D7_0524100	conserved Plasmodium protein, unknown function	0.0148517	0.291232	0.0509961	0.959329	0.997237
PF3D7_0524200	conserved Plasmodium membrane protein, unknown function	0.586906	0.542083	1.08269	0.278947	0.984785
PF3D7_0524300	conserved Plasmodium protein, unknown function	0.46446	0.478426	0.970809	0.331643	0.984785
PF3D7_0524400	ribosome-interacting GTPase 1, putative	-0.33048	0.384645	-0.859183	0.390239	0.984785
PF3D7_0524500	conserved Plasmodium protein, unknown function	0.217937	0.588918	0.370063	0.711335	0.984785
PF3D7_0524600	50S ribosomal protein L12, apicoplast, putative	-0.216217	0.415592	-0.520264	0.60288	0.984785
PF3D7_0524700	mitochondrial import receptor subunit TOM22, putative	0.245616	0.518759	0.473468	0.635879	0.984785
PF3D7_0524800	ubiquitin fusion degradation protein 1, putative	-0.380713	0.406212	-0.937227	0.348642	0.984785
PF3D7_0524900	S-adenosyl-L-methionine-dependent tRNA 4-demethylwyosine synthase, putative	0.00221699	0.426942	0.00519272	0.995857	0.999304
PF3D7_0525000	zinc finger protein, putative	-0.265399	0.462574	-0.573745	0.566141	0.984785
PF3D7_0525100	acyl-CoA synthetase	-0.225701	0.426602	-0.529066	0.59676	0.984785
PF3D7_0525200	structural maintenance of chromosomes protein 6, putative	0.426724	0.396005	1.07757	0.281225	0.984785
PF3D7_0525300	conserved Plasmodium protein, unknown function	0.362838	0.538926	0.673261	0.500782	0.984785
PF3D7_0525400	G-protein coupled receptor, putative	-0.291115	0.559977	-0.51987	0.603154	0.984785
PF3D7_0525500	WD repeat-containing protein, putative	-0.0981645	0.523143	-0.187644	0.851156	0.997237
PF3D7_0525600	RNA methyltransferase, putative	-0.172406	0.334616	-0.515236	0.606388	0.984785
PF3D7_0525700	conserved Plasmodium protein, unknown function	-0.404241	0.311781	-1.29656	0.194784	0.984785
PF3D7_0525800	inner membrane complex protein 1g, putative	0.0498294	0.685498	0.0726907	0.942052	0.997237
PF3D7_0525900	NIMA related kinase 2	-0.296032	0.473666	-0.624981	0.531984	0.984785
PF3D7_0526000	RAP protein, putative	0.597638	0.57096	1.04673	0.295226	0.984785
PF3D7_0526100	conserved Plasmodium membrane protein, unknown function	-0.223193	0.73273	-0.304605	0.760667	0.984785
PF3D7_0526200.1	ADP-ribosylation factor GTPase-activating protein, putative	0.319387	0.356433	0.896063	0.370219	0.984785
PF3D7_0526300	WD repeat-containing protein 55, putative	-0.385596	0.391293	-0.985441	0.324407	0.984785
PF3D7_0526400	conserved Plasmodium protein, unknown function	-0.311294	0.548395	-0.567645	0.570276	0.984785
PF3D7_0526500	conserved Plasmodium protein, unknown function	0.667744	0.584466	1.14249	0.253252	0.984785
PF3D7_0526600	conserved Plasmodium protein, unknown function	0.570851	0.72244	0.790171	0.429428	0.984785
PF3D7_0526700	conserved protein, unknown function	-0.386467	0.554327	-0.697182	0.485689	0.984785
PF3D7_0526800	conserved Plasmodium protein, unknown function	0.019512	0.382977	0.0509482	0.959367	0.997237
PF3D7_0526900	transmembrane emp24 domain-containing protein, putative	-0.563375	0.369414	-1.52505	0.127246	0.984785
PF3D7_0527000	DNA replication licensing factor MCM3, putative	-0.141114	0.358753	-0.393345	0.694065	0.984785
PF3D7_0527100	ubiquitin-conjugating enzyme E2 N, putative	0.0627709	0.439285	0.142893	0.886374	0.997237
PF3D7_0527200	ubiquitin carboxyl-terminal hydrolase 14	-0.0242204	0.389042	-0.0622567	0.950358	0.997237
PF3D7_0527300	methionine aminopeptidase 1a, putative	-0.0754001	0.360098	-0.209388	0.834145	0.993842
PF3D7_0527400	conserved Plasmodium protein, unknown function	-0.256476	0.655546	-0.391241	0.695619	0.984785
PF3D7_0527500	Hsc70-interacting protein	-0.264738	0.465903	-0.568225	0.569882	0.984785
PF3D7_0527600	conserved Plasmodium protein, unknown function	-0.275285	0.467235	-0.589179	0.555741	0.984785
PF3D7_0527900	ATP-dependent RNA helicase DDX41, putative	-0.0930092	0.436857	-0.212905	0.831401	0.993648
PF3D7_0528000	proteasome maturation factor UMP1, putative	0.799615	0.467376	1.71086	0.0871068	0.984785
PF3D7_0528100	AP-1 complex subunit beta, putative	0.214484	0.384864	0.557297	0.577324	0.984785
PF3D7_0528200	eukaryotic translation initiation factor 3 subunit E, putative	-0.0535317	0.386274	-0.138585	0.889778	0.997237
PF3D7_0528300	conserved Plasmodium protein, unknown function	-0.0898667	0.467791	-0.192109	0.847657	0.99716
PF3D7_0528400	palmitoyltransferase DHHC7	-0.177396	0.455371	-0.389563	0.696859	0.984785
PF3D7_0528500	F-actin-capping protein subunit alpha, putative	-0.388676	0.43053	-0.902785	0.36664	0.984785
PF3D7_0528600	conserved Plasmodium protein, unknown function	0.188152	0.872125	0.21574	0.82919	0.992836
PF3D7_0528700	peptidyl-prolyl cis-trans isomerase	0.178809	0.377261	0.473965	0.635525	0.984785
PF3D7_0528800	nucleolar preribosomal GTPase, putative	0.718527	0.502203	1.43075	0.152502	0.984785
PF3D7_0528900	conserved Plasmodium protein, unknown function	-0.452203	0.634942	-0.712196	0.476344	0.984785
PF3D7_0529000	conserved Plasmodium protein, unknown function	-0.400591	0.493134	-0.812337	0.416598	0.984785
PF3D7_0529100	thioredoxin-like protein, putative	0.466751	0.649862	0.718231	0.472615	0.984785
PF3D7_0529200	sugar transporter, putative	-0.542892	0.445159	-1.21955	0.222637	0.984785
PF3D7_0529300	apicoplast TIC22 protein	0.251004	0.466349	0.538232	0.590417	0.984785
PF3D7_0529400.1	conserved Plasmodium protein, unknown function	0.264059	0.335548	0.786947	0.431313	0.984785
PF3D7_0529500	cell cycle regulator protein, putative	0.485551	0.533749	0.9097	0.362981	0.984785
PF3D7_0529700	conserved Plasmodium protein, unknown function	-0.310193	0.68567	-0.452394	0.650985	0.984785
PF3D7_0529800	conserved Plasmodium protein, unknown function	1.30579	0.630644	2.07056	0.0383998	0.903859
PF3D7_0529900	RING zinc finger protein, putative	0.0361812	0.291173	0.12426	0.901109	0.997237
PF3D7_0530000	conserved Plasmodium protein, unknown function	-0.564164	0.366094	-1.54104	0.123308	0.984785
PF3D7_0530100	SNARE protein, putative	-0.0532942	0.369614	-0.144189	0.885351	0.997237
PF3D7_0530200	phosphoenolpyruvate/phosphate translocator	-0.25464	0.531521	-0.479078	0.631883	0.984785
PF3D7_0530300	conserved Plasmodium membrane protein, unknown function	-0.0356287	0.400073	-0.0890555	0.929038	0.997237
PF3D7_0530400	conserved Plasmodium protein, unknown function	0.154706	0.565242	0.273699	0.784316	0.984785
PF3D7_0530500	conserved Plasmodium membrane protein, unknown function	-0.752626	1.24871	-0.602722	0.546694	0.984785
PF3D7_0530600	XAP-5 DNA binding protein, putative	0.601115	0.565688	1.06263	0.287951	0.984785
PF3D7_0530700	conserved Plasmodium protein, unknown function	0.240169	0.781879	0.307169	0.758715	0.984785
PF3D7_0530750	dolichol-phosphate mannosyltransferase subunit 3, putative	0.877943	0.753941	1.16447	0.244233	0.984785
PF3D7_0530800	CPW-WPC family protein	-0.720777	0.731924	-0.984771	0.324737	0.984785
PF3D7_0530900	formin 1	1.04552	0.64474	1.62161	0.104886	0.984785
PF3D7_0531000	SURF1 domain-containing protein, putative	0.224129	0.478451	0.468446	0.639466	0.984785
PF3D7_0531100	conserved Plasmodium protein, unknown function	1.86136	0.556591	3.34422	0.000825143	0.279008
PF3D7_0531200	ribosomal protein S16, mitochondrial, putative	0.719014	0.560903	1.28189	0.199883	0.984785
PF3D7_0531300	conserved Plasmodium protein, unknown function	1.20951	0.509568	2.3736	0.0176158	0.770234
PF3D7_0531400	conserved Plasmodium protein, unknown function	0.996705	0.491554	2.02766	0.0425948	0.915428
PF3D7_0532100	early transcribed membrane protein 5	-0.75506	0.434375	-1.73827	0.0821638	0.984785
PF3D7_0532200	Plasmodium exported protein (PHISTc), unknown function	-0.123571	0.45071	-0.274169	0.783955	0.984785
PF3D7_0532300	Plasmodium exported protein (PHISTb), unknown function	-0.0962942	0.465544	-0.206843	0.836133	0.994574
PF3D7_0532400	lysine-rich membrane-associated PHISTb protein	-0.0146659	0.670584	-0.0218703	0.982551	0.998218
PF3D7_0532500	Plasmodium exported protein, unknown function	1.01217	0.897072	1.12831	0.25919	0.984785
PF3D7_0532600	Plasmodium exported protein, unknown function	-0.184368	0.721646	-0.255483	0.79835	0.987254
PF3D7_0601000	exported protein family 4	0.2795	0.666404	0.419415	0.674913	0.984785
PF3D7_0601100	exported protein family 3	0.115896	0.730322	0.158692	0.873912	0.997237
PF3D7_0601200	Pfmc-2TM Maurer's cleft two transmembrane protein	0.828971	1.32007	0.627977	0.530019	0.984785
PF3D7_0601300	exported protein family 1	0.726112	1.15642	0.627895	0.530073	0.984785
PF3D7_0601500	Plasmodium exported protein (PHISTb), unknown function	0.138383	0.945845	0.146306	0.88368	0.997237
PF3D7_0601600	tetratricopeptide repeat protein, putative	0.232038	0.522495	0.444097	0.656973	0.984785
PF3D7_0601700	Plasmodium exported protein (PHISTa), unknown function, pseudogene	1.38474	1.33808	1.03487	0.300729	0.984785
PF3D7_0601900	conserved Plasmodium protein, unknown function	-0.420648	0.303845	-1.38442	0.166231	0.984785
PF3D7_0602000	zinc finger protein, putative	1.21568	0.727067	1.67204	0.0945165	0.984785
PF3D7_0602100	ATP-dependent RNA helicase, putative	-0.109527	0.650253	-0.168437	0.866239	0.997237
PF3D7_0602200	MYND-type zinc finger protein, putative	0.0596793	0.439657	0.135741	0.892026	0.997237
PF3D7_0602300	liver merozoite formation protein, putative	1.38194	1.26961	1.08848	0.276384	0.984785
PF3D7_0602400	elongation factor G	-0.165754	0.350208	-0.473301	0.635999	0.984785
PF3D7_0602500	geranylgeranyl transferase type-2 subunit beta, putative	-0.158591	0.396231	-0.400247	0.688974	0.984785
PF3D7_0602600	SAC3 domain-containing protein, putative	-0.169585	0.428857	-0.395436	0.692521	0.984785
PF3D7_0602700	conserved Plasmodium protein, unknown function	-0.743824	0.683604	-1.08809	0.276555	0.984785
PF3D7_0602800	JmjC domain-containing protein, putative	0.708414	0.707673	1.00105	0.316804	0.984785
PF3D7_0602900	conserved Plasmodium protein, unknown function	0.5681	0.390016	1.45661	0.145225	0.984785
PF3D7_0603000	conserved Plasmodium protein, unknown function	0.644963	0.373459	1.727	0.0841684	0.984785
PF3D7_0603100	RNA-binding protein, putative	0.238528	0.582788	0.409288	0.682328	0.984785
PF3D7_0603200	mitochondrial chaperone BCS1, putative	-0.223757	0.413365	-0.541307	0.588296	0.984785
PF3D7_0603300	dihydroorotate dehydrogenase	-0.29582	0.366621	-0.806882	0.419734	0.984785
PF3D7_0603400	trophozoite exported protein 1	0.276264	0.494778	0.558358	0.5766	0.984785
PF3D7_0603500	cation/H+ antiporter	-0.404003	0.451194	-0.895408	0.370569	0.984785
PF3D7_0603600	conserved Plasmodium protein, unknown function	-0.17098	0.654398	-0.261278	0.793878	0.986378
PF3D7_0603700	phenylalanine--tRNA ligase	0.157312	0.612045	0.257027	0.797158	0.987254
PF3D7_0603800	centrosomal protein CEP76, putative	0.330899	0.332908	0.993965	0.32024	0.984785
PF3D7_0603900	conserved Plasmodium protein, unknown function	0.6866	0.76836	0.893591	0.371541	0.984785
PF3D7_0604000	conserved Plasmodium protein, unknown function	1.40771	0.871821	1.61468	0.106379	0.984785
PF3D7_0604100	AP2 domain transcription factor	0.367129	0.383673	0.956881	0.338628	0.984785
PF3D7_0604200	mitochondrial ribosomal protein L41, putative	-0.887575	0.673503	-1.31785	0.187555	0.984785
PF3D7_0604300	conserved Plasmodium protein, unknown function	-0.326999	0.397343	-0.822964	0.410528	0.984785
PF3D7_0604400	conserved Plasmodium protein, unknown function	-0.327715	0.7659	-0.427882	0.668737	0.984785
PF3D7_0604500	conserved Plasmodium protein, unknown function	0.535198	0.964104	0.555125	0.578809	0.984785
PF3D7_0604600	DNA helicase, putative	0.650184	0.543782	1.19567	0.231825	0.984785
PF3D7_0604700	glyoxalase I-like protein GILP	0.0602099	0.366403	0.164327	0.869474	0.997237
PF3D7_0604800	RAP protein, putative	-0.491281	0.886416	-0.554233	0.57942	0.984785
PF3D7_0604900	conserved Plasmodium protein, unknown function	-0.746622	0.65015	-1.14838	0.250811	0.984785
PF3D7_0605000	50S ribosomal protein L24, putative	-0.51031	0.486359	-1.04925	0.294064	0.984785
PF3D7_0605100	RNA-binding protein, putative	0.0220753	0.380282	0.05805	0.953709	0.997237
PF3D7_0605200	conserved Plasmodium protein, unknown function	-0.629363	0.373509	-1.685	0.0919886	0.984785
PF3D7_0605300	serine/threonine protein kinase	-0.526966	0.480865	-1.09587	0.273135	0.984785
PF3D7_0605400	calcium-binding protein, putative	-0.223752	0.54087	-0.413689	0.679102	0.984785
PF3D7_0605500	cyclin dependent kinase binding protein, putative	-0.141229	0.409776	-0.34465	0.730358	0.984785
PF3D7_0605600	nucleoside diphosphate kinase, putative	0.187034	0.567059	0.329832	0.741527	0.984785
PF3D7_0605700	conserved Plasmodium protein, unknown function	-0.448911	0.338092	-1.32778	0.184252	0.984785
PF3D7_0605800	DNA repair protein RAD50, putative	0.388007	0.640511	0.605777	0.544663	0.984785
PF3D7_0605900	long chain polyunsaturated fatty acid elongation enzyme, putative	-0.188243	0.617115	-0.305037	0.760338	0.984785
PF3D7_0606000	conserved Plasmodium protein, unknown function	0.273166	0.547189	0.499217	0.617626	0.984785
PF3D7_0606100	RNA-binding protein, putative	0.257851	0.562974	0.458016	0.646941	0.984785
PF3D7_0606200	ubiquitin-conjugating enzyme E2 PEX4, putative	-0.149277	0.454808	-0.328221	0.742745	0.984785
PF3D7_0606300	conserved Plasmodium protein, unknown function	-0.448569	0.814077	-0.551015	0.581623	0.984785
PF3D7_0606400	conserved Plasmodium protein, unknown function	-0.464204	0.595594	-0.779397	0.435746	0.984785
PF3D7_0606500	polypyrimidine tract-binding protein, putative	-0.186554	0.337691	-0.552441	0.580646	0.984785
PF3D7_0606600	conserved Plasmodium protein, unknown function	0.458635	0.682518	0.671975	0.5016	0.984785
PF3D7_0606700	coatomer alpha subunit, putative	0.014036	0.324418	0.0432651	0.96549	0.997442
PF3D7_0606800	VFT protein	-0.0833215	0.476722	-0.17478	0.861253	0.997237
PF3D7_0606900	glutaredoxin-like protein	-0.555591	0.473477	-1.17343	0.240624	0.984785
PF3D7_0607000	translation initiation factor IF-2, putative	-0.0564703	0.663669	-0.085088	0.932191	0.997237
PF3D7_0607100	MYND-type zinc finger protein, putative	0.61447	0.765453	0.802753	0.422118	0.984785
PF3D7_0607200	RING zinc finger protein, putative	0.291714	0.479034	0.608963	0.542549	0.984785
PF3D7_0607300	uroporphyrinogen III decarboxylase	0.00864233	0.523267	0.0165161	0.986823	0.998218
PF3D7_0607400	G-protein associated signal transduction protein, putative	-0.471366	0.359741	-1.31029	0.190097	0.984785
PF3D7_0607500	4-hydroxybenzoate polyprenyltransferase, putative	0.228553	0.399762	0.571722	0.56751	0.984785
PF3D7_0607600	spindle assembly abnormal protein 6, putative	1.08036	0.405002	2.66755	0.00764074	0.588872
PF3D7_0607700	conserved Plasmodium protein, unknown function	0.662781	0.618533	1.07154	0.283928	0.984785
PF3D7_0607800	GTP-binding protein, putative	-0.217918	0.500475	-0.435423	0.663256	0.984785
PF3D7_0607900	conserved Plasmodium protein, unknown function	0.44216	0.416292	1.06214	0.288172	0.984785
PF3D7_0608000	diphthine methyltransferase, putative	0.209923	0.378575	0.554509	0.57923	0.984785
PF3D7_0608100	conserved Plasmodium protein, unknown function	0.332918	0.576522	0.577459	0.563629	0.984785
PF3D7_0608200	conserved Plasmodium protein, unknown function	-0.112327	0.48753	-0.230401	0.81778	0.990632
PF3D7_0608300	conserved Plasmodium protein, unknown function	1.19472	0.420341	2.84227	0.0044793	0.568216
PF3D7_0608310	sorting assembly machinery 50 kDa subunit, putative	0.418799	0.768755	0.544775	0.585908	0.984785
PF3D7_0608400	conserved Plasmodium protein, unknown function	-0.326094	0.530146	-0.615102	0.538487	0.984785
PF3D7_0608500	proteasome subunit alpha type-2, putative	-0.494583	0.334168	-1.48005	0.138861	0.984785
PF3D7_0608600	conserved Plasmodium protein, unknown function	-0.458385	0.523375	-0.875825	0.381125	0.984785
PF3D7_0608700	T-complex protein 1 subunit zeta	-0.0204462	0.390513	-0.0523572	0.958244	0.997237
PF3D7_0608800	ornithine aminotransferase	-0.857348	0.487599	-1.75831	0.0786953	0.984785
PF3D7_0608900	conserved Plasmodium protein, unknown function	-0.115632	0.377592	-0.306235	0.759426	0.984785
PF3D7_0609000	conserved Plasmodium protein, unknown function	1.04718	0.704445	1.48654	0.137137	0.984785
PF3D7_0609100	zinc transporter ZIP1, putative	-0.609448	0.487975	-1.24893	0.21169	0.984785
PF3D7_0609200	citrate synthase-like protein, putative	0.0215797	0.53217	0.0405504	0.967654	0.998218
PF3D7_0609300	conserved Plasmodium protein, unknown function	0.561737	0.526073	1.06779	0.285614	0.984785
PF3D7_0609400	mitochondrial cardiolipin synthase, putative	0.55027	0.567779	0.969162	0.332464	0.984785
PF3D7_0609500	conserved Plasmodium protein, unknown function	1.06618	0.763004	1.39734	0.16231	0.984785
PF3D7_0609600	conserved Plasmodium protein, unknown function	1.6654	0.974736	1.70857	0.0875307	0.984785
PF3D7_0609700	conserved Plasmodium protein, unknown function	0.125513	0.498562	0.25175	0.801234	0.987254
PF3D7_0609800	palmitoyltransferase DHHC2, putative	-0.344961	0.691052	-0.499183	0.617651	0.984785
PF3D7_0609900	conserved Plasmodium protein, unknown function	-0.0340544	0.476947	-0.071401	0.943079	0.997237
PF3D7_0610000	palmitoyltransferase DHHC2, putative	0.178765	0.418323	0.427336	0.669135	0.984785
PF3D7_0610100	pre-mRNA-splicing factor SLU7, putative	0.493357	0.357794	1.37889	0.16793	0.984785
PF3D7_0610200	RNA-binding protein 25, putative	0.283777	0.495678	0.572503	0.566982	0.984785
PF3D7_0610400	histone H3	0.00882812	0.582363	0.0151591	0.987905	0.998218
PF3D7_0610500	peptidyl-tRNA hydrolase PTRHD1, putative	-0.114807	0.449185	-0.255589	0.798268	0.987254
PF3D7_0610600	calcium-dependent protein kinase 2	-0.390705	0.47448	-0.823437	0.410259	0.984785
PF3D7_0610700	conserved Plasmodium protein, unknown function	-0.336433	0.80707	-0.416858	0.676783	0.984785
PF3D7_0610800	transketolase	-0.588424	0.318959	-1.84483	0.065063	0.984785
PF3D7_0610900	transcription elongation factor SPT5, putative	0.236479	0.439211	0.538417	0.590289	0.984785
PF3D7_0611000	SNARE associated Golgi protein, putative	-0.5697	0.791216	-0.720031	0.471506	0.984785
PF3D7_0611100	succinate dehydrogenase subunit 3, putative	-0.401137	0.514013	-0.780402	0.435154	0.984785
PF3D7_0611200	AP2 domain transcription factor, putative	0.395066	0.369727	1.06853	0.28528	0.984785
PF3D7_0611300	conserved Apicomplexan protein, unknown function	-0.437119	0.512293	-0.85326	0.393515	0.984785
PF3D7_0611400	SWIB/MDM2 domain-containing protein	0.497224	0.419395	1.18557	0.235791	0.984785
PF3D7_0611500	conserved Plasmodium protein, unknown function	-0.315385	0.462458	-0.681976	0.495254	0.984785
PF3D7_0611600	basal complex transmembrane protein 1	1.2852	0.576069	2.23098	0.0256822	0.833364
PF3D7_0611700	60S ribosomal protein L39	-0.622213	0.367682	-1.69226	0.0905964	0.984785
PF3D7_0611800	conserved Apicomplexan protein, unknown function	0.548515	0.538782	1.01807	0.308647	0.984785
PF3D7_0611900	lsm12, putative	-0.370524	0.401592	-0.922636	0.356197	0.984785
PF3D7_0612000	conserved Apicomplexan protein, unknown function	-0.079679	0.41526	-0.191877	0.847838	0.99716
PF3D7_0612100	eukaryotic translation initiation factor 3 subunit L, putative	0.0440831	0.378977	0.116321	0.907398	0.997237
PF3D7_0612200	leucine-rich repeat protein	0.745205	0.481922	1.54632	0.122028	0.984785
PF3D7_0612300	transmembrane protein 234, putative	1.26665	0.736845	1.71901	0.0856119	0.984785
PF3D7_0612400	conserved Apicomplexan protein, unknown function	-0.296706	0.404751	-0.733058	0.463523	0.984785
PF3D7_0612500	conserved Apicomplexan protein, unknown function	-0.673953	0.627676	-1.07373	0.282945	0.984785
PF3D7_0612600	cytoplasmic tRNA 2-thiolation protein 1, putative	-0.434125	0.311364	-1.39427	0.163236	0.984785
PF3D7_0612700	6-cysteine protein	0.852853	0.47368	1.80048	0.0717844	0.984785
PF3D7_0612800	6-cysteine protein	-0.0279193	0.432063	-0.0646187	0.948478	0.997237
PF3D7_0612900	nucleolar GTP-binding protein 1, putative	0.144234	0.505935	0.285083	0.775581	0.984785
PF3D7_0613000.1	conserved Apicomplexan protein, unknown function	0.166013	0.571271	0.290603	0.771355	0.984785
PF3D7_0613100	conserved Plasmodium protein, unknown function	0.728376	0.516201	1.41103	0.158235	0.984785
PF3D7_0613200	conserved Plasmodium protein, unknown function	-0.426691	0.428306	-0.99623	0.319139	0.984785
PF3D7_0613300	conserved Plasmodium protein, unknown function	1.05504	0.413665	2.55047	0.0107578	0.649565
PF3D7_0613400	50S ribosomal protein L18, apicoplast, putative	-0.125813	0.377463	-0.333311	0.738899	0.984785
PF3D7_0613500	AP-3 complex subunit beta, putative	-0.423879	0.410355	-1.03296	0.301624	0.984785
PF3D7_0613600	conserved Plasmodium protein, unknown function	0.329254	0.487101	0.675945	0.499075	0.984785
PF3D7_0613700	syntaxin-binding protein, putative	-0.444664	0.361203	-1.23106	0.218299	0.984785
PF3D7_0613800	AP2 domain transcription factor, putative	0.848225	0.500897	1.69341	0.0903768	0.984785
PF3D7_0613900	AP2 domain transcription factor, putative	0.146856	0.464929	0.315867	0.752103	0.984785
PF3D7_0614000	thiamine-phosphate synthase, putative	-0.11203	0.359954	-0.311234	0.755623	0.984785
PF3D7_0614100	conserved Plasmodium protein, unknown function	2.021	0.599576	3.37072	0.000749715	0.271611
PF3D7_0614200	cytosolic Fe-S cluster assembly factor NAR1, putative	-0.235581	0.518408	-0.454431	0.649519	0.984785
PF3D7_0614300	major facilitator superfamily-related transporter, putative	-0.284372	0.286877	-0.99127	0.321554	0.984785
PF3D7_0614400	pre-mRNA-splicing factor CWF7, putative	-0.183706	0.305405	-0.601515	0.547497	0.984785
PF3D7_0614500	60S ribosomal protein L19	-0.10838	0.267617	-0.404981	0.685492	0.984785
PF3D7_0614600	conserved Plasmodium protein, unknown function	1.05417	0.622712	1.69287	0.0904795	0.984785
PF3D7_0614700	conserved Plasmodium protein, unknown function	0.284633	0.580893	0.489992	0.624139	0.984785
PF3D7_0614800	endonuclease III homologue, putative	-0.0169841	0.37436	-0.0453684	0.963814	0.997237
PF3D7_0614900	conserved Plasmodium membrane protein, unknown function	0.179245	0.386932	0.463247	0.643187	0.984785
PF3D7_0615000	conserved Plasmodium protein, unknown function	-0.3933	0.503223	-0.781563	0.434472	0.984785
PF3D7_0615100	enoyl-acyl carrier reductase	-0.263456	0.675724	-0.389887	0.69662	0.984785
PF3D7_0615200	conserved Plasmodium protein, unknown function	0.165937	0.43284	0.383367	0.701448	0.984785
PF3D7_0615300	GPI-anchored wall transfer protein 1, putative	-0.191664	0.387462	-0.494665	0.620836	0.984785
PF3D7_0615400	ribonuclease, putative	0.439327	0.419668	1.04684	0.295172	0.984785
PF3D7_0615500	cdc2-related protein kinase 5	-0.552849	0.457814	-1.20759	0.227207	0.984785
PF3D7_0615600	zinc finger protein, putative	-0.0483404	0.370339	-0.13053	0.896147	0.997237
PF3D7_0615700	RNA and export factor binding protein, putative	1.03026	0.384369	2.68039	0.00735358	0.588872
PF3D7_0615800	conserved Plasmodium protein, unknown function	0.199752	0.28305	0.705714	0.480366	0.984785
PF3D7_0615900	protein phosphatase, putative	0.377645	0.342405	1.10292	0.270062	0.984785
PF3D7_0616000	pyridoxal kinase	-0.0432512	0.413815	-0.104518	0.916758	0.997237
PF3D7_0616100	conserved Plasmodium protein, unknown function	0.171827	0.47292	0.363331	0.716358	0.984785
PF3D7_0616200	kinetochore protein NDC80, putative	0.358334	0.323385	1.10808	0.267829	0.984785
PF3D7_0616300	conserved Plasmodium protein, unknown function	0.624747	0.576626	1.08345	0.278608	0.984785
PF3D7_0616400	conserved Plasmodium protein, unknown function	0.0610567	0.587329	0.103957	0.917204	0.997237
PF3D7_0616500	TRAP-like protein	-1.07906	0.651587	-1.65606	0.0977104	0.984785
PF3D7_0616600	conserved protein, unknown function	0.510607	0.334913	1.5246	0.127359	0.984785
PF3D7_0616700	ras GTPAse, putative	0.638863	0.678836	0.941114	0.346646	0.984785
PF3D7_0616800	malate:quinone oxidoreductase	-0.112485	0.309922	-0.362946	0.716645	0.984785
PF3D7_0616900	conserved Plasmodium protein, unknown function	0.731636	0.418452	1.74844	0.0803884	0.984785
PF3D7_0617000	mitochondrial import receptor subunit TOM40, putative	0.338602	0.495933	0.682758	0.49476	0.984785
PF3D7_0617100	AP-2 complex subunit alpha, putative	0.0255739	0.489276	0.0522689	0.958314	0.997237
PF3D7_0617200	conserved Plasmodium protein, unknown function	0.439837	0.634356	0.69336	0.488083	0.984785
PF3D7_0617300	conserved Plasmodium protein, unknown function	0.513812	0.606613	0.847017	0.396986	0.984785
PF3D7_0617800	histone H2A	0.671501	0.511603	1.31254	0.189336	0.984785
PF3D7_0617900	histone H3 variant	0.260322	0.302934	0.859336	0.390155	0.984785
PF3D7_0618000	conserved Plasmodium membrane protein, unknown function	1.11326	0.497548	2.2375	0.025254	0.833364
PF3D7_0618100	conserved Plasmodium protein, unknown function	0.078831	0.510976	0.154275	0.877393	0.997237
PF3D7_0618200	conserved Plasmodium protein, unknown function	-0.207929	0.344542	-0.603494	0.54618	0.984785
PF3D7_0618300	60S ribosomal protein L27a, putative	-0.294231	0.371847	-0.791268	0.428788	0.984785
PF3D7_0618400	conserved Plasmodium membrane protein, unknown function	0.228034	1.05369	0.216413	0.828666	0.992565
PF3D7_0618500	malate dehydrogenase	-0.536194	0.458068	-1.17056	0.241777	0.984785
PF3D7_0618600	rhomboid protease ROM10	-0.673293	0.49649	-1.35611	0.175066	0.984785
PF3D7_0618700	trafficking protein particle complex subunit 6A, putative	0.105428	0.416645	0.253041	0.800236	0.987254
PF3D7_0618800	conserved Plasmodium protein, unknown function	-0.338334	0.771942	-0.43829	0.661176	0.984785
PF3D7_0618900.1	phosphatidylinositol N-acetylglucosaminyltransferase subunit GPI1	0.246732	0.435583	0.56644	0.571095	0.984785
PF3D7_0619000.1	conserved protein, unknown function	0.479377	0.484322	0.989791	0.322276	0.984785
PF3D7_0619100	conserved Plasmodium protein, unknown function	-0.0903977	0.481338	-0.187805	0.85103	0.997237
PF3D7_0619200	conserved Plasmodium protein, unknown function	0.125097	0.733258	0.170605	0.864535	0.997237
PF3D7_0619300	conserved Plasmodium protein, unknown function	0.598903	0.397217	1.50775	0.131619	0.984785
PF3D7_0619400	cell division cycle protein 48 homologue, putative	-0.412076	0.295405	-1.39495	0.16303	0.984785
PF3D7_0619500	acyl-CoA synthetase	-0.166804	0.459784	-0.362786	0.716764	0.984785
PF3D7_0619600	conserved Plasmodium protein, unknown function	0.965001	0.772841	1.24864	0.211796	0.984785
PF3D7_0619700	conserved Plasmodium protein, unknown function	1.13042	0.352935	3.20291	0.00136049	0.405906
PF3D7_0619800	conserved Plasmodium membrane protein, unknown function	0.570728	0.518689	1.10033	0.27119	0.984785
PF3D7_0619900	splicing factor 3A subunit 2, putativ	-0.302669	0.332005	-0.911641	0.361957	0.984785
PF3D7_0620000	secreted ookinete protein 25, putative	0.452676	0.566111	0.799625	0.423928	0.984785
PF3D7_0620100	conserved Plasmodium protein, unknown function	-0.0858261	0.521639	-0.164532	0.869313	0.997237
PF3D7_0620200	conserved Plasmodium protein, unknown function	-0.534384	0.681016	-0.784686	0.432638	0.984785
PF3D7_0620300	conserved Plasmodium protein, unknown function	-0.0643212	0.621411	-0.103508	0.917559	0.997237
PF3D7_0620400	merozoite surface protein 10	-0.0123005	0.416761	-0.0295146	0.976454	0.998218
PF3D7_0620500	cleavage stimulation factor subunit 1, putative	-0.0944772	0.401305	-0.235425	0.813879	0.989037
PF3D7_0620600	conserved Plasmodium protein, unknown function	-0.100381	0.873235	-0.114953	0.908483	0.997237
PF3D7_0620700	DnaJ protein, putative	0.254425	0.400281	0.635617	0.525026	0.984785
PF3D7_0621000	conserved Plasmodium protein, unknown function	1.08958	0.68377	1.5935	0.111049	0.984785
PF3D7_0621100	conserved Plasmodium protein, unknown function	0.329206	0.38095	0.864171	0.387494	0.984785
PF3D7_0621200	pyridoxine biosynthesis protein PDX1	-0.351769	0.37168	-0.946431	0.343929	0.984785
PF3D7_0621300	mRNA-binding protein PUF3	0.0731346	0.441751	0.165556	0.868506	0.997237
PF3D7_0621350	protein SYS1, putative	0.502083	0.701285	0.715947	0.474024	0.984785
PF3D7_0621400	Pf77 protein	-0.874702	0.484197	-1.8065	0.07084	0.984785
PF3D7_0621500	ribonuclease P/MRP protein subunit RPP1, putative	1.08165	0.657795	1.64436	0.100102	0.984785
PF3D7_0621700	conserved Plasmodium protein, unknown function	-0.0353265	0.445247	-0.0793415	0.936761	0.997237
PF3D7_0621800	nascent polypeptide-associated complex subunit alpha, putative	-0.462542	0.366558	-1.26185	0.207002	0.984785
PF3D7_0621900	signal recognition particle subunit SRP68, putative	0.0237178	0.325391	0.0728901	0.941894	0.997237
PF3D7_0622000	conserved Plasmodium protein, unknown function	-0.253649	0.42601	-0.595406	0.551572	0.984785
PF3D7_0622100	conserved Plasmodium protein, unknown function	-0.145269	0.568823	-0.255385	0.798426	0.987254
PF3D7_0622200	radical SAM protein, putative	0.445494	0.477039	0.933874	0.350369	0.984785
PF3D7_0622300	vacuolar transporter chaperone, putative	-0.643597	0.684082	-0.940819	0.346797	0.984785
PF3D7_0622400	conserved Apicomplexan protein, unknown function	0.454378	0.601055	0.755967	0.449669	0.984785
PF3D7_0622500	RNA methyltransferase, putative	0.418769	0.555276	0.754163	0.450751	0.984785
PF3D7_0622600	cytochrome b-c1 complex subunit 9, putative	-0.0213626	0.55898	-0.0382171	0.969515	0.998218
PF3D7_0622700	conserved Plasmodium membrane protein, unknown function	-0.00690748	0.749079	-0.0092213	0.992643	0.999021
PF3D7_0622800	leucine--tRNA ligase, putative	0.0528582	0.457093	0.11564	0.907938	0.997237
PF3D7_0622900	AP2 domain transcription factor AP2Tel	-0.0023328	0.55845	-0.00417727	0.996667	0.999304
PF3D7_0623000	chorismate synthase	-1.02297	0.365616	-2.79793	0.0051431	0.581737
PF3D7_0623100	nuclear polyadenylated RNA-binding protein NAB2, putative	-0.391219	0.469169	-0.833855	0.404363	0.984785
PF3D7_0623200	ferredoxin--NADP reductase	-0.966949	0.518978	-1.86318	0.0624367	0.984785
PF3D7_0623300	EGF-like membrane protein, putative	0.0548088	0.748556	0.0732193	0.941632	0.997237
PF3D7_0623400	MEI2-like RNA-binding protein, putative	-0.222671	0.581803	-0.382726	0.701923	0.984785
PF3D7_0623500	superoxide dismutase [Fe]	-0.560644	0.408371	-1.37288	0.16979	0.984785
PF3D7_0623600	transcription or splicing factor-like protein, putative	-0.123303	0.505971	-0.243696	0.807467	0.988293
PF3D7_0623700	ATP-dependent RNA helicase SUV3, putative	0.073302	0.726057	0.100959	0.919583	0.997237
PF3D7_0623800	tyrosine kinase-like protein, putative	0.224012	0.744703	0.300807	0.763562	0.984785
PF3D7_0623900	ribonuclease H2 subunit A, putative	0.149383	0.348692	0.428409	0.668353	0.984785
PF3D7_0624000	hexokinase	-0.47585	0.354719	-1.34148	0.179764	0.984785
PF3D7_0624100	conserved Plasmodium protein, unknown function	-0.548471	0.556041	-0.986386	0.323944	0.984785
PF3D7_0624200	conserved Plasmodium protein, unknown function	-0.154717	0.307951	-0.502409	0.61538	0.984785
PF3D7_0624300	CPW-WPC family protein	-0.953612	0.713154	-1.33718	0.181165	0.984785
PF3D7_0624400	conserved Plasmodium protein, unknown function	-0.302247	0.380835	-0.793642	0.427404	0.984785
PF3D7_0624500	anaphase-promoting complex subunit 11, putative	-0.20798	0.527674	-0.394145	0.693474	0.984785
PF3D7_0624600	SNF2 helicase, putative	0.382625	0.573966	0.666634	0.505006	0.984785
PF3D7_0624700	N-acetylglucosaminylphosphatidylinositol deacetylase, putative	0.0542512	0.518873	0.104556	0.916728	0.997237
PF3D7_0624800	conserved Plasmodium protein, unknown function	0.226554	0.71307	0.317717	0.7507	0.984785
PF3D7_0624900	GAS8-like protein, putative	0.99646	0.473326	2.10523	0.0352712	0.903512
PF3D7_0625000.1	sphingomyelin synthase 1, putative	0.94531	0.399912	2.3638	0.0180887	0.7705
PF3D7_0625100	sphingomyelin synthase 2, putative	-0.96906	0.796479	-1.21668	0.223726	0.984785
PF3D7_0625200	conserved Plasmodium protein, unknown function	0.208669	0.437385	0.477082	0.633304	0.984785
PF3D7_0625300	DNA polymerase 1, putative	1.00489	0.55172	1.82138	0.0685495	0.984785
PF3D7_0625400	conserved Plasmodium protein, unknown function	0.101455	0.411946	0.246282	0.805464	0.988293
PF3D7_0625500	conserved Plasmodium membrane protein, unknown function	-0.207012	0.434819	-0.476088	0.634012	0.984785
PF3D7_0625600	poly(A) polymerase PAP, putative	0.533287	0.637524	0.836496	0.402876	0.984785
PF3D7_0625700	conserved Plasmodium protein, unknown function	0.0653933	0.553943	0.118051	0.906027	0.997237
PF3D7_0625800	conserved Plasmodium protein, unknown function	-0.546867	0.607028	-0.900893	0.367645	0.984785
PF3D7_0625900	conserved Plasmodium protein, unknown function	-0.378023	1.16442	-0.324645	0.74545	0.984785
PF3D7_0626000	conserved Plasmodium protein, unknown function	0.166	0.415111	0.399894	0.689235	0.984785
PF3D7_0626100	oxidoreductase, short-chain dehydrogenase family, putative	-0.873813	0.472978	-1.84747	0.064679	0.984785
PF3D7_0626200	conserved Plasmodium protein, unknown function	-0.0826563	0.979029	-0.0844268	0.932717	0.997237
PF3D7_0626300	3-oxoacyl-acyl-carrier protein synthase I/II	-0.561215	0.458715	-1.22345	0.22116	0.984785
PF3D7_0626400	Sec14 domain containing protein	0.401153	0.475402	0.843818	0.398771	0.984785
PF3D7_0626500	conserved Plasmodium protein, unknown function	0.544677	0.658755	0.826827	0.408335	0.984785
PF3D7_0626600	conserved Plasmodium protein, unknown function	-0.461952	0.791157	-0.583895	0.559291	0.984785
PF3D7_0626700	ATPase	-0.321023	0.448966	-0.715029	0.474591	0.984785
PF3D7_0626800	pyruvate kinase	-0.561044	0.316805	-1.77094	0.07657	0.984785
PF3D7_0626900	mitochondrial ribosomal protein L46 precursor, putative	0.0888819	0.439759	0.202115	0.839827	0.995607
PF3D7_0627000	conserved Plasmodium protein, unknown function	0.569068	0.634395	0.897025	0.369705	0.984785
PF3D7_0627100	ankyrin-repeat protein, putative	0.101593	0.574528	0.176829	0.859642	0.997237
PF3D7_0627200	myosin light chain, putative	0.153377	0.448004	0.342356	0.732083	0.984785
PF3D7_0627300	E3 ubiquitin-protein ligase RNF5, putative	-0.545121	0.419849	-1.29837	0.194159	0.984785
PF3D7_0627400	mitochondrial import inner membrane translocase subunit TIM22, putative	-0.129858	0.524513	-0.247578	0.804461	0.988293
PF3D7_0627500	protein DJ-1	-0.64151	0.438606	-1.46261	0.143574	0.984785
PF3D7_0627600	conserved Plasmodium protein, unknown function	0.496435	0.625063	0.794215	0.42707	0.984785
PF3D7_0627700	transportin	-0.152766	0.365515	-0.417948	0.675985	0.984785
PF3D7_0627800	acetyl-CoA synthetase, putative	-0.577259	0.368179	-1.56788	0.116909	0.984785
PF3D7_0627900	ribonuclease P protein subunit p29, putative	-0.226543	0.45329	-0.499775	0.617234	0.984785
PF3D7_0628000	6-pyruvoyltetrahydropterin synthase	-0.133939	0.527617	-0.253857	0.799606	0.987254
PF3D7_0628100	HECT-domain (ubiquitin-transferase), putative	0.323714	0.416838	0.776593	0.437399	0.984785
PF3D7_0628200	eukaryotic translation initiation factor 2-alpha kinase	-0.474017	0.38604	-1.22789	0.219486	0.984785
PF3D7_0628300.1	choline/ethanolaminephosphotransferase, putative	0.0597965	0.441032	0.135583	0.892151	0.997237
PF3D7_0628400	protease, putative	-0.360426	0.477254	-0.755209	0.450124	0.984785
PF3D7_0628500	conserved Plasmodium protein, unknown function	0.0124494	0.573136	0.0217216	0.98267	0.998218
PF3D7_0628600	DNA methyltransferase 1-associated protein 1, putative	-0.495654	0.415464	-1.19301	0.232865	0.984785
PF3D7_0628700	conserved Plasmodium protein, unknown function	-0.484301	0.58284	-0.830934	0.406011	0.984785
PF3D7_0628800	glutamyl-tRNA(Gln) amidotransferase subunit B	0.0723831	0.61436	0.117819	0.906211	0.997237
PF3D7_0628900	RAP protein, putative	-0.340663	0.532144	-0.640169	0.522062	0.984785
PF3D7_0629000	N-acetyltransferase, GNAT family, putative	-1.71266	1.68206	-1.01819	0.308586	0.984785
PF3D7_0629100	nicotinate phosphoribosyltransferase, putative	-0.156706	0.343681	-0.455964	0.648416	0.984785
PF3D7_0629200	DnaJ protein, putative	-0.644759	0.366125	-1.76103	0.0782328	0.984785
PF3D7_0629300	phospholipase, putative	0.0738103	0.469102	0.157344	0.874974	0.997237
PF3D7_0629400	olyadenylate-binding protein 3, putative	0.21017	0.398103	0.527927	0.59755	0.984785
PF3D7_0629500	amino acid transporter AAT1	-0.0751117	0.474973	-0.158139	0.874347	0.997237
PF3D7_0629600	RNA-binding protein, putative	-0.26035	0.428819	-0.607132	0.543764	0.984785
PF3D7_0629700	SET domain protein, putative	0.381378	0.471459	0.808932	0.418554	0.984785
PF3D7_0629800	cullin-like protein, putative	0.227724	0.411047	0.55401	0.579572	0.984785
PF3D7_0629900	sec14-like cytosolic factor or phosphatidylinositol/phosphatidylcholine transfer protein, putative	-0.659151	0.495434	-1.33045	0.18337	0.984785
PF3D7_0630000	CPW-WPC family protein	-0.674978	0.765973	-0.881204	0.378207	0.984785
PF3D7_0630100	conserved Plasmodium protein, unknown function	0.181898	0.478468	0.380168	0.703821	0.984785
PF3D7_0630200	secreted ookinete protein, putative	-1.09752	0.747208	-1.46883	0.141879	0.984785
PF3D7_0630300	DNA polymerase epsilon catalytic subunit A, putative	0.252813	0.362706	0.69702	0.48579	0.984785
PF3D7_0630400	conserved Plasmodium protein, unknown function	1.25166	0.662958	1.88799	0.0590276	0.984785
PF3D7_0630500	ribosome biogenesis protein YTM1, putative	-0.339274	0.512848	-0.661549	0.50826	0.984785
PF3D7_0630600	conserved protein, unknown function	0.0418327	0.277669	0.150657	0.880246	0.997237
PF3D7_0630700	bifunctional methylenetetrahydrofolate dehydrogenase/cyclohydrolase, putative	-0.463019	0.472901	-0.979104	0.327528	0.984785
PF3D7_0630800	TPH domain-containing protein, putative	1.11961	0.533172	2.0999	0.0357373	0.903859
PF3D7_0630900	ATP-dependent RNA helicase HAS1	-0.123425	0.422809	-0.291918	0.77035	0.984785
PF3D7_0631000	tetratricopeptide repeat protein, putative	0.247571	0.557619	0.443979	0.657058	0.984785
PF3D7_0631100	Plasmodium exported protein (PHISTb), unknown function	-0.362692	0.876307	-0.413887	0.678957	0.984785
PF3D7_0631300	exported protein family 1	0.34843	1.01931	0.34183	0.732479	0.984785
PF3D7_0631400	Pfmc-2TM Maurer's cleft two transmembrane protein	3.01229	1.65579	1.81925	0.068874	0.984785
PF3D7_0631500	exported protein family 3	-0.612401	0.964967	-0.634635	0.525667	0.984785
PF3D7_0631600	exported protein family 4	-0.547117	0.855648	-0.639418	0.522551	0.984785
PF3D7_0701000	erythrocyte membrane protein 1 (PfEMP1), pseudogene	1.04836	0.936779	1.11911	0.263092	0.984785
PF3D7_0701400	exported protein family 4, pseudogene	0.064997	0.672984	0.0965803	0.92306	0.997237
PF3D7_0701500	exported protein family 3	0.217372	0.65034	0.334244	0.738195	0.984785
PF3D7_0701600	Pfmc-2TM Maurer's cleft two transmembrane protein	0.668476	4.26302	0.156808	0.875396	0.997237
PF3D7_0701700	exported protein family 1	0.862986	1.61582	0.534086	0.593282	0.984785
PF3D7_0701900	Plasmodium exported protein, unknown function	1.10032	1.08312	1.01588	0.309686	0.984785
PF3D7_0702000	Plasmodium exported protein (hyp12), unknown function	-0.107171	0.654766	-0.163678	0.869984	0.997237
PF3D7_0702100	Plasmodium exported protein (PHISTb), unknown function, pseudogene	0.234365	0.800176	0.292892	0.769605	0.984785
PF3D7_0702200	lysophospholipase, putative	-0.15597	0.393182	-0.396686	0.691599	0.984785
PF3D7_0702300	sporozoite threonine and asparagine-rich protein	0.508057	1.01567	0.500218	0.616921	0.984785
PF3D7_0702400	small exported membrane protein 1	0.759007	0.427081	1.7772	0.0755355	0.984785
PF3D7_0702500	Plasmodium exported protein, unknown function	0.423579	0.483051	0.876884	0.38055	0.984785
PF3D7_0702600	Plasmodium exported protein, unknown function	0.0710653	0.558747	0.127187	0.898793	0.997237
PF3D7_0702900	centrin, putative	0.262197	0.437576	0.599204	0.549037	0.984785
PF3D7_0703000	conserved Plasmodium protein, unknown function	1.10091	0.600953	1.83195	0.0669592	0.984785
PF3D7_0703100	conserved Plasmodium protein, unknown function	-0.774952	1.03797	-0.746603	0.455303	0.984785
PF3D7_0703200	conserved Plasmodium protein, unknown function	-0.128078	0.373854	-0.34259	0.731907	0.984785
PF3D7_0703300	conserved Plasmodium protein, unknown function	-0.0518346	0.483855	-0.107128	0.914687	0.997237
PF3D7_0703400	conserved Plasmodium protein, unknown function	0.689947	0.516291	1.33635	0.181434	0.984785
PF3D7_0703500	erythrocyte membrane-associated antigen	0.424672	0.656374	0.646997	0.517634	0.984785
PF3D7_0703600	conserved Plasmodium protein, unknown function	1.02196	0.419876	2.43395	0.0149349	0.74392
PF3D7_0703700	conserved Plasmodium protein, unknown function	-0.275426	0.317225	-0.868235	0.385266	0.984785
PF3D7_0703800	conserved Plasmodium protein, unknown function	0.815403	0.719321	1.13357	0.256974	0.984785
PF3D7_0703900	conserved Plasmodium membrane protein, unknown function	0.222264	0.500732	0.443877	0.657131	0.984785
PF3D7_0704000	conserved Plasmodium membrane protein, unknown function	-0.222179	0.534719	-0.415506	0.677772	0.984785
PF3D7_0704100	conserved Plasmodium membrane protein, unknown function	1.09323	0.566819	1.92872	0.053766	0.984785
PF3D7_0704200	tRNA m5C-methyltransferase, putative	0.332803	0.600687	0.554037	0.579554	0.984785
PF3D7_0704300	conserved Plasmodium membrane protein, unknown function	0.859535	0.552107	1.55683	0.119512	0.984785
PF3D7_0704400	phosphoinositide-binding protein, putative	0.466424	0.303378	1.53744	0.124187	0.984785
PF3D7_0704500	serine/threonine protein kinase, putative	0.903214	0.40827	2.21229	0.0269463	0.833364
PF3D7_0704600	E3 ubiquitin-protein ligase	0.564928	0.494879	1.14155	0.253642	0.984785
PF3D7_0704700	phosphopantetheine adenylyltransferase, putative	-0.0200055	0.445935	-0.0448619	0.964217	0.997237
PF3D7_0704800	protein phosphatase PPM12, putative	0.0465365	0.363694	0.127955	0.898184	0.997237
PF3D7_0704900	peptide chain release factor 2	-0.416988	0.500606	-0.832967	0.404863	0.984785
PF3D7_0705000	mRNA cap guanine-N7 methyltransferase, putative	0.240305	0.356567	0.673941	0.500349	0.984785
PF3D7_0705100	conserved Plasmodium protein, unknown function	1.18098	0.530036	2.22812	0.0258725	0.833364
PF3D7_0705200	conserved Plasmodium protein, unknown function	-0.372664	1.03654	-0.359528	0.7192	0.984785
PF3D7_0705300	origin recognition complex subunit 2, putative	0.333403	0.392228	0.850024	0.395312	0.984785
PF3D7_0705400	DNA replication licensing factor MCM7	-0.575337	0.333876	-1.72321	0.0848514	0.984785
PF3D7_0705500	inositol-phosphate phosphatase, putative	-0.0822664	0.478077	-0.172078	0.863377	0.997237
PF3D7_0705600	RNA helicase, putative	0.831716	0.693956	1.19851	0.230717	0.984785
PF3D7_0705700	40S ribosomal protein S29, putative	-0.465283	0.368161	-1.2638	0.2063	0.984785
PF3D7_0705800	cysteine-rich secretory protein, putative	-0.535533	0.626156	-0.855271	0.392401	0.984785
PF3D7_0705900	ATP synthase subunit C, putative	-0.602814	0.404999	-1.48843	0.136637	0.984785
PF3D7_0706000	importin-7, putative	0.272908	0.322679	0.845759	0.397687	0.984785
PF3D7_0706100	conserved Plasmodium protein, unknown function	0.194442	0.353888	0.549445	0.5827	0.984785
PF3D7_0706200	conserved Plasmodium protein, unknown function	-0.891157	0.703801	-1.26621	0.20544	0.984785
PF3D7_0706300	conserved Plasmodium protein, unknown function	0.803013	0.410916	1.9542	0.0506774	0.984785
PF3D7_0706400	60S ribosomal protein L37	-0.37842	0.328053	-1.15353	0.248692	0.984785
PF3D7_0706500	conserved Plasmodium protein, unknown function	0.0802377	0.796866	0.100692	0.919795	0.997237
PF3D7_0706600	conserved Plasmodium protein, unknown function	-0.141773	1.17973	-0.120174	0.904345	0.997237
PF3D7_0706700	DNA mismatch repair protein MSH2, putative	0.349109	0.528598	0.660443	0.50897	0.984785
PF3D7_0707200	conserved Plasmodium protein, unknown function	0.0842584	0.485377	0.173594	0.862185	0.997237
PF3D7_0707300	rhoptry-associated membrane antigen	0.789263	0.474808	1.66228	0.0964572	0.984785
PF3D7_0707400	AAA family ATPase, putative	-0.367383	0.34115	-1.0769	0.281526	0.984785
PF3D7_0707500	conserved Plasmodium protein, unknown function	0.369673	0.652236	0.566779	0.570864	0.984785
PF3D7_0707600	conserved Plasmodium protein, unknown function	0.541381	0.415041	1.3044	0.192096	0.984785
PF3D7_0707700	E3 ubiquitin-protein ligase, putative	0.0194535	0.358497	0.054264	0.956725	0.997237
PF3D7_0707800	RAP protein, putative	0.425634	0.303847	1.40082	0.161268	0.984785
PF3D7_0707900	ribosomal protein S8e, putative	0.0532984	0.543048	0.0981468	0.921816	0.997237
PF3D7_0708000	cytoskeleton associated protein, putative	-0.0363867	0.516169	-0.0704938	0.943801	0.997237
PF3D7_0708100	DNA-directed RNA polymerases I, II, and III subunit RPABC5, putative	0.0883493	0.648603	0.136215	0.891652	0.997237
PF3D7_0708200	conserved Plasmodium protein, unknown function	0.527403	0.572557	0.921136	0.356979	0.984785
PF3D7_0708300	EKC/KEOPS complex subunit BUD32	0.755261	0.442418	1.70712	0.0877993	0.984785
PF3D7_0708400	heat shock protein 90	-0.268936	0.536718	-0.501074	0.616319	0.984785
PF3D7_0708500	heat shock protein 86 family protein	0.316472	0.433237	0.730482	0.465096	0.984785
PF3D7_0708600	inner membrane complex protein 1d, putative	-0.540418	0.687774	-0.78575	0.432014	0.984785
PF3D7_0708700	Cg8 protein	0.202249	0.473943	0.426736	0.669571	0.984785
PF3D7_0708800	heat shock protein 110	-0.0435654	0.557165	-0.0781912	0.937676	0.997237
PF3D7_0708900	protein SCO1, putative	0.30257	0.47376	0.638656	0.523046	0.984785
PF3D7_0709000	chloroquine resistance transporter	-0.493266	0.533408	-0.924746	0.355098	0.984785
PF3D7_0709100	Cg1 protein	-0.586836	0.307539	-1.90817	0.0563698	0.984785
PF3D7_0709200	glutaredoxin-like protein	-0.159315	0.445948	-0.35725	0.720905	0.984785
PF3D7_0709300	Cg2 protein	-0.054755	0.417698	-0.131087	0.895706	0.997237
PF3D7_0709400	Cg7 protein	0.64715	0.558465	1.1588	0.246537	0.984785
PF3D7_0709500	conserved Plasmodium protein, unknown function	-0.313362	0.529611	-0.591684	0.554062	0.984785
PF3D7_0709600	ribonucleases P/MRP protein subunit POP1, putative	-0.0110417	0.509201	-0.0216844	0.9827	0.998218
PF3D7_0709700	prodrug activation and resistance esterase	-0.34804	0.415649	-0.837341	0.402401	0.984785
PF3D7_0709800	conserved protein, unknown function	-0.0353047	0.68335	-0.0516641	0.958796	0.997237
PF3D7_0709900	conserved protein, unknown function	0.577395	0.432074	1.33633	0.181441	0.984785
PF3D7_0710000	conserved Plasmodium protein, unknown function	-0.130309	0.486867	-0.267649	0.78897	0.984785
PF3D7_0710100	conserved Plasmodium protein, unknown function	0.323078	0.402974	0.801735	0.422706	0.984785
PF3D7_0710200	conserved Plasmodium protein, unknown function	0.999711	0.622389	1.60625	0.10822	0.984785
PF3D7_0710300	conserved Plasmodium membrane protein, unknown function	0.189107	0.456013	0.414696	0.678364	0.984785
PF3D7_0710400	DNA repair protein RAD14, putative	-0.00262802	0.66093	-0.00397625	0.996827	0.999304
PF3D7_0710500	conserved Plasmodium protein, unknown function	0.171816	0.471933	0.364068	0.715807	0.984785
PF3D7_0710600	60S ribosomal protein L34	-0.333938	0.282854	-1.1806	0.237762	0.984785
PF3D7_0710700	conserved Plasmodium protein, unknown function	-0.284548	0.749902	-0.379447	0.704356	0.984785
PF3D7_0710800	conserved Plasmodium protein, unknown function	0.608596	0.423175	1.43817	0.150387	0.984785
PF3D7_0710900	50S ribosomal protein L1, mitochondrial, putative	0.388038	0.438516	0.884889	0.376217	0.984785
PF3D7_0711000	AAA family ATPase, CDC48 subfamily	0.199451	0.496416	0.401782	0.687845	0.984785
PF3D7_0711100	conserved Plasmodium membrane protein, unknown function	0.0454673	0.534631	0.0850443	0.932226	0.997237
PF3D7_0711200	conserved Plasmodium protein, unknown function	1.02631	0.638143	1.60828	0.107774	0.984785
PF3D7_0711300	conserved Plasmodium protein, unknown function	0.00201341	0.450735	0.00446694	0.996436	0.999304
PF3D7_0711400	histone deacetylase complex subunit SAP18, putative	0.0244408	0.50306	0.0485842	0.961251	0.997237
PF3D7_0711500	regulator of chromosome condensation, putative	-0.118812	0.368558	-0.322369	0.747173	0.984785
PF3D7_0713100	Pfmc-2TM Maurer's cleft two transmembrane protein	0.120345	1.12139	0.107317	0.914537	0.997237
PF3D7_0713200	exported protein family 1	-0.304079	5.08469	-0.0598028	0.952313	0.997237
PF3D7_0713400	GPCR-like receptor SR25	0.067787	0.44284	0.153073	0.878341	0.997237
PF3D7_0713500	conserved Plasmodium protein, unknown function	-0.0353098	0.514178	-0.0686723	0.94525	0.997237
PF3D7_0713600	mitochondrial ribosomal protein S5 precursor, putative	0.877139	0.435168	2.01563	0.0438383	0.928491
PF3D7_0713700	conserved Plasmodium protein, unknown function	0.572974	0.463874	1.23519	0.216759	0.984785
PF3D7_0713800	negative elongation factor A, putative	0.318296	0.484685	0.656707	0.51137	0.984785
PF3D7_0713900	conserved Plasmodium protein, unknown function	0.341839	0.588062	0.581297	0.56104	0.984785
PF3D7_0714000	histone H2B variant	-0.110296	0.379407	-0.290707	0.771276	0.984785
PF3D7_0714100	MAATS1 domain-containing protein, putative	1.57928	0.938233	1.68325	0.092326	0.984785
PF3D7_0714200	conserved Plasmodium protein, unknown function	0.773572	0.543155	1.42422	0.154382	0.984785
PF3D7_0714300	palmitoyltransferase DHHC4, putative	0.210486	0.560804	0.37533	0.707415	0.984785
PF3D7_0714400	calmodulin, putative	-0.269282	0.742048	-0.362891	0.716686	0.984785
PF3D7_0714500	transcription elongation factor s-II, putative	-0.0148796	0.44544	-0.0334042	0.973352	0.998218
PF3D7_0714600	conserved Plasmodium protein, unknown function	-0.339048	0.586906	-0.577686	0.563476	0.984785
PF3D7_0715000	4-nitrophenylphosphatase	-0.159494	0.383311	-0.416095	0.677341	0.984785
PF3D7_0715100	4-nitrophenylphosphatase	-0.269111	0.477961	-0.563038	0.573409	0.984785
PF3D7_0715200	conserved Plasmodium protein, unknown function	0.137532	0.566635	0.242717	0.808225	0.988293
PF3D7_0715300	calcium/calmodulin-dependent protein kinase, putative	0.122825	0.314514	0.390524	0.696149	0.984785
PF3D7_0715400	secreted ookinete protein, putative	-0.625193	0.589427	-1.06068	0.288836	0.984785
PF3D7_0715500	ATP synthase subunit epsilon, mitochondrial, putative	-0.532791	0.565046	-0.942916	0.345724	0.984785
PF3D7_0715600	GTP-binding translation elongation factor tu family protein, putative	-0.468903	0.338971	-1.38331	0.166569	0.984785
PF3D7_0715700	conserved Plasmodium protein, unknown function	-0.180366	0.499338	-0.361211	0.717942	0.984785
PF3D7_0715800	drug/metabolite transporter DMT1, putative	-0.582485	0.512799	-1.13589	0.256001	0.984785
PF3D7_0715900	cation diffusion facilitator family protein, putative	-0.793761	0.55663	-1.42601	0.153865	0.984785
PF3D7_0716000	RNA-binding protein, putative	0.684764	0.647623	1.05735	0.290352	0.984785
PF3D7_0716100	protein SDA1, putative	-0.0948239	0.556645	-0.170349	0.864736	0.997237
PF3D7_0716200	PDCD2 domain-containing protein, putative	-0.15248	0.458094	-0.332856	0.739243	0.984785
PF3D7_0716300	conserved Plasmodium protein, unknown function	0.126323	0.336406	0.375507	0.707284	0.984785
PF3D7_0716400	transcription initiation factor IIA subunit 1, putative	-0.208162	0.548291	-0.379656	0.704201	0.984785
PF3D7_0716500	conserved Plasmodium protein, unknown function	-0.229033	0.479958	-0.477194	0.633224	0.984785
PF3D7_0716600	cysteine desulfurase	0.15862	0.564575	0.280955	0.778745	0.984785
PF3D7_0716700	conserved Plasmodium protein, unknown function	0.0302992	0.454675	0.0666393	0.946869	0.997237
PF3D7_0716800	eukaryotic translation initiation factor 3 subunit I, putative	-0.544019	0.340432	-1.59803	0.110037	0.984785
PF3D7_0716900	drug/metabolite transporter DMT2	-0.443291	0.424112	-1.04522	0.29592	0.984785
PF3D7_0717000	drug/metabolite transporter DMT2	0.888881	0.620669	1.43213	0.152106	0.984785
PF3D7_0717100	conserved Plasmodium protein, unknown function	0.0252756	0.431058	0.0586361	0.953242	0.997237
PF3D7_0717200	conserved Plasmodium protein, unknown function	0.595896	0.397309	1.49983	0.133658	0.984785
PF3D7_0717300	transcription initiation factor IIE subunit alpha, putative	0.336123	0.404322	0.831325	0.40579	0.984785
PF3D7_0717400	queuine tRNA-ribosyltransferase, putative	0.0101505	0.464846	0.0218363	0.982579	0.998218
PF3D7_0717500	calcium-dependent protein kinase 4	0.0603024	0.379868	0.158745	0.873869	0.997237
PF3D7_0717600	conserved Plasmodium protein, unknown function	-0.279089	0.390374	-0.714928	0.474653	0.984785
PF3D7_0717700	serine--tRNA ligase, putative	-0.268897	0.275098	-0.977458	0.328343	0.984785
PF3D7_0717800	conserved Plasmodium protein, unknown function	0.74372	0.570979	1.30253	0.192734	0.984785
PF3D7_0717900	thioredoxin-like protein	0.0279617	0.502592	0.0556348	0.955633	0.997237
PF3D7_0718000	dynein heavy chain, putative	0.524897	0.679679	0.772272	0.439953	0.984785
PF3D7_0718100	exported serine/threonine protein kinase	0.0265443	0.544829	0.0487204	0.961142	0.997237
PF3D7_0718300	cysteine repeat modular protein 2	-0.27361	0.519076	-0.527111	0.598117	0.984785
PF3D7_0718400	mitochondrial ribosomal protein S8 precursor, putative	-0.37712	0.338077	-1.11549	0.264641	0.984785
PF3D7_0718500	prefoldin subunit 3, putative	0.102947	0.327575	0.314271	0.753315	0.984785
PF3D7_0718600	conserved Plasmodium protein, unknown function	0.341967	0.408896	0.836317	0.402976	0.984785
PF3D7_0718700	conserved Plasmodium membrane protein, unknown function	0.0161976	0.648305	0.0249845	0.980067	0.998218
PF3D7_0718800	conserved Plasmodium protein, unknown function	-1.30143	1.11189	-1.17046	0.241814	0.984785
PF3D7_0718900	conserved Plasmodium protein, unknown function	-0.0117281	1.18289	-0.00991473	0.992089	0.999021
PF3D7_0719000	conserved Plasmodium protein, unknown function	-0.370055	0.736968	-0.502132	0.615574	0.984785
PF3D7_0719100	conserved Plasmodium protein, unknown function	-0.096982	0.441205	-0.219812	0.826018	0.991006
PF3D7_0719200	NIMA related kinase 4	-0.803542	0.562452	-1.42864	0.153107	0.984785
PF3D7_0719300	actin-related protein, putative	-0.026777	0.359548	-0.0744742	0.940633	0.997237
PF3D7_0719400	conserved Plasmodium protein, unknown function	-0.127425	0.306414	-0.41586	0.677513	0.984785
PF3D7_0719500	LEM3/CDC50 family protein, putative	0.136631	0.283503	0.481939	0.629849	0.984785
PF3D7_0719600	60S ribosomal protein L11a, putative	-0.0182806	0.211813	-0.0863055	0.931224	0.997237
PF3D7_0719700	60S ribosomal protein L11a, putative	-0.304271	0.290306	-1.04811	0.29459	0.984785
PF3D7_0719800	conserved Plasmodium protein, unknown function	-0.19862	0.421508	-0.471212	0.637489	0.984785
PF3D7_0719900	conserved Plasmodium membrane protein, unknown function	0.0971404	0.337386	0.28792	0.773408	0.984785
PF3D7_0720000	exosome complex component CSL4, putative	-0.753088	0.390705	-1.92751	0.0539158	0.984785
PF3D7_0720100	small subunit rRNA processing protein, putative	0.0965653	0.466564	0.206971	0.836032	0.994574
PF3D7_0720200	conserved Plasmodium protein, unknown function	-0.0749741	0.421588	-0.177837	0.858851	0.997237
PF3D7_0720300	conserved Plasmodium protein, unknown function	-0.261809	0.562552	-0.465395	0.641649	0.984785
PF3D7_0720400	ferrodoxin reductase-like protein	-0.752305	0.331677	-2.26819	0.0233177	0.829955
PF3D7_0720500	conserved Plasmodium protein, unknown function	0.222575	0.547922	0.406216	0.684584	0.984785
PF3D7_0720600	conserved Plasmodium protein, unknown function	0.43302	0.350955	1.23383	0.217265	0.984785
PF3D7_0720700	phosphoinositide-binding protein, putative	0.406132	0.413693	0.981723	0.326236	0.984785
PF3D7_0720800	Ham1-like protein, putative	0.387168	0.324092	1.19462	0.232235	0.984785
PF3D7_0720900	conserved Plasmodium protein, unknown function	-0.366828	0.417691	-0.87823	0.379819	0.984785
PF3D7_0721000	conserved Plasmodium membrane protein, unknown function	0.594033	0.319912	1.85687	0.0633303	0.984785
PF3D7_0721100	conserved Plasmodium protein, unknown function	-0.45949	0.43054	-1.06724	0.285862	0.984785
PF3D7_0721200	conserved Plasmodium protein, unknown function	0.230349	0.56714	0.406159	0.684626	0.984785
PF3D7_0721300	ATP-dependent RNA helicase DBP7, putative	0.234269	0.553404	0.423324	0.672059	0.984785
PF3D7_0721400	conserved Plasmodium protein, unknown function	-0.0402554	0.419499	-0.0959606	0.923552	0.997237
PF3D7_0721500	conserved Plasmodium membrane protein, unknown function	0.537848	0.774056	0.694844	0.487153	0.984785
PF3D7_0721600	40S ribosomal protein S5, putative	-0.375719	0.308045	-1.21969	0.222583	0.984785
PF3D7_0721700	secreted ookinete protein, putative	-0.36134	0.633694	-0.570212	0.568534	0.984785
PF3D7_0721800	conserved Plasmodium protein, unknown function	0.120592	0.573417	0.210305	0.83343	0.993779
PF3D7_0721900	V-type ATPase V0 subunit e, putative	-0.192627	0.454072	-0.42422	0.671405	0.984785
PF3D7_0722000	conserved Plasmodium protein, unknown function	0.219848	0.377526	0.582338	0.560339	0.984785
PF3D7_0722100	protein pelota homolog, putative	-0.184048	0.364959	-0.504298	0.614052	0.984785
PF3D7_0722200	rhoptry-associated leucine zipper-like protein 1	0.868529	0.428906	2.02499	0.0428687	0.917426
PF3D7_0722300	ubiquitin carboxyl-terminal hydrolase, putative	-0.687656	0.452781	-1.51874	0.128829	0.984785
PF3D7_0722400	Obg-like ATPase 1, putative	-0.28508	0.291499	-0.977978	0.328085	0.984785
PF3D7_0722500	pre-mRNA-splicing factor CWC15, putative	0.292628	0.352363	0.830475	0.40627	0.984785
PF3D7_0722600	U3 small nucleolar RNA-associated protein 7, putative	-0.0762899	0.387032	-0.197115	0.843738	0.99681
PF3D7_0722700	conserved Plasmodium protein, unknown function	0.424418	0.445786	0.952067	0.341063	0.984785
PF3D7_0722800	conserved Plasmodium protein, unknown function	-0.810344	0.655083	-1.23701	0.216084	0.984785
PF3D7_0722900	conserved Plasmodium protein, unknown function	-0.181478	0.605868	-0.299534	0.764533	0.984785
PF3D7_0723000	tRNAHis guanylyltransferase, putative	0.142063	0.624565	0.227458	0.820067	0.991006
PF3D7_0723100	protein CPH1, putative	0.400713	0.804098	0.498339	0.618245	0.984785
PF3D7_0723200	conserved Plasmodium protein, unknown function	-0.375739	0.520829	-0.721425	0.470648	0.984785
PF3D7_0723300	conserved Plasmodium protein, unknown function	0.0152365	0.549863	0.0277096	0.977894	0.998218
PF3D7_0723400	conserved Plasmodium protein, unknown function	0.38174	0.766786	0.497844	0.618594	0.984785
PF3D7_0723500	dynactin subunit 5, putative	0.26362	0.742397	0.355094	0.72252	0.984785
PF3D7_0723600	proteasome assembly chaperone 4, putative	-0.486189	0.632094	-0.769172	0.441791	0.984785
PF3D7_0723700	metallo-hydrolase/oxidoreductase, putative	-0.113399	0.518906	-0.218536	0.827012	0.991632
PF3D7_0723800	conserved Plasmodium protein, unknown function	0.817655	0.49572	1.64943	0.0990596	0.984785
PF3D7_0723900	RNA-binding protein, putative	0.46011	0.487418	0.943973	0.345183	0.984785
PF3D7_0724000	Rab GTPase activator and protein kinase, putative	-0.403496	0.589698	-0.684242	0.493822	0.984785
PF3D7_0724100	conserved Plasmodium protein, unknown function	-0.229499	0.599608	-0.382749	0.701906	0.984785
PF3D7_0724200	type 2A phosphatase-associated protein 42, putative	0.430166	0.549387	0.782992	0.433632	0.984785
PF3D7_0724300	3-demethylubiquinone-9 3-methyltransferase, putative	0.222273	0.627612	0.354157	0.723221	0.984785
PF3D7_0724400	mitochondrial import inner membrane translocase subunit TIM14, putative	-0.609989	0.380959	-1.60119	0.109335	0.984785
PF3D7_0724500	conserved Plasmodium protein, unknown function	-0.407885	0.726572	-0.561383	0.574536	0.984785
PF3D7_0724600	protein kinase, putative	0.116598	0.365783	0.318763	0.749906	0.984785
PF3D7_0724700	conserved Plasmodium protein, unknown function	-0.319303	0.314606	-1.01493	0.310141	0.984785
PF3D7_0724800	kelch domain-containing protein, putative	-0.00774324	0.30103	-0.0257225	0.979479	0.998218
PF3D7_0724900	kinesin-19, putative	0.441077	0.609075	0.724174	0.468959	0.984785
PF3D7_0725000	exonuclease I, putative	-0.257312	0.334523	-0.769191	0.44178	0.984785
PF3D7_0725100	conserved Plasmodium membrane protein, unknown function	0.720667	0.378381	1.90461	0.0568311	0.984785
PF3D7_0725200	mago nashi protein homologue, putative	0.518854	0.455732	1.13851	0.254909	0.984785
PF3D7_0725300	conserved Plasmodium protein, unknown function	-0.593125	0.44819	-1.32338	0.18571	0.984785
PF3D7_0725400	conserved Plasmodium protein, unknown function	-0.0600566	0.461956	-0.130005	0.896563	0.997237
PF3D7_0725500		1.02087	0.698647	1.46122	0.143956	0.984785
PF3D7_0726100	Plasmodium exported protein, unknown function	0.0625077	0.581214	0.107547	0.914355	0.997237
PF3D7_0726200	serine/threonine protein kinase, FIKK family	0.110573	0.635377	0.174028	0.861843	0.997237
PF3D7_0726300	DNA mismatch repair protein PMS1, putative	-0.367629	0.381991	-0.962404	0.335847	0.984785
PF3D7_0726400	conserved Plasmodium membrane protein, unknown function	1.22275	0.391976	3.11945	0.0018119	0.459497
PF3D7_0726500	ubiquitin carboxyl-terminal hydrolase, putative	-0.139287	0.323109	-0.431083	0.666408	0.984785
PF3D7_0726600	conserved Plasmodium protein, unknown function	0.00216523	0.396393	0.00546234	0.995642	0.999304
PF3D7_0726700	conserved Plasmodium protein, unknown function	-0.189227	0.465503	-0.406501	0.684375	0.984785
PF3D7_0726800	dolichyl-diphosphooligosaccharide--protein glycosyltransferase subunit DAD1, putative	-0.278853	0.765267	-0.364386	0.71557	0.984785
PF3D7_0726900	mitochondrial import inner membrane translocase subunit TIM50, putative	-0.161327	0.467054	-0.345414	0.729783	0.984785
PF3D7_0727000	vacuolar protein sorting-associated protein 53, putative	0.996149	0.484309	2.05685	0.039701	0.903859
PF3D7_0727100	conserved Plasmodium protein, unknown function	0.654536	0.518115	1.2633	0.206481	0.984785
PF3D7_0727200	cysteine desulfurase, putative	-0.914182	0.505558	-1.80826	0.0705657	0.984785
PF3D7_0727300	DNA (cytosine-5)-methyltransferase	-0.00511835	0.441433	-0.0115948	0.990749	0.999021
PF3D7_0727400	proteasome subunit alpha type-5, putative	-0.787852	0.511503	-1.54027	0.123495	0.984785
PF3D7_0727500	mTERF domain-containing protein, putative	0.218985	0.487814	0.448912	0.653495	0.984785
PF3D7_0727600	conserved Plasmodium protein, unknown function	0.305516	0.814954	0.374888	0.707744	0.984785
PF3D7_0727700	conserved Plasmodium protein, unknown function	-0.24177	0.458974	-0.526763	0.598358	0.984785
PF3D7_0727800	cation transporting ATPase, putative	-0.0662205	0.444084	-0.149117	0.881461	0.997237
PF3D7_0727900	conserved Plasmodium protein, unknown function	0.526268	0.489142	1.0759	0.281972	0.984785
PF3D7_0728000	eukaryotic translation initiation factor 2 subunit alpha	-0.602545	0.423559	-1.42258	0.154859	0.984785
PF3D7_0728100	conserved Plasmodium membrane protein, unknown function	0.762943	0.42983	1.77499	0.0759001	0.984785
PF3D7_0728200	actin-like protein, putative	0.184968	0.389187	0.475268	0.634596	0.984785
PF3D7_0728300	conserved Plasmodium protein, unknown function	-0.351901	0.45483	-0.773699	0.439109	0.984785
PF3D7_0728400.1	conserved Plasmodium protein, unknown function	0.477215	0.551854	0.86475	0.387176	0.984785
PF3D7_0728500	conserved Plasmodium protein, unknown function	0.0996279	0.908602	0.10965	0.912687	0.997237
PF3D7_0728600	RING zinc finger protein, putative	0.175065	0.487556	0.359066	0.719545	0.984785
PF3D7_0728700	alpha/beta hydrolase, putative	0.126139	0.546208	0.230935	0.817365	0.990632
PF3D7_0728800	conserved Plasmodium protein, unknown function	0.313836	0.365726	0.858117	0.390828	0.984785
PF3D7_0728900	RNA-binding protein, putative	0.0879475	0.311985	0.281897	0.778023	0.984785
PF3D7_0729000	signal recognition particle subunit SRP9	-0.0315479	0.548908	-0.0574738	0.954168	0.997237
PF3D7_0729100	conserved Plasmodium protein, unknown function	0.46951	0.54746	0.857616	0.391104	0.984785
PF3D7_0729200	1-cys peroxiredoxin	-0.285421	0.583537	-0.489123	0.624755	0.984785
PF3D7_0729300	60S ribosomal export protein NMD3, putative	0.0905409	0.509012	0.177876	0.85882	0.997237
PF3D7_0729400	ribosome biogenesis protein BRX1, putative	-0.404136	0.447217	-0.903669	0.366171	0.984785
PF3D7_0729500	mRNA (N6-adenosine)-methyltransferase, putative	-0.195498	0.369538	-0.529035	0.596781	0.984785
PF3D7_0729600.1	conserved Plasmodium protein, unknown function	0.052686	0.430428	0.122404	0.902579	0.997237
PF3D7_0729700	conserved Plasmodium protein, unknown function	0.926293	0.584533	1.58467	0.113041	0.984785
PF3D7_0729800	dynein light chain, putative	1.38656	1.21215	1.14389	0.25267	0.984785
PF3D7_0729900	dynein heavy chain, putative	-0.556253	0.420508	-1.32281	0.185898	0.984785
PF3D7_0730000	conserved Plasmodium protein, unknown function	-1.02855	0.64696	-1.58982	0.111876	0.984785
PF3D7_0730100	tRNA pseudouridine synthase D, putative	-0.619498	0.54666	-1.13324	0.257113	0.984785
PF3D7_0730200	AP-4 complex subunit beta, putative	0.221647	0.552924	0.400864	0.68852	0.984785
PF3D7_0730300	AP2 domain transcription factor AP2-L, putative	0.0364314	0.753908	0.0483233	0.961459	0.997237
PF3D7_0730400	IMP1-like protein, putative	-0.317836	0.452243	-0.702799	0.482181	0.984785
PF3D7_0730500	conserved Plasmodium protein, unknown function	0.47818	0.397424	1.2032	0.228899	0.984785
PF3D7_0730800.1	Plasmodium exported protein, unknown function, unspecified product	-0.238872	0.379923	-0.628737	0.529521	0.984785
PF3D7_0730900	EMP1-trafficking protein	0.730696	1.22273	0.597593	0.550111	0.984785
PF3D7_0731100	EMP1-trafficking protein	-0.311301	0.533558	-0.583444	0.559595	0.984785
PF3D7_0731200	Plasmodium exported protein, unknown function	0.130162	0.457513	0.2845	0.776028	0.984785
PF3D7_0731300	Plasmodium exported protein (PHISTb), unknown function	-0.0077343	0.465043	-0.0166314	0.986731	0.998218
PF3D7_0731400	serine/threonine protein kinase, FIKK family, pseudogene	-0.0790365	0.451271	-0.175142	0.860968	0.997237
PF3D7_0731500	Erythrocyte binding antigen-175	0.0299526	0.49462	0.0605568	0.951712	0.997237
PF3D7_0731600	acyl-CoA synthetase	-0.804809	0.477848	-1.68424	0.0921361	0.984785
PF3D7_0731700	Plasmodium exported protein (hyp9), unknown function	-1.43494	0.825846	-1.73754	0.0822924	0.984785
PF3D7_0731800	alpha/beta hydrolase, putative	-0.308654	0.455992	-0.676885	0.498479	0.984785
PF3D7_0732800	erythrocyte membrane protein 1 (PfEMP1), exon 2	0.385964	0.509636	0.757332	0.448851	0.984785
PF3D7_0800600	Plasmodium exported protein (PHISTa), unknown function	0.395447	0.772623	0.511823	0.608775	0.984785
PF3D7_0800700	surface-associated interspersed protein 8.3 (SURFIN 8.3)	1.12261	0.665099	1.68789	0.0914328	0.984785
PF3D7_0800750	Plasmodium exported protein, unknown function, pseudogene	-0.743526	0.681572	-1.0909	0.275318	0.984785
PF3D7_0800800	Plasmodium exported protein (hyp7), unknown function	0.335009	0.672451	0.498191	0.618349	0.984785
PF3D7_0800900	Plasmodium exported protein (hyp7), unknown function, pseudogene	-0.934246	0.532809	-1.75344	0.0795272	0.984785
PF3D7_0801000	Plasmodium exported protein (PHISTc), unknown function	-0.058087	0.628744	-0.0923857	0.926392	0.997237
PF3D7_0801300	von Willebrand factor A domain-related protein	-0.400693	0.549575	-0.729097	0.465942	0.984785
PF3D7_0801400	conserved Plasmodium protein, unknown function	-0.695781	0.686165	-1.01401	0.310576	0.984785
PF3D7_0801500	nucleolar protein 10, putative	-0.137268	0.395441	-0.347126	0.728497	0.984785
PF3D7_0801600	conserved Plasmodium protein, unknown function	1.28603	0.813708	1.58045	0.114003	0.984785
PF3D7_0801700	sentrin-specific protease 2, putative	0.164336	0.535145	0.307086	0.758778	0.984785
PF3D7_0801800	mannose-6-phosphate isomerase, putative	0.132049	0.487392	0.27093	0.786445	0.984785
PF3D7_0801900	lysine-specific histone demethylase, putative	0.107679	0.683105	0.157632	0.874747	0.997237
PF3D7_0802000	glutamate dehydrogenase, putative	-0.754188	0.442086	-1.70597	0.0880128	0.984785
PF3D7_0802100	AP2 domain transcription factor, putative	-0.0201989	0.315071	-0.064109	0.948883	0.997237
PF3D7_0802200	1-cys peroxiredoxin	-0.134624	0.501229	-0.268587	0.788247	0.984785
PF3D7_0802300	periodic tryptophan protein 2, putative	-0.363427	0.582012	-0.624433	0.532344	0.984785
PF3D7_0802400	conserved Plasmodium protein, unknown function	-0.366896	0.383757	-0.956063	0.33904	0.984785
PF3D7_0802500	inositol 5-phosphatase, putative	0.341604	0.323106	1.05725	0.290398	0.984785
PF3D7_0802600	adenylyl cyclase beta	0.838445	0.361705	2.31804	0.0204474	0.814274
PF3D7_0802700	conserved Plasmodium protein, unknown function	-0.135411	0.712327	-0.190096	0.849234	0.997237
PF3D7_0802800	serine/threonine protein phosphatase 2B catalytic subunit A	-0.344823	0.372816	-0.924914	0.355011	0.984785
PF3D7_0802900	conserved Plasmodium protein, unknown function	0.186077	0.578778	0.321499	0.747832	0.984785
PF3D7_0803000	peptidyl-prolyl cis-trans isomerase	0.436767	0.423152	1.03218	0.30199	0.984785
PF3D7_0803100	U3 small nucleolar RNA-associated protein 14, putative	0.148363	0.572282	0.259247	0.795444	0.98667
PF3D7_0803200	filament assembling protein, putative	0.272148	0.335386	0.811446	0.417109	0.984785
PF3D7_0803300	mitogen-activated protein kinase organizer 1, putative	-0.571871	0.447905	-1.27677	0.201684	0.984785
PF3D7_0803400	mitogen-activated protein kinase organizer 1, putative	-0.188297	0.661677	-0.284575	0.77597	0.984785
PF3D7_0803500	AAA family ATPase, putative	-0.126092	0.44502	-0.28334	0.776916	0.984785
PF3D7_0803600.1	conserved Plasmodium protein, unknown function	0.52114	0.367729	1.41718	0.156429	0.984785
PF3D7_0803700	tubulin gamma chain	-0.239813	0.321704	-0.745446	0.456002	0.984785
PF3D7_0803800	proteasome subunit beta type-4	-0.016956	0.34158	-0.04964	0.960409	0.997237
PF3D7_0804000	cactin homolog, putative	0.322146	0.435308	0.740041	0.459275	0.984785
PF3D7_0804300	zinc finger protein, putative	0.068222	0.582303	0.117159	0.906734	0.997237
PF3D7_0804400	methionine aminopeptidase 1c, putative	-0.301454	0.410309	-0.7347	0.462522	0.984785
PF3D7_0804500	conserved Plasmodium membrane protein, unknown function	0.421728	0.497054	0.848455	0.396185	0.984785
PF3D7_0804600	tRNA pseudouridine synthase, putative	-0.0309201	0.370215	-0.0835193	0.933439	0.997237
PF3D7_0804700	conserved Plasmodium protein, unknown function	0.618019	0.828551	0.745904	0.455726	0.984785
PF3D7_0804800	peptidyl-prolyl cis-trans isomerase	-0.702628	0.431569	-1.62808	0.103508	0.984785
PF3D7_0804900	GTPase-activating protein, putative	-0.23844	0.514301	-0.46362	0.64292	0.984785
PF3D7_0805000	alpha/beta hydrolase, putative	-0.0942084	0.399404	-0.235872	0.813532	0.989037
PF3D7_0805100	conserved Plasmodium protein, unknown function	-0.405043	0.407569	-0.993802	0.320319	0.984785
PF3D7_0805200	gamete release protein, putative	-0.354923	0.497786	-0.713003	0.475844	0.984785
PF3D7_0805300	conserved Plasmodium protein, unknown function	1.08505	0.589194	1.84158	0.0655371	0.984785
PF3D7_0805400	N-acetyltransferase, GNAT family, putative	0.25649	0.54506	0.470573	0.637946	0.984785
PF3D7_0805500	conserved Plasmodium protein, unknown function	0.486859	0.421008	1.15641	0.247512	0.984785
PF3D7_0805600	PAP2-like protein, putative	-0.0230325	0.428967	-0.0536931	0.95718	0.997237
PF3D7_0805700	serine/threonine protein kinase, FIKK family	-0.603706	0.358889	-1.68215	0.0925394	0.984785
PF3D7_0805800	conserved Plasmodium protein, unknown function	0.147891	0.808321	0.182961	0.854828	0.997237
PF3D7_0805900	conserved protein, unknown function	-0.00417942	0.51067	-0.00818419	0.99347	0.999183
PF3D7_0806000	AAA family ATPase, putative	0.192595	0.364015	0.529086	0.596746	0.984785
PF3D7_0806100	conserved Plasmodium protein, unknown function	1.31061	0.48725	2.6898	0.00714938	0.588872
PF3D7_0806200	Dpy-19-like C-mannosyltransferase, putative	0.525292	0.477384	1.10036	0.271177	0.984785
PF3D7_0806300	ferlin, putative	-0.260654	0.279322	-0.933167	0.350734	0.984785
PF3D7_0806400	glycosyltransferase family 28 protein, putative	1.19039	0.633233	1.87986	0.0601272	0.984785
PF3D7_0806500	DnaJ protein, putative	-0.271976	0.395381	-0.687884	0.491526	0.984785
PF3D7_0806600	kinesin-like protein, putative	1.04344	0.711876	1.46576	0.142713	0.984785
PF3D7_0806700	conserved Plasmodium membrane protein, unknown function	0.360999	0.328828	1.09784	0.272276	0.984785
PF3D7_0806800	V-type proton ATPase subunit a, putative	-0.141966	0.362405	-0.391733	0.695256	0.984785
PF3D7_0806900	conserved Plasmodium protein, unknown function	0.544641	0.486217	1.12016	0.262645	0.984785
PF3D7_0807000	YEATS domain-containing protein, putative	0.116621	0.42062	0.277259	0.781581	0.984785
PF3D7_0807100	DNA helicase PSH3	0.353529	0.541713	0.652614	0.514005	0.984785
PF3D7_0807200	conserved Plasmodium membrane protein, unknown function	0.0558599	0.370876	0.150616	0.880279	0.997237
PF3D7_0807300	ras-related protein Rab-18	0.0751518	0.496972	0.151219	0.879803	0.997237
PF3D7_0807400	coenzyme Q-binding protein COQ10 homolog, mitochondrial	0.338183	0.605276	0.558724	0.57635	0.984785
PF3D7_0807500	proteasome subunit alpha type-6, putative	-0.174698	0.374714	-0.466216	0.641061	0.984785
PF3D7_0807600	conserved Plasmodium protein, unknown function	0.31526	0.564825	0.558156	0.576738	0.984785
PF3D7_0807700	serine protease DegP	1.29785	0.411495	3.15398	0.00161058	0.444579
PF3D7_0807800	26S proteasome regulatory subunit RPN10, putative	-0.107245	0.420344	-0.255137	0.798617	0.987254
PF3D7_0807900	tyrosine--tRNA ligase	0.163343	0.329985	0.495	0.6206	0.984785
PF3D7_0808000	conserved Plasmodium protein, unknown function	-0.334551	0.749046	-0.446636	0.655138	0.984785
PF3D7_0808100	AP-3 complex subunit delta, putative	0.915357	0.423211	2.16289	0.0305499	0.852033
PF3D7_0808200	plasmepsin X	-0.335821	0.453761	-0.740084	0.459249	0.984785
PF3D7_0808300	ubiquitin regulatory protein, putative	0.160833	0.305653	0.526195	0.598753	0.984785
PF3D7_0808400	coatomer subunit epsilon, putative	0.606321	0.440052	1.37784	0.168253	0.984785
PF3D7_0809200	asparagine-rich antigen Pfa55-14	-0.35323	0.49076	-0.719761	0.471672	0.984785
PF3D7_0809400	conserved Plasmodium protein, unknown function	0.906495	0.528463	1.71534	0.0862825	0.984785
PF3D7_0809500	histone acetyltransferase subunit NuA4, putative	-0.658208	0.627307	-1.04926	0.294059	0.984785
PF3D7_0809600	peptidase family C50, putative	-0.0171021	0.409194	-0.0417947	0.966662	0.997947
PF3D7_0809700	RuvB-like helicase 1	-0.49069	0.47451	-1.0341	0.30109	0.984785
PF3D7_0809800	conserved Plasmodium protein, unknown function	1.04142	0.510592	2.03963	0.0413876	0.915428
PF3D7_0809900	JmjC domain-containing protein, putative	0.200293	0.413836	0.483992	0.628392	0.984785
PF3D7_0810000	acyl-CoA binding protein, putative	-0.532398	0.618653	-0.860576	0.389471	0.984785
PF3D7_0810100	apicoplast ribosomal protein L33 precursor, putative	-0.365674	0.540086	-0.677066	0.498364	0.984785
PF3D7_0810200	ABC1 family, putative	-0.465582	0.443749	-1.0492	0.294085	0.984785
PF3D7_0810300	protein phosphatase PPM5, putative	-0.0464345	0.505683	-0.0918254	0.926837	0.997237
PF3D7_0810400	aquaporin, putative	-0.682684	0.575975	-1.18527	0.235912	0.984785
PF3D7_0810500	protein phosphatase PPM7, putative	-0.568541	0.34286	-1.65823	0.0972705	0.984785
PF3D7_0810600	ATP-dependent RNA helicase DBP1, putative	0.0845403	0.533719	0.158398	0.874143	0.997237
PF3D7_0810700	conserved Plasmodium protein, unknown function	-2.95752	1.46923	-2.01297	0.044118	0.928491
PF3D7_0810800	hydroxymethyldihydropterin pyrophosphokinase-dihydropteroate synthase	0.660044	0.451736	1.46113	0.14398	0.984785
PF3D7_0810900.1	conserved Plasmodium protein, unknown function	0.678441	0.452486	1.49936	0.13378	0.984785
PF3D7_0811000	cullin-1, putative	0.171932	0.416861	0.412445	0.680014	0.984785
PF3D7_0811100	mitochondrial carrier protein, putative	0.497651	0.652533	0.762645	0.445675	0.984785
PF3D7_0811200	ER membrane protein complex subunit 1, putative	0.227687	0.60675	0.375256	0.70747	0.984785
PF3D7_0811300	CCR4-associated factor 1	0.281993	0.732923	0.384752	0.700421	0.984785
PF3D7_0811400	conserved protein, unknown function	-0.260743	0.260851	-0.999586	0.317511	0.984785
PF3D7_0811500	histone-arginine methyltransferase CARM1, putative	0.222662	0.583578	0.381547	0.702797	0.984785
PF3D7_0811600	conserved Plasmodium protein, unknown function	-0.6029	0.619094	-0.973844	0.330134	0.984785
PF3D7_0811700	conserved Plasmodium protein, unknown function	0.911225	0.690338	1.31997	0.186845	0.984785
PF3D7_0811800	conserved Plasmodium protein, unknown function	0.583103	0.700435	0.832486	0.405135	0.984785
PF3D7_0811900	RNA-binding protein, putative	0.396761	0.353219	1.12327	0.261321	0.984785
PF3D7_0812000	conserved Plasmodium protein, unknown function	1.06154	0.692099	1.5338	0.12508	0.984785
PF3D7_0812100	RNA-binding protein, putative	0.354267	0.430872	0.822211	0.410957	0.984785
PF3D7_0812200	trypsin-like serine protease, putative	0.894265	0.656287	1.36261	0.173005	0.984785
PF3D7_0812220	GTPase, putative	0.45602	0.559327	0.8153	0.4149	0.984785
PF3D7_0812300	sporozoite surface protein 3, putative	-0.476749	0.526515	-0.90548	0.365211	0.984785
PF3D7_0812400	karyopherin alpha	-0.275261	0.343013	-0.802479	0.422276	0.984785
PF3D7_0812500	RNA-binding protein, putative	0.567857	0.780481	0.727573	0.466875	0.984785
PF3D7_0812600	ubiquitin-conjugating enzyme E2, putative	-0.205826	0.468566	-0.439267	0.660468	0.984785
PF3D7_0812700	U1 small nuclear ribonucleoprotein C, putative	-0.414107	0.309422	-1.33832	0.180791	0.984785
PF3D7_0812800	conserved protein, unknown function	0.0439576	0.736139	0.0597138	0.952384	0.997237
PF3D7_0812900	conserved Plasmodium protein, unknown function	-0.219858	0.652763	-0.336811	0.736259	0.984785
PF3D7_0813000	conserved Plasmodium protein, unknown function	-0.138131	0.511747	-0.26992	0.787222	0.984785
PF3D7_0813100	conserved Plasmodium protein, unknown function	1.10901	0.424032	2.6154	0.00891226	0.622735
PF3D7_0813200	CS domain protein, putative	-0.417677	0.361815	-1.1544	0.248338	0.984785
PF3D7_0813300	conserved Plasmodium protein, unknown function	-0.265079	0.336731	-0.787214	0.431157	0.984785
PF3D7_0813400	conserved Plasmodium protein, unknown function	0.0319875	0.598848	0.053415	0.957401	0.997237
PF3D7_0813500	PUB domain-containing protein, putative	0.340852	0.534693	0.637472	0.523818	0.984785
PF3D7_0813600	translation initiation factor SUI1, putative	-0.367572	0.451321	-0.814436	0.415395	0.984785
PF3D7_0813700	ABC transporter F family member 1, putative	0.459524	0.562735	0.816591	0.414162	0.984785
PF3D7_0813800	GDP-mannose 4,6-dehydratase	-0.722024	0.469752	-1.53703	0.124286	0.984785
PF3D7_0813900	40S ribosomal protein S16, putative	-0.583611	0.261364	-2.23294	0.0255526	0.833364
PF3D7_0814000	60S ribosomal protein L13-2, putative	-0.109522	0.247989	-0.441638	0.658751	0.984785
PF3D7_0814100	conserved Plasmodium protein, unknown function	0.359444	0.560227	0.641604	0.52113	0.984785
PF3D7_0814200	DNA/RNA-binding protein Alba 1	-0.433837	0.561983	-0.771975	0.440129	0.984785
PF3D7_0814300	AAA family ATPase, putative	0.0480476	0.582603	0.0824706	0.934272	0.997237
PF3D7_0814400	phospholipase DDHD1, putative	0.483611	0.381413	1.26795	0.204817	0.984785
PF3D7_0814500	conserved Plasmodium protein, unknown function	0.0265181	0.689365	0.0384675	0.969315	0.998218
PF3D7_0814600	conserved Plasmodium protein, unknown function	-0.359279	0.41648	-0.862656	0.388327	0.984785
PF3D7_0814700	conserved Plasmodium protein, unknown function	0.0470773	0.566283	0.0831337	0.933745	0.997237
PF3D7_0814900	superoxide dismutase [Fe]	-0.250047	0.359799	-0.694962	0.487079	0.984785
PF3D7_0815000	selenoprotein	-0.0785593	0.524482	-0.149785	0.880935	0.997237
PF3D7_0815100	RAP protein, putative	-0.278657	0.494882	-0.563078	0.573382	0.984785
PF3D7_0815200	RAP protein, putative	-0.113827	0.368206	-0.309138	0.757217	0.984785
PF3D7_0815300	FAD-dependent monooxygenase, putative	0.177916	0.433656	0.410271	0.681607	0.984785
PF3D7_0815400	conserved Apicomplexan protein, unknown function	0.395416	0.444327	0.889921	0.373508	0.984785
PF3D7_0815500	conserved Plasmodium protein, unknown function	0.0800178	0.417308	0.191748	0.84794	0.99716
PF3D7_0815600	eukaryotic translation initiation factor 3 subunit G, putative	-0.0417727	0.305668	-0.13666	0.891299	0.997237
PF3D7_0815700	ubiquitin	-0.65333	0.989804	-0.66006	0.509215	0.984785
PF3D7_0815800	vacuolar protein sorting-associated protein 9, putative	0.751946	0.410113	1.83351	0.0667269	0.984785
PF3D7_0815900	vacuolar protein sorting-associated protein 9, putative	0.148444	0.392593	0.378112	0.705348	0.984785
PF3D7_0816000	ribosome assembly protein RRB1, putative	-0.0902859	0.455649	-0.198148	0.842929	0.99681
PF3D7_0816100	phosphopantothenoylcysteine decarboxylase, putative	-0.0891624	0.514852	-0.173181	0.862509	0.997237
PF3D7_0816200	vacuolar protein sorting-associated protein 2, putative	0.548621	0.345015	1.59014	0.111804	0.984785
PF3D7_0816300	conserved Plasmodium protein, unknown function	0.800864	0.834384	0.959827	0.337142	0.984785
PF3D7_0816400	EF-hand calcium-binding domain-containing protein, putative	-0.297301	0.438658	-0.677753	0.497928	0.984785
PF3D7_0816500	small heat shock protein HSP20, putative	-0.755845	0.693099	-1.09053	0.27548	0.984785
PF3D7_0816600	chaperone protein ClpB1	-0.334376	0.44156	-0.75726	0.448894	0.984785
PF3D7_0816700	trafficking protein particle complex subunit 2-like protein, putative	2.22363	0.572682	3.88283	0.000103247	0.261835
PF3D7_0816800	meiotic recombination protein DMC1, putative	-1.14677	0.887543	-1.29207	0.196334	0.984785
PF3D7_0816900	adenylate kinase 2	1.89157	1.17016	1.6165	0.105985	0.984785
PF3D7_0817000	NEDD8-activating enzyme E1 catalytic subunit, putative	1.16433	0.802447	1.45097	0.146788	0.984785
PF3D7_0817100	tRNA modification GTPase, putative	0.121139	0.681285	0.17781	0.858872	0.997237
PF3D7_0817200	conserved Plasmodium protein, unknown function	0.497156	0.397201	1.25165	0.210698	0.984785
PF3D7_0817300	conserved Plasmodium protein, unknown function	-0.106316	0.392184	-0.271088	0.786324	0.984785
PF3D7_0817400	phosphatase, putative	-0.220789	0.530347	-0.416311	0.677183	0.984785
PF3D7_0817500	protein kinase c inhibitor-like protein, putative	0.158069	0.364776	0.433333	0.664773	0.984785
PF3D7_0817600	conserved Plasmodium protein, unknown function	0.279821	0.362587	0.771733	0.440272	0.984785
PF3D7_0817700	rhoptry neck protein 5	0.140532	0.359401	0.391016	0.695786	0.984785
PF3D7_0817800	conserved Plasmodium protein, unknown function	0.120317	0.456846	0.263364	0.79227	0.985857
PF3D7_0817900	high mobility group protein B2	-0.0850176	0.401635	-0.211679	0.832358	0.993648
PF3D7_0818000	U4/U6.U5 small nuclear ribonucleoprotein, putative	-0.315265	0.474998	-0.663718	0.506871	0.984785
PF3D7_0818100	U4/U6.U5 small nuclear ribonucleoprotein, putative	0.0257452	0.396954	0.0648569	0.948288	0.997237
PF3D7_0818200	14-3-3 protein	-0.36267	0.328972	-1.10244	0.270272	0.984785
PF3D7_0818300	dynactin subunit 6, putative	-0.280087	0.455763	-0.614546	0.538855	0.984785
PF3D7_0818400	rRNA-processing protein FCF1, putative	0.164605	0.50541	0.325686	0.744662	0.984785
PF3D7_0818500	zinc finger protein, putative	0.203797	0.437906	0.465389	0.641653	0.984785
PF3D7_0818600	BEM46-like protein, putative	-0.133887	0.39363	-0.340133	0.733756	0.984785
PF3D7_0818700	DNA helicase, putative	-0.16912	0.291274	-0.580622	0.561495	0.984785
PF3D7_0818800	U3 small nucleolar ribonucleoprotein protein IMP4, putative	0.3491	0.516027	0.676515	0.498714	0.984785
PF3D7_0818900	heat shock protein 70	-0.162814	0.521267	-0.312343	0.75478	0.984785
PF3D7_0819000	conserved Plasmodium protein, unknown function	0.208348	0.556404	0.374454	0.708067	0.984785
PF3D7_0819100	BRIX domain, putative	0.213423	0.54417	0.3922	0.694911	0.984785
PF3D7_0819200	perforin-like protein 5	0.202423	0.656359	0.308402	0.757776	0.984785
PF3D7_0819300	conserved Plasmodium protein, unknown function	0.726301	1.72573	0.420866	0.673853	0.984785
PF3D7_0819400	perforin-like protein 4	-0.99902	0.935994	-1.06734	0.28582	0.984785
PF3D7_0819500	conserved protein, unknown function	-0.0399517	0.449391	-0.0889018	0.92916	0.997237
PF3D7_0819600	conserved Plasmodium protein, unknown function	0.100272	0.322909	0.310528	0.75616	0.984785
PF3D7_0819700	conserved Plasmodium protein, unknown function	0.497407	0.550084	0.904239	0.365869	0.984785
PF3D7_0819800	conserved Plasmodium protein, unknown function	0.861396	0.423629	2.03337	0.0420147	0.915428
PF3D7_0819900	U6 snRNA-associated Sm-like protein LSm3, putative	0.746697	0.67682	1.10324	0.269921	0.984785
PF3D7_0820000	Snf2-related CBP activator, putative	0.277937	0.521977	0.532469	0.594401	0.984785
PF3D7_0820100	RNA-binding protein, putative	0.20827	0.603897	0.344877	0.730187	0.984785
PF3D7_0820200	phosphatidylglycerophosphate synthase	0.458485	0.438975	1.04444	0.29628	0.984785
PF3D7_0820300	conserved Plasmodium protein, unknown function	0.338121	0.457241	0.73948	0.459615	0.984785
PF3D7_0820400	conserved Plasmodium protein, unknown function	-0.170218	0.615777	-0.276428	0.782219	0.984785
PF3D7_0820500	protein transport protein YIF1, putative	-0.394954	0.396309	-0.996583	0.318967	0.984785
PF3D7_0820600	conserved Plasmodium membrane protein, unknown function	-0.187643	0.530784	-0.35352	0.723699	0.984785
PF3D7_0820700	2-oxoglutarate dehydrogenase E1 component	-0.791699	0.325829	-2.4298	0.0151072	0.74392
PF3D7_0820800	conserved Plasmodium protein, unknown function	0.426544	0.557211	0.765498	0.443975	0.984785
PF3D7_0820900	conserved Plasmodium protein, unknown function	0.110305	0.402793	0.27385	0.7842	0.984785
PF3D7_0821000	conserved Plasmodium protein, unknown function	-0.450022	0.456326	-0.986185	0.324042	0.984785
PF3D7_0821100	protein kinase 1	-0.00702233	0.434611	-0.0161577	0.987109	0.998218
PF3D7_0821200	conserved Plasmodium protein, unknown function	0.355768	0.330255	1.07725	0.281368	0.984785
PF3D7_0821300	ATP-dependent RNA helicase DHX36, putative	0.431622	0.455539	0.947498	0.343385	0.984785
PF3D7_0821400	conserved Plasmodium protein, unknown function	0.542803	0.630799	0.860501	0.389513	0.984785
PF3D7_0821500	ribosomal RNA small subunit methyltransferase NEP1, putative	0.195067	0.696675	0.279997	0.77948	0.984785
PF3D7_0821600	polyribonucleotide 5'-hydroxyl-kinase Clp1, putative	0.0138318	0.49989	0.0276698	0.977926	0.998218
PF3D7_0821700	60S ribosomal protein L22, putative	-0.247326	0.526231	-0.469996	0.638358	0.984785
PF3D7_0821800	protein transport protein SEC61 subunit beta, putative	-0.329519	0.358684	-0.918689	0.358258	0.984785
PF3D7_0821900	conserved Plasmodium protein, unknown function	-0.0149098	0.505984	-0.029467	0.976492	0.998218
PF3D7_0822000	mitochondrial ribosomal protein L4 precursor, putative	-0.328606	0.379464	-0.865974	0.386505	0.984785
PF3D7_0822100	mediator of RNA polymerase II transcription subunit 7, putative	0.263265	0.579498	0.454298	0.649615	0.984785
PF3D7_0822200	phosphorylated CTD interacting factor 1 WW domain-containing protein, putative	0.945124	0.673705	1.40288	0.160654	0.984785
PF3D7_0822300	small nuclear ribonucleoprotein G, putative	-0.217628	0.577221	-0.377027	0.706154	0.984785
PF3D7_0822400	conserved Plasmodium protein, unknown function	0.170153	0.624224	0.272584	0.785173	0.984785
PF3D7_0822500	dynein light chain 1	-0.450478	0.512748	-0.878557	0.379642	0.984785
PF3D7_0822600	protein transport protein SEC23	-0.359809	0.393189	-0.915105	0.360136	0.984785
PF3D7_0822700	thrombospondin-related protein 1, putative	-0.104098	0.542832	-0.191769	0.847923	0.99716
PF3D7_0822800	U5 small nuclear ribonucleoprotein 40 kDa protein, putative	-0.228097	0.360919	-0.63199	0.527394	0.984785
PF3D7_0822900	conserved Plasmodium protein, unknown function	0.583335	0.529263	1.10217	0.27039	0.984785
PF3D7_0823000	serine/threonine protein kinase VPS15, putative	0.605146	0.506443	1.19489	0.232128	0.984785
PF3D7_0823100	RWD domain-containing protein, putative	0.515598	0.729573	0.706711	0.479746	0.984785
PF3D7_0823200	RNA-binding protein, putative	0.0853231	0.372228	0.229223	0.818696	0.990632
PF3D7_0823300	histone acetyltransferase GCN5	0.0833507	0.524303	0.158974	0.873689	0.997237
PF3D7_0823400	alpha/beta hydrolase, putative	-0.0257894	0.774067	-0.0333168	0.973422	0.998218
PF3D7_0823500	inner membrane complex protein 1i, putative	-0.393073	0.693669	-0.566659	0.570946	0.984785
PF3D7_0823600	lipoate-protein ligase B	1.01175	0.997905	1.01388	0.310641	0.984785
PF3D7_0823700	mitochondrial import receptor subunit TOM7, putative	1.225	0.585495	2.09225	0.0364161	0.903859
PF3D7_0823800	DnaJ protein, putative	-0.0358308	0.533328	-0.0671834	0.946436	0.997237
PF3D7_0823900	dicarboxylate/tricarboxylate carrier	0.1169	0.479559	0.243765	0.807413	0.988293
PF3D7_0824000	conserved Plasmodium protein, unknown function	0.328635	0.849576	0.386822	0.698888	0.984785
PF3D7_0824100	exonuclease, putative	0.307076	0.542839	0.565686	0.571608	0.984785
PF3D7_0824200	conserved Plasmodium protein, unknown function	0.379149	0.485608	0.780773	0.434936	0.984785
PF3D7_0824300	GTP-binding protein, putative	0.842542	0.539119	1.56281	0.118096	0.984785
PF3D7_0824400	nucleoside transporter 2	0.401623	0.510581	0.786601	0.431515	0.984785
PF3D7_0824500	conserved Plasmodium protein, unknown function	0.410738	0.468467	0.876769	0.380612	0.984785
PF3D7_0824600	Fe-S cluster assembly protein DRE2, putative	-0.4688	0.380256	-1.23285	0.21763	0.984785
PF3D7_0824700	lipase maturation factor, putative	0.355058	0.451748	0.785965	0.431888	0.984785
PF3D7_0824800	conserved Plasmodium membrane protein, unknown function	1.19841	0.576906	2.0773	0.037774	0.903859
PF3D7_0824900	conserved Plasmodium protein, unknown function	0.308177	0.486744	0.63314	0.526643	0.984785
PF3D7_0825000	conserved Plasmodium protein, unknown function	0.484367	0.620012	0.781222	0.434672	0.984785
PF3D7_0825100	ankyrin-repeat protein, putative	0.51678	1.15665	0.44679	0.655027	0.984785
PF3D7_0825200	translation initiation factor IF-3	0.270893	0.511287	0.529826	0.596232	0.984785
PF3D7_0825300	SAYSvFN domain-containing protein, putative	-0.725638	0.717842	-1.01086	0.312083	0.984785
PF3D7_0825400	conserved Plasmodium protein, unknown function	-0.2507	0.50763	-0.493864	0.621402	0.984785
PF3D7_0825500	protein KRI1, putative	0.129458	0.66043	0.19602	0.844594	0.996939
PF3D7_0825600	cytochrome c oxidase assembly protein, putative	-0.824826	0.534239	-1.54393	0.122606	0.984785
PF3D7_0825700	conserved Plasmodium protein, unknown function	-0.467729	0.648515	-0.721231	0.470767	0.984785
PF3D7_0825800	conserved Plasmodium protein, unknown function	-0.542412	0.723176	-0.750042	0.453229	0.984785
PF3D7_0825900	conserved Plasmodium protein, unknown function	-0.278212	0.666069	-0.417692	0.676172	0.984785
PF3D7_0826000	conserved Plasmodium protein, unknown function	0.117579	0.622383	0.188917	0.850157	0.997237
PF3D7_0826100	HECT-like E3 ubiquitin ligase, putative	0.636832	0.649987	0.97976	0.327204	0.984785
PF3D7_0826200	alpha/beta hydrolase, putative	0.865605	0.68018	1.27261	0.203156	0.984785
PF3D7_0826300	SPRY domain, putative	-0.160178	0.351519	-0.455675	0.648624	0.984785
PF3D7_0826400	dehydrodolichyl diphosphate synthetase, putative	0.383484	0.496265	0.77274	0.439676	0.984785
PF3D7_0826500	ubiquitin conjugation factor E4 B, putative	0.0433633	0.263763	0.164402	0.869414	0.997237
PF3D7_0826600	ubiquitin conjugation factor E4 B, putative	0.794637	0.501156	1.58561	0.112829	0.984785
PF3D7_0826700	receptor for activated c kinase	-0.347513	0.320277	-1.08504	0.277905	0.984785
PF3D7_0826900	conserved Plasmodium protein, unknown function	0.918696	0.467461	1.96529	0.0493807	0.984785
PF3D7_0827000	ATP-dependent RNA helicase DBP10, putative	0.363057	0.825637	0.43973	0.660133	0.984785
PF3D7_0827100	translation initiation factor IF-2, putative	0.583387	0.484623	1.2038	0.228668	0.984785
PF3D7_0827200	conserved Plasmodium protein, unknown function	-0.623528	0.79247	-0.786816	0.43139	0.984785
PF3D7_0827300	conserved Plasmodium protein, unknown function	1.23035	0.674043	1.82532	0.0679527	0.984785
PF3D7_0827400	conserved Plasmodium protein, unknown function	-1.03987	0.732538	-1.41955	0.155739	0.984785
PF3D7_0827500	apicoplast ribosomal protein L21 precursor, putative	0.318852	0.362412	0.879805	0.378965	0.984785
PF3D7_0827600	conserved Plasmodium protein, unknown function	0.442479	0.545548	0.811072	0.417325	0.984785
PF3D7_0827700	magnesium transporter, putative	-0.114016	0.928257	-0.122828	0.902243	0.997237
PF3D7_0827800	SET domain protein, putative	0.175118	0.335464	0.522017	0.601659	0.984785
PF3D7_0827900	protein disulfide isomerase	-0.407358	0.363097	-1.1219	0.261906	0.984785
PF3D7_0828000	rhomboid protease ROM3	-1.27347	0.805451	-1.58107	0.113863	0.984785
PF3D7_0828100	conserved Plasmodium protein, unknown function	1.76682	0.642954	2.74798	0.00599641	0.581737
PF3D7_0828200	leucine--tRNA ligase, putative	0.394501	0.39589	0.996493	0.319011	0.984785
PF3D7_0828300	conserved Plasmodium protein, unknown function	-0.43036	0.423571	-1.01603	0.309617	0.984785
PF3D7_0828400	mitochondrial inner membrane protein OXA1, putative	0.281651	0.462312	0.609224	0.542376	0.984785
PF3D7_0828500	translation initiation factor eIF-2B subunit alpha, putative	0.371836	0.343044	1.08393	0.278395	0.984785
PF3D7_0828600	folate transporter 1	0.264714	0.414263	0.638999	0.522824	0.984785
PF3D7_0828700	conserved Plasmodium protein, unknown function	2.26041	0.54821	4.12325	3.73569e-05	0.189474
PF3D7_0828800	GPI-anchored micronemal antigen	0.187625	0.520374	0.360557	0.718431	0.984785
PF3D7_0828900	conserved Plasmodium protein, unknown function	0.0844651	0.446938	0.188986	0.850104	0.997237
PF3D7_0829000	conserved Plasmodium membrane protein, unknown function	-0.122591	0.247317	-0.495683	0.620118	0.984785
PF3D7_0829100	conserved protein, unknown function	0.156109	0.314901	0.495741	0.620078	0.984785
PF3D7_0829200	prohibitin, putative	-0.756377	0.406142	-1.86234	0.0625545	0.984785
PF3D7_0829300	U6 snRNA-associated Sm-like protein LSm8, putative	0.328999	0.588041	0.559484	0.575831	0.984785
PF3D7_0829400	prolyl 4-hydroxylase subunit alpha, putative	0.698899	0.415017	1.68402	0.0921769	0.984785
PF3D7_0829500	conserved Plasmodium protein, unknown function	0.183998	0.760414	0.241971	0.808802	0.988293
PF3D7_0829600	early transcribed membrane protein 8	-0.621956	0.587336	-1.05895	0.289625	0.984785
PF3D7_0830300	sporozoite invasion-associated protein 2	1.37616	1.12413	1.2242	0.220875	0.984785
PF3D7_0830400	CRA domain-containing protein, putative	-0.432444	0.334089	-1.2944	0.195528	0.984785
PF3D7_0830500	sporozoite and liver stage tryptophan-rich protein, putative	0.281542	0.688583	0.408872	0.682634	0.984785
PF3D7_0830600	Plasmodium exported protein (PHISTc), unknown function	-0.634866	0.416764	-1.52332	0.127677	0.984785
PF3D7_0830700	Plasmodium exported protein (hyp9), unknown function	-0.300527	0.441165	-0.681212	0.495738	0.984785
PF3D7_0830800	surface-associated interspersed protein 8.2 (SURFIN 8.2)	0.439839	0.719613	0.611216	0.541057	0.984785
PF3D7_0830900	Plasmodium exported protein, unknown function	0.022194	0.484015	0.0458538	0.963427	0.997237
PF3D7_0831000	Plasmodium exported protein (PHISTb), unknown function	-2.23032	1.52456	-1.46293	0.143488	0.984785
PF3D7_0831100	surface-associated interspersed protein 8.1 (SURFIN 8.1)	0.727339	0.735091	0.989455	0.322441	0.984785
PF3D7_0831200	DnaJ protein, putative	-0.549507	0.445793	-1.23265	0.217706	0.984785
PF3D7_0831300	Plasmodium exported protein, unknown function	0.057379	0.631647	0.0908403	0.927619	0.997237
PF3D7_0831400	Plasmodium exported protein, unknown function	-0.585193	0.47075	-1.24311	0.213829	0.984785
PF3D7_0831500	Plasmodium exported protein (PHIST), unknown function	0.475755	0.427641	1.11251	0.265919	0.984785
PF3D7_0831600	cytoadherence linked asexual protein 8	-0.662606	0.534912	-1.23872	0.21545	0.984785
PF3D7_0901700	Plasmodium exported protein (hyp5), unknown function	0.648868	0.534191	1.21467	0.22449	0.984785
PF3D7_0901800	Plasmodium exported protein, unknown function	0.169662	0.50779	0.334118	0.73829	0.984785
PF3D7_0901900	probable protein, unknown function	0.0334054	0.992261	0.0336659	0.973144	0.998218
PF3D7_0902000	serine/threonine protein kinase, FIKK family	0.22465	0.498704	0.450467	0.652374	0.984785
PF3D7_0902100	serine/threonine protein kinase, FIKK family	0.363684	0.491594	0.739806	0.459418	0.984785
PF3D7_0902200	serine/threonine protein kinase, FIKK family	0.112467	0.397808	0.282716	0.777394	0.984785
PF3D7_0902300	serine/threonine protein kinase, FIKK family	0.133864	0.458187	0.29216	0.770165	0.984785
PF3D7_0902400	serine/threonine protein kinase, FIKK family	0.277075	0.785922	0.352548	0.724428	0.984785
PF3D7_0902500	serine/threonine protein kinase, FIKK family	0.0222238	0.372162	0.0597154	0.952382	0.997237
PF3D7_0902600.1	serine/threonine protein kinase, FIKK family	-0.474358	0.59045	-0.803384	0.421753	0.984785
PF3D7_0902700	Plasmodium exported protein (PHISTb), unknown function, pseudogene	-0.826507	0.376227	-2.19683	0.0280328	0.836885
PF3D7_0902800	serine repeat antigen 9	-0.626967	0.499802	-1.25443	0.209685	0.984785
PF3D7_0902900	conserved Plasmodium protein, unknown function	1.11433	0.805173	1.38397	0.166369	0.984785
PF3D7_0903000	conserved protein, unknown function	-0.0230676	0.369244	-0.0624725	0.950187	0.997237
PF3D7_0903100	conserved protein, unknown function	-0.931332	0.551314	-1.6893	0.0911628	0.984785
PF3D7_0903200	ras-related protein RAB7	-0.33412	0.396776	-0.842087	0.399739	0.984785
PF3D7_0903300	conserved Plasmodium membrane protein, unknown function	0.594387	0.447614	1.3279	0.18421	0.984785
PF3D7_0903400	ATP-dependent RNA helicase DDX60, putative	-0.223121	0.509702	-0.437748	0.661569	0.984785
PF3D7_0903500	conserved Plasmodium protein, unknown function	0.394603	0.76834	0.513579	0.607546	0.984785
PF3D7_0903600.1	conserved Plasmodium protein, unknown function, unspecified product	0.743873	0.703246	1.05777	0.29016	0.984785
PF3D7_0903700	alpha tubulin 1	-0.105241	0.534123	-0.197036	0.8438	0.99681
PF3D7_0903800	LCCL domain-containing protein	-0.260802	0.644767	-0.404491	0.685852	0.984785
PF3D7_0903900	60S ribosomal protein L32	-0.0751448	0.21606	-0.347796	0.727993	0.984785
PF3D7_0904000	GTPase-activating protein, putative	-0.56962	0.399891	-1.42444	0.15432	0.984785
PF3D7_0904100	AP-4 complex subunit epsilon, putative	0.123471	0.414089	0.298174	0.76557	0.984785
PF3D7_0904200	PH domain-containing protein, putative	-0.31367	0.71451	-0.439	0.660661	0.984785
PF3D7_0904300	conserved protein, unknown function	-0.29387	0.489003	-0.600958	0.547868	0.984785
PF3D7_0904400	signal peptidase complex subunit 3, putative	0.139403	0.581898	0.239566	0.810667	0.988293
PF3D7_0904500	prefoldin subunit 4, putative	-0.0662305	0.561615	-0.117929	0.906124	0.997237
PF3D7_0904600	ubiquitin specific protease, putative	0.276143	0.445048	0.62048	0.534942	0.984785
PF3D7_0904700	bacterial histone-like protein	-0.277243	0.532704	-0.520444	0.602754	0.984785
PF3D7_0904800	replication protein A1, small fragment	0.218085	0.399263	0.546219	0.584915	0.984785
PF3D7_0904900	copper-transporting ATPase	0.0555972	0.500433	0.111098	0.911539	0.997237
PF3D7_0905000	conserved Plasmodium protein, unknown function	0.695776	0.617457	1.12684	0.259809	0.984785
PF3D7_0905100	nucleoporin NUP100/NSP100, putative	-0.481924	0.370675	-1.30013	0.193558	0.984785
PF3D7_0905200	mitochondrial carrier protein, putative	-0.366357	0.411644	-0.889984	0.373474	0.984785
PF3D7_0905300	dynein heavy chain, putative	0.379845	0.387291	0.980774	0.326704	0.984785
PF3D7_0905400	high molecular weight rhoptry protein 3	-0.148127	0.334895	-0.442309	0.658266	0.984785
PF3D7_0905500	conserved Plasmodium protein, unknown function	1.06929	0.682198	1.56742	0.117017	0.984785
PF3D7_0905600	WD repeat-containing protein 66, putative	1.75848	0.619885	2.83678	0.00455704	0.568216
PF3D7_0905700.1	autophagy-related protein 3, putative	-0.373041	0.305674	-1.22039	0.222318	0.984785
PF3D7_0905800	conserved Plasmodium protein, unknown function	0.905801	0.63806	1.41962	0.155719	0.984785
PF3D7_0905900	coatomer subunit beta, putative	0.189787	0.495792	0.382796	0.701871	0.984785
PF3D7_0906000	exoribonuclease II	0.516237	0.471206	1.09557	0.273269	0.984785
PF3D7_0906100	vacuolar protein sorting-associated protein 46, putative	0.902042	0.401016	2.24939	0.0244875	0.833364
PF3D7_0906200	conserved Plasmodium protein, unknown function	1.01928	1.10421	0.923086	0.355962	0.984785
PF3D7_0906300	Maf-like protein, putative	0.35358	0.581621	0.607922	0.543239	0.984785
PF3D7_0906400	Maf-like protein, putative	0.221395	0.584394	0.378846	0.704802	0.984785
PF3D7_0906500	arginase	-0.620842	0.461946	-1.34397	0.178958	0.984785
PF3D7_0906600	zinc finger protein, putative	0.0403071	0.703668	0.0572814	0.954321	0.997237
PF3D7_0906700	leucine-rich repeat protein	0.46582	0.518865	0.897768	0.369309	0.984785
PF3D7_0906800	conserved Plasmodium protein, unknown function	1.01025	0.669213	1.50961	0.131143	0.984785
PF3D7_0906890	conserved Plasmodium protein, unknown function	1.17658	1.05742	1.11269	0.265842	0.984785
PF3D7_0906910	tubulin-specific chaperone, putative	0.470794	0.499746	0.942066	0.346159	0.984785
PF3D7_0907000	conserved Plasmodium protein, unknown function	0.849035	0.597983	1.41983	0.155657	0.984785
PF3D7_0907100	conserved Plasmodium protein, unknown function	0.146407	0.420504	0.348169	0.727713	0.984785
PF3D7_0907200	GTPase-activating protein, putative	0.210311	0.413324	0.508828	0.610873	0.984785
PF3D7_0907300	conserved Plasmodium protein, unknown function	0.15622	0.490393	0.31856	0.75006	0.984785
PF3D7_0907400	ATP-dependent protease ATPase subunit ClpY	-0.190847	0.385395	-0.495199	0.62046	0.984785
PF3D7_0907500	conserved Plasmodium protein, unknown function	0.388241	0.512681	0.757276	0.448885	0.984785
PF3D7_0907600	translation initiation factor SUI1, putative	0.465059	0.430053	1.0814	0.279519	0.984785
PF3D7_0907700	proteasome activator 28 subunit beta, putative	-0.756769	0.403294	-1.87647	0.0605906	0.984785
PF3D7_0907800	proteasome activator 28 subunit beta, putative	0.00842561	0.372849	0.0225979	0.981971	0.998218
PF3D7_0907900	peptide deformylase	-0.424523	0.36799	-1.15363	0.248653	0.984785
PF3D7_0908000	plasma membrane protein 1, putative	-0.108205	0.401126	-0.269753	0.78735	0.984785
PF3D7_0908100	apicoplast integral membrane protein, putative	0.857955	0.598106	1.43445	0.151443	0.984785
PF3D7_0908200	conserved Plasmodium protein, unknown function	0.881039	0.409475	2.15163	0.0314264	0.861593
PF3D7_0908300.1	conserved protein, unknown function	-0.5359	0.370342	-1.44704	0.147885	0.984785
PF3D7_0908400	conserved Plasmodium protein, unknown function	-0.13001	0.535104	-0.242961	0.808035	0.988293
PF3D7_0908500	conserved Plasmodium protein, unknown function	0.701578	0.492691	1.42397	0.154454	0.984785
PF3D7_0908600	ribosomal RNA methyltransferase, putative	-0.111892	0.58716	-0.190565	0.848867	0.997237
PF3D7_0908700	tRNA pseudouridine synthase, putative	0.543327	0.496222	1.09493	0.273549	0.984785
PF3D7_0908800	mitochondrial carrier protein, putative	-0.454784	0.401914	-1.13155	0.257825	0.984785
PF3D7_0908900	conserved Plasmodium protein, unknown function	-0.0167303	0.379056	-0.0441369	0.964795	0.997237
PF3D7_0909000	conserved Plasmodium protein, unknown function	0.454715	0.51289	0.886574	0.375308	0.984785
PF3D7_0909100	conserved Plasmodium membrane protein, unknown function	0.776187	0.478298	1.62281	0.10463	0.984785
PF3D7_0909200	GDP-fucose protein O-fucosyltransferase 2	-0.599605	0.61558	-0.974049	0.330032	0.984785
[truncated: 3,074 more rows]
