# Supplementary material for: Investigating a Plasmodium falciparum erythrocyte invasion phenotype switch at the whole transcriptome level
Source: Sci Rep. 2020 Jan 14;10:245. doi: 10.1038/s41598-019-56386-y (PMC6959351; doi:10.1038/s41598-019-56386-y)
Supplement: Supplementary file 7 — Supplementary Dataset 6 [file 41598_2019_56386_MOESM7_ESM.xlsx]

## Sheet: W2mef_Significant_DEG
Supplementaryn Table S6: Genes significantly differentially expressed between baseline and suspended W2mef with log2 fold > 2 (at least 4-fold difference)
Gene ID	Product Description	Log2 Fold Change	Log2 Fold Change Standard Error	Wald statistic	p-value	Benjamini-Hochberg adjusted p-value
PF3D7_0424300	erythrocyte binding antigen-165, pseudogene (eba165)	6.85216	0.4842	14.1515	1.83e-45	9.27e-42
PF3D7_0424200	reticulocyte binding protein homologue 4 (Rh4)	6.73778	0.563268	11.9619	5.62e-33	1.43e-29
PF3D7_0424400	surface-associated interspersed protein 4.2 (SURFIN 4.2)	4.43465	0.921185	4.81408	1.48e-06	7.28e-05
PF3D7_0935900	ring-exported protein 1 (REX1)	4.16273	0.855641	4.86504	1.14e-06	6.22e-05
PF3D7_0501400	interspersed repeat antigen (FIRA)	4.10173	0.921796	4.44971	8.6e-06	0.000249208
PF3D7_0402200	surface-associated interspersed protein 4.1 (SURFIN 4.1), pseudogene	3.84518	0.891364	4.31381	1.6e-05	0.000382095
PF3D7_1442600	TRAP-like protein	3.79792	0.751353	5.05478	4.31e-07	3.52e-05
PF3D7_1327300	conserved Plasmodium protein, unknown function	3.58297	0.641264	5.58736	2.31e-08	6.39e-06
PF3D7_0730900	EMP1-trafficking protein (PTP4)	3.58129	0.885777	4.04311	5.27e-05	0.000854734
PF3D7_1311100	meiosis-specific nuclear structural protein 1, putative	3.51657	0.790101	4.45078	8.56e-06	0.000249208
PF3D7_1367800	secreted ookinete protein, putative	3.37271	1.00021	3.37201	0.00074621	0.00563255
PF3D7_1006700	conserved Plasmodium protein, unknown function	3.18915	0.788392	4.04514	5.23e-05	0.000850087
PF3D7_0324000	exported protein family 1 (EPF1)	3.16905	0.716616	4.42224	9.77e-06	0.0002594
PF3D7_0903600.1	conserved Plasmodium protein, unknown function, unspecified product	3.1301	0.50895	6.1501	7.74e-10	4.91e-07
PF3D7_0604500	conserved Plasmodium protein, unknown function	3.10473	0.696861	4.45531	8.38e-06	0.000245601
PF3D7_0701900	Plasmodium exported protein, unknown function	3.08534	0.783555	3.93762	8.23e-05	0.00115624
PF3D7_0102500	erythrocyte binding antigen-181 (eba181)	3.04052	0.508463	5.97982	2.23e-09	9.62e-07
PF3D7_1473700	nucleoporin NUP116/NSP116, putative	2.95014	0.822025	3.58887	0.000332111	0.00309077
PF3D7_0702300	sporozoite threonine and asparagine-rich protein	2.93831	0.746023	3.93864	8.19e-05	0.00115453
PF3D7_0821400	conserved Plasmodium protein, unknown function	2.92653	0.461091	6.34697	2.2e-10	1.59e-07
PF3D7_1134600	zinc finger protein, putative	2.86547	0.574589	4.98699	6.13e-07	4.33e-05
PF3D7_1335400	reticulocyte binding protein 2 homologue a (Rh2a)	2.83073	0.466067	6.07364	1.25e-09	7.05e-07
PF3D7_1474000	conserved Plasmodium protein, unknown function	2.81852	0.555993	5.06935	3.99e-07	3.34e-05
PF3D7_1205500	zinc finger protein, putative	2.76995	0.496331	5.58086	2.39e-08	6.39e-06
PF3D7_1115800	conserved Plasmodium protein, unknown function	2.76896	0.546346	5.06814	4.02e-07	3.34e-05
PF3D7_1335300	reticulocyte binding protein 2 homologue b (Rh2b)	2.75687	0.417102	6.60959	3.85e-11	3.91e-08
PF3D7_0517200	conserved Plasmodium protein, unknown function	2.74647	0.616341	4.45609	8.35e-06	0.000245601
PF3D7_0702100	Plasmodium exported protein (PHISTb), unknown function, pseudogene	2.73974	0.57877	4.73374	2.2e-06	9.48e-05
PF3D7_0506500	conserved Plasmodium protein, unknown function	2.73888	0.530416	5.16366	2.42e-07	2.51e-05
PF3D7_0220000	liver stage antigen 3	2.71608	0.575128	4.72256	2.33e-06	9.84e-05
PF3D7_0216700.1	autophagy-related protein 11, putative	2.70001	0.536044	5.03691	4.73e-07	3.69e-05
PF3D7_0214300	conserved Plasmodium protein, unknown functio	2.69867	0.762162	3.54081	0.000398901	0.00359365
PF3D7_1434600	methionine aminopeptidase 2	2.69182	0.517109	5.20551	1.93e-07	2.23e-05
PF3D7_1036900	conserved Plasmodium protein, unknown function	2.68966	0.651709	4.12708	3.67e-05	0.000656147
PF3D7_0730300	AP2 domain transcription factor AP2-L, putative (ApiAP2)	2.6803	0.544413	4.92328	8.51e-07	5.31e-05
PF3D7_0104300	ubiquitin carboxyl-terminal hydrolase 1, putative	2.67819	0.534591	5.00978	5.45e-07	4.06e-05
PF3D7_0903500	conserved Plasmodium protein, unknown function	2.67388	0.571751	4.67666	2.92e-06	0.000115541
PF3D7_1101800	exported protein family 1 (EPF1)	2.66236	0.714092	3.72832	0.000192763	0.00207579
PF3D7_0402300	reticulocyte binding protein homologue 1 (Rh1)	2.65938	0.56032	4.74618	2.07e-06	9.06e-05
PF3D7_1420700	surface protein P113 (P113)	2.64297	0.547762	4.82503	1.4e-06	6.96e-05
PF3D7_1461800	conserved Plasmodium protein, unknown function	2.60712	0.574133	4.54096	5.6e-06	0.000192696
PF3D7_1301400	Plasmodium exported protein (hyp12), unknown function	2.59949	0.488807	5.31804	1.05e-07	1.36e-05
PF3D7_1026600	conserved Plasmodium protein, unknown function	2.57915	0.544852	4.73368	2.2e-06	9.48e-05
PF3D7_0503300	serine/arginine-rich splicing factor 12	2.57178	0.768195	3.34782	0.000814498	0.00600326
PF3D7_1149200	ring-infected erythrocyte surface antigen (RESA3)	2.55195	0.507695	5.02654	4.99e-07	3.84e-05
PF3D7_0801900	lysine-specific histone demethylase, putative (LSD2)	2.53475	0.498062	5.08923	3.6e-07	3.31e-05
PF3D7_1413200	conserved Plasmodium protein, unknown function	2.53475	0.624262	4.06039	4.9e-05	0.00080456
PF3D7_0313600	conserved Plasmodium protein, unknown function	2.52563	0.592581	4.26209	2.03e-05	0.000442761
PF3D7_0725500		2.50498	0.526689	4.75609	1.97e-06	8.78e-05
PF3D7_0400200	erythrocyte membrane protein 1 (PfEMP1), exon 2, pseudogene	2.49588	0.361479	6.90463	5.03e-12	7.78e-09
PF3D7_1011800	PRE-binding protein (PREBP)	2.47818	0.650299	3.81083	0.000138502	0.00166362
PF3D7_0828800	GPI-anchored micronemal antigen (GAMA)	2.47357	0.377382	6.55455	5.58e-11	4.72e-08
PF3D7_1148700	Plasmodium exported protein (PHISTc), unknown function (GEXP12)	2.47312	0.585595	4.22327	2.41e-05	0.000489859
PF3D7_0303200	HAD superfamily protein, putative	2.42825	0.44824	5.41729	6.05e-08	9.71e-06
PF3D7_0623800	tyrosine kinase-like protein, putative (TKL4)	2.42443	0.538492	4.50227	6.72e-06	0.000213345
PF3D7_0507600	cell differentiation protein, putative	2.41848	0.46782	5.16969	2.34e-07	2.51e-05
PF3D7_1455300	conserved Plasmodium protein, unknown function	2.41548	0.636811	3.79309	0.000148783	0.00174682
PF3D7_1038400	gametocyte-specific protein	2.39904	0.675985	3.54895	0.000386767	0.003503
PF3D7_0518700	mRNA-binding protein PUF1	2.39116	0.626951	3.81394	0.000136768	0.00164771
PF3D7_1236200	conserved Plasmodium protein, unknown function	2.39092	0.470415	5.08257	3.72e-07	3.31e-05
PF3D7_0526600	conserved Plasmodium protein, unknown function	2.34554	0.553765	4.23562	2.28e-05	0.000481668
PF3D7_1322400	conserved Plasmodium protein, unknown function	2.34051	0.511558	4.57525	4.76e-06	0.000169642
PF3D7_1212900	bromodomain protein 2, putative	2.34038	0.52794	4.43303	9.29e-06	0.000254742
PF3D7_0409400	chaperone protein DnaJ	2.33592	0.449631	5.1952	2.05e-07	2.3e-05
PF3D7_0918700	conserved Plasmodium protein, unknown function	2.32331	0.498554	4.66011	3.16e-06	0.000122364
PF3D7_0203000	repetitive organellar protein, putative	2.31012	0.485362	4.75959	1.94e-06	8.71e-05
PF3D7_0723400	conserved Plasmodium protein, unknown function	2.29537	0.562388	4.08148	4.48e-05	0.000755817
PF3D7_1230900	serine/threonine protein kinase RIO1, putative (RIO1)	2.29509	0.533956	4.29827	1.72e-05	0.000395059
PF3D7_0410800	conserved Plasmodium protein, unknown function	2.29026	0.548189	4.17787	2.94e-05	0.000558976
PF3D7_1037800	dynein intermediate chain, putative	2.28317	0.623672	3.66085	0.000251377	0.00249997
PF3D7_0408100	conserved Plasmodium protein, unknown function	2.27926	0.421339	5.40956	6.32e-08	9.71e-06
PF3D7_1403000	conserved Plasmodium protein, unknown function	2.27621	0.51731	4.40009	1.08e-05	0.000278022
PF3D7_0929200	RNA-binding protein, putative	2.27094	0.379961	5.97676	2.28e-09	9.62e-07
PF3D7_0205100	conserved Plasmodium protein, unknown function	2.27043	0.474586	4.78403	1.72e-06	8.07e-05
PF3D7_1126800	RNA-binding protein, putative	2.26879	0.484063	4.68698	2.77e-06	0.000111611
PF3D7_0214100	protein transport protein SEC31	2.25055	0.487407	4.6174	3.89e-06	0.000143861
PF3D7_0407900	AAA family ATPase, putative	2.23932	0.403002	5.55659	2.75e-08	6.64e-06
PF3D7_1035300	Glutamate-rich protein GLURP	2.23803	0.448436	4.99075	6.01e-07	4.33e-05
PF3D7_1017700	conserved Plasmodium protein, unknown function	2.23763	0.535213	4.18083	2.9e-05	0.00055382
PF3D7_0504700	centrosomal protein CEP120, putative	2.23008	0.574901	3.87907	0.000104855	0.00136016
PF3D7_0703800	conserved Plasmodium protein, unknown function	2.22714	0.556826	3.9997	6.34e-05	0.000960231
PF3D7_1308700	conserved Plasmodium protein, unknown function	2.22595	0.596303	3.73291	0.000189277	0.0020557
PF3D7_0113400	Plasmodium exported protein, unknown function	2.22139	0.647123	3.43271	0.000597577	0.00481861
PF3D7_1222600	AP2 domain transcription factor AP2-G	2.22085	0.529969	4.19052	2.78e-05	0.000536652
PF3D7_0420000	zinc finger protein, putative	2.20185	0.663097	3.32055	0.0008984	0.00645423
PF3D7_1126700	autophagy-related protein 23, putative	2.19598	0.41057	5.34861	8.86e-08	1.28e-05
PF3D7_1107300	polyadenylate-binding protein-interacting protein 1, putative	2.18914	0.488526	4.48111	7.43e-06	0.00022826
PF3D7_1014600	transcriptional coactivator ADA2	2.18631	0.462702	4.7251	2.3e-06	9.8e-05
PF3D7_0215400	conserved Plasmodium protein, unknown function	2.18521	0.409045	5.34223	9.18e-08	1.29e-05
PF3D7_1353000	tryptophan-rich protein, pseudogene	2.17971	0.527666	4.13085	3.61e-05	0.000647758
PF3D7_0906600	zinc finger protein, putative	2.13898	0.51013	4.19301	2.75e-05	0.000533588
PF3D7_1013800	conserved Plasmodium protein, unknown function	2.13889	0.410637	5.2087	1.9e-07	2.23e-05
PF3D7_1318700	conserved Plasmodium protein, unknown function	2.13228	0.427	4.99364	5.93e-07	4.33e-05
PF3D7_0202400	translation-enhancing factor	2.13167	0.531371	4.01164	6.03e-05	0.000921175
PF3D7_0311400	protein kinase, putative (PKRP)	2.1217	0.483406	4.38905	1.14e-05	0.000285854
PF3D7_0823100	RWD domain-containing protein, putative	2.11927	0.552402	3.83648	0.000124813	0.00154945
PF3D7_1233200.1	conserved Plasmodium protein, unknown function	2.10945	0.499557	4.22264	2.41e-05	0.000489859
PF3D7_0214900	rhoptry neck protein 6	2.0924	0.304282	6.8765	6.13e-12	7.78e-09
PF3D7_0813400	conserved Plasmodium protein, unknown function	2.07566	0.436659	4.75351	2e-06	8.82e-05
PF3D7_1362700	conserved Plasmodium protein, unknown function	2.07429	0.472484	4.39019	1.13e-05	0.000285783
PF3D7_1344900	conserved Plasmodium protein, unknown function	2.07334	0.417399	4.96728	6.79e-07	4.72e-05
PF3D7_1136600	conserved Plasmodium protein, unknown function	2.07161	0.647316	3.20031	0.00137278	0.00863865
PF3D7_0411000	conserved Plasmodium protein, unknown function	2.06715	0.465651	4.43927	9.03e-06	0.000252945
PF3D7_0323700	U4/U6.U5 tri-snRNP-associated protein 1, putative	2.06472	0.504029	4.09642	4.2e-05	0.000721394
PF3D7_1149500	ring-infected erythrocyte surface antigen 2, pseudogene (RESA2)	2.06118	0.597496	3.4497	0.000561213	0.00461671
PF3D7_0215300	acyl-CoA synthetase	2.061	0.375596	5.48728	4.08e-08	7.96e-06
PF3D7_1307700	conserved Plasmodium protein, unknown function	2.05094	0.357942	5.72982	1.01e-08	3.19e-06
PF3D7_0726200	serine/threonine protein kinase, FIKK family (FIKK7.1)	2.04924	0.475878	4.30624	1.66e-05	0.00038812
PF3D7_1020200	conserved Plasmodium protein, unknown function	2.04894	0.531827	3.85265	0.000116847	0.00148696
PF3D7_1123100	calcium-dependent protein kinase 7 (CDPK7)	2.0415	0.422449	4.83254	1.35e-06	6.77e-05
PF3D7_0406900	conserved Plasmodium protein, unknown function	2.03881	0.485693	4.19774	2.7e-05	0.000530239
PF3D7_0403200	pre-mRNA splicing factor, putative	2.03356	0.538688	3.77502	0.000159993	0.00183179
PF3D7_1416400	conserved Plasmodium protein, unknown function	2.02071	0.454773	4.44333	8.86e-06	0.000251963
PF3D7_0913800	conserved Plasmodium protein, unknown function	2.02017	0.391062	5.16586	2.39e-07	2.51e-05
PF3D7_1355700	NLI interacting factor-like phosphatase, putative	2.01403	0.41594	4.84211	1.28e-06	6.65e-05
PF3D7_0221700	Plasmodium exported protein, unknown function	2.01181	0.50518	3.98236	6.82e-05	0.00100315
PF3D7_1002100	EMP1-trafficking protein (PTP5)	2.00737	0.498405	4.02759	5.64e-05	0.000879493
PF3D7_1423100	ankyrin-repeat protein, putative	2.00704	0.340808	5.88908	3.88e-09	1.41e-06
PF3D7_1143100	AP2 domain transcription factor AP2-O, putative (ApiAP2)	2.00491	0.45123	4.4432	8.86e-06	0.000251963
PF3D7_0218100	conserved Plasmodium membrane protein, unknown function	-2.01159	0.551971	-3.64437	0.000268051	0.0026297
PF3D7_0605400	calcium-binding protein, putative	-2.02617	0.579905	-3.49396	0.000475906	0.00408425
PF3D7_1334900	MSP7-like protein, fragment, pseudogene	-2.04099	0.561733	-3.63339	0.000279727	0.00272794
PF3D7_1214000	conserved Plasmodium protein, unknown function	-2.04361	0.474725	-4.30482	1.67e-05	0.000388826
PF3D7_0905000	conserved Plasmodium protein, unknown function	-2.04539	0.643587	-3.17811	0.00148241	0.00911366
PF3D7_1315000	conserved Plasmodium protein, unknown function	-2.05145	0.507761	-4.0402	5.34e-05	0.000859916
PF3D7_0916900	zinc finger protein, putative	-2.05622	0.464263	-4.429	9.47e-06	0.000256571
PF3D7_1213200	conserved Plasmodium protein, unknown function	-2.05877	0.547932	-3.75734	0.000171728	0.00191538
PF3D7_0112200	multidrug resistance-associated protein 1	-2.06389	0.379169	-5.44319	5.23e-08	9.48e-06
PF3D7_0526100	conserved Plasmodium membrane protein, unknown function	-2.06468	0.628316	-3.28605	0.00101603	0.00700296
PF3D7_0414200.1	calmodulin-like protein	-2.07354	0.47477	-4.36746	1.26e-05	0.000310999
PF3D7_1462200	conserved Plasmodium protein, unknown function	-2.07935	0.528491	-3.9345	8.34e-05	0.00116169
PF3D7_1478100	Plasmodium exported protein (hyp13), unknown function	-2.08216	0.553669	-3.76066	0.000169466	0.00190584
PF3D7_0301500	Plasmodium exported protein, unknown function	-2.08387	0.427619	-4.87318	1.1e-06	6.05e-05
PF3D7_0610700	conserved Plasmodium protein, unknown function	-2.08497	0.662258	-3.14828	0.00164232	0.00976537
PF3D7_1410000	ER membrane protein complex subunit 2, putative	-2.09528	0.528763	-3.96261	7.41e-05	0.00107432
PF3D7_0811200	ER membrane protein complex subunit 1, putative	-2.11923	0.493709	-4.29246	1.77e-05	0.000400106
PF3D7_0311900	conserved Plasmodium protein, unknown function	-2.12692	0.645733	-3.29381	0.000988402	0.00688781
PF3D7_0528000	proteasome maturation factor UMP1, putative	-2.15255	0.424031	-5.0764	3.85e-07	3.31e-05
PF3D7_1303200.1	SNARE protein, putative	-2.15352	0.517598	-4.1606	3.17e-05	0.000590033
PF3D7_1358300	rhomboid protease ROM7	-2.16489	0.609638	-3.55111	0.00038361	0.00348062
PF3D7_0625700	conserved Plasmodium protein, unknown function	-2.16941	0.53905	-4.02451	5.71e-05	0.000882885
PF3D7_1122300	conserved Plasmodium protein, unknown function	-2.17886	0.494983	-4.40189	1.07e-05	0.000278022
PF3D7_1245900	ankyrin-repeat protein, putative	-2.19174	0.689151	-3.18035	0.00147096	0.00906526
PF3D7_1326800	syntaxin, Qa-SNARE family	-2.20319	0.521379	-4.2257	2.38e-05	0.000489859
PF3D7_0724000	Rab GTPase activator and protein kinase, putative	-2.20815	0.476738	-4.63178	3.63e-06	0.000136641
PF3D7_0934200	conserved Plasmodium protein, unknown function	-2.2173	0.582366	-3.8074	0.000140437	0.00167631
PF3D7_0304800	conserved Plasmodium membrane protein, unknown function	-2.21902	0.651435	-3.40636	0.00065836	0.00518509
PF3D7_0923600	lipoate-protein ligase 2	-2.24807	0.627314	-3.58365	0.000338826	0.00314173
PF3D7_0728400.1	conserved Plasmodium protein, unknown function	-2.24846	0.593288	-3.78984	0.000150746	0.00175766
PF3D7_1406400	pentatricopeptide repeat domain-containing protein, putative	-2.25618	0.52244	-4.31854	1.57e-05	0.000375774
PF3D7_0606300	conserved Plasmodium protein, unknown function	-2.26538	0.666425	-3.3993	0.000675596	0.00524947
PF3D7_1029200	WD repeat-containing protein, putative	-2.26993	0.613775	-3.69831	0.000217037	0.00223337
PF3D7_0901800	Plasmodium exported protein, unknown function	-2.28663	0.507908	-4.50205	6.73e-06	0.000213345
PF3D7_1314600	lipoate-protein ligase 1	-2.29223	0.582849	-3.9328	8.4e-05	0.00116354
PF3D7_1322800	conserved Plasmodium protein, unknown function	-2.31242	0.625001	-3.69987	0.000215712	0.00223284
PF3D7_1335600	conserved Plasmodium protein, unknown function	-2.31328	0.677859	-3.41263	0.000643382	0.00511327
PF3D7_1225900	conserved Plasmodium protein, unknown function	-2.33238	0.65619	-3.55443	0.000378806	0.00345559
PF3D7_1369400	conserved Plasmodium protein, unknown function	-2.34454	0.659465	-3.55522	0.000377665	0.00345559
PF3D7_1350800	conserved Plasmodium protein, unknown function	-2.35253	0.704051	-3.34142	0.0008335	0.00610976
PF3D7_1470100	conserved Plasmodium protein, unknown function	-2.35486	0.508304	-4.63278	3.61e-06	0.000136641
PF3D7_1001200	acyl-CoA binding protein, isoform 2, ACBP2	-2.36581	0.534909	-4.42284	9.74e-06	0.0002594
PF3D7_0814100	conserved Plasmodium protein, unknown function	-2.38942	0.538001	-4.4413	8.94e-06	0.000251963
PF3D7_1106400	conserved Plasmodium protein, unknown function	-2.39191	0.57049	-4.19272	2.76e-05	0.000533588
PF3D7_1349800	nucleolar preribosomal associated cytoplasmic ATPase, putative	-2.40974	0.489659	-4.92126	8.6e-07	5.31e-05
PF3D7_1145700	bicoid-interacting protein BIN3, putative	-2.42252	0.600899	-4.03149	5.54e-05	0.000878485
PF3D7_1227000	conserved Plasmodium protein, unknown function	-2.43614	0.628935	-3.87344	0.000107312	0.00138848
PF3D7_1321000	conserved Plasmodium protein, unknown function	-2.45705	0.586915	-4.18638	2.83e-05	0.000542485
PF3D7_0421900	conserved Plasmodium protein, unknown function	-2.46419	0.624162	-3.94799	7.88e-05	0.00112283
PF3D7_1436700	conserved Plasmodium protein, unknown function	-2.47863	0.659702	-3.7572	0.000171826	0.00191538
PF3D7_1458900	golgi apparatus membrane protein TVP23, putative	-2.4843	0.621725	-3.99582	6.45e-05	0.000973192
PF3D7_1466500	conserved Plasmodium protein, unknown function	-2.53885	0.531547	-4.77634	1.79e-06	8.23e-05
PF3D7_1469500	conserved Plasmodium protein, unknown function	-2.55184	0.805216	-3.16914	0.00152893	0.00925386
PF3D7_0405800	conserved Plasmodium protein, unknown function	-2.55391	0.608103	-4.1998	2.67e-05	0.000529297
PF3D7_1365200	conserved Plasmodium protein, unknown function	-2.60876	0.708185	-3.68372	0.000229854	0.00233164
PF3D7_0811100	mitochondrial carrier protein, putative	-2.61382	0.627517	-4.16534	3.11e-05	0.000584008
PF3D7_0503100	4-diphosphocytidyl-2-C-methyl-D-erythritol kinase, putative	-2.62269	0.616578	-4.25363	2.1e-05	0.000457859
PF3D7_1339800	mitotic-spindle organizing protein 1, putative	-2.62763	0.82499	-3.18504	0.00144733	0.00895363
PF3D7_1317500	conserved Plasmodium protein, unknown function	-2.66295	0.840837	-3.16703	0.00154006	0.00930033
PF3D7_0109300	fatty acid elongation protein, GNS1/SUR4 family, putative	-2.67975	0.649969	-4.12289	3.74e-05	0.000662778
PF3D7_1210300	conserved Plasmodium protein, unknown function	-2.69452	0.724341	-3.71996	0.000199257	0.00211872
PF3D7_0518400	cyclin, putative	-2.69868	0.839942	-3.21294	0.00131386	0.00838225
PF3D7_0511100	conserved Plasmodium protein, unknown function	-2.71201	0.616917	-4.39606	1.1e-05	0.000280024
PF3D7_0621350	protein SYS1, putative	-2.71861	0.633531	-4.2912	1.78e-05	0.00040059
PF3D7_1463300	DNA polymerase alpha subunit B, putative	-2.72626	0.52333	-5.20944	1.89e-07	2.23e-05
PF3D7_0608310	sorting assembly machinery 50 kDa subunit, putative	-2.72821	0.772235	-3.53288	0.000411058	0.00367057
PF3D7_1361300	conserved Plasmodium protein, unknown function	-2.73107	0.573185	-4.76474	1.89e-06	8.56e-05
PF3D7_0919600	dolichyl-diphosphooligosaccharide--protein glycosyltransferase 48 kDa subunit, putative	-2.75001	0.785157	-3.5025	0.000460909	0.0039893
PF3D7_1452300	DER1-like protein	-2.77782	0.767504	-3.61929	0.000295416	0.00283242
PF3D7_1111700	conserved Plasmodium protein, unknown function	-2.82969	0.725652	-3.89951	9.64e-05	0.0012899
PF3D7_0526000	RAP protein, putative	-2.84612	0.667548	-4.26354	2.01e-05	0.000441795
PF3D7_1205300	conserved Plasmodium protein, unknown function	-2.85276	0.572075	-4.98669	6.14e-07	4.33e-05
PF3D7_1139200	VPS9 domain-containing protein, putative	-2.86452	0.743601	-3.85223	0.000117047	0.00148696
PF3D7_0507000	conserved Plasmodium protein, unknown function	-2.88684	0.839588	-3.4384	0.000585155	0.00475626
PF3D7_0825300	SAYSvFN domain-containing protein, putative	-2.93832	0.59906	-4.90488	9.35e-07	5.39e-05
PF3D7_0936900	Plasmodium exported protein (PHISTb), unknown function, pseudogene	-2.9797	0.492993	-6.04411	1.5e-09	7.62e-07
PF3D7_0929700	conserved Plasmodium protein, unknown function	-2.98515	0.905416	-3.297	0.000977246	0.00682726
PF3D7_1223600	conserved Plasmodium protein, unknown function	-3.01913	0.796954	-3.78834	0.00015166	0.00176426
PF3D7_1135000.1	PQ-loop repeat-containing protein, unspecified product	-3.02658	0.672086	-4.50327	6.69e-06	0.000213345
PF3D7_0301900	conserved Plasmodium protein, unknown function	-3.03609	0.723287	-4.19763	2.7e-05	0.000530239
PF3D7_0929900	conserved Plasmodium protein, unknown function	-3.08094	0.558089	-5.52052	3.38e-08	7.79e-06
PF3D7_1138100	ubiquitin-related modifier 1, putative	-3.11798	0.734452	-4.24531	2.18e-05	0.000467677
PF3D7_0714400	calmodulin, putative	-3.12371	0.96559	-3.23502	0.00121633	0.0079296
PF3D7_1347300	conserved Plasmodium membrane protein, unknown function	-3.14031	0.644174	-4.87494	1.09e-06	6.05e-05
PF3D7_0625100	sphingomyelin synthase 2, putative	-3.18737	0.619554	-5.14462	2.68e-07	2.72e-05
PF3D7_1022200	conserved Plasmodium membrane protein, unknown function	-3.28071	0.703267	-4.66495	3.09e-06	0.000120437
PF3D7_0412300	phosphopantothenoylcysteine synthetase, putative	-3.48527	0.86313	-4.03794	5.39e-05	0.000863068
PF3D7_1352300	conserved Plasmodium protein, unknown function	-3.48889	0.918658	-3.79781	0.000145978	0.00171787
PF3D7_0823700	mitochondrial import receptor subunit TOM7, putative	-3.5926	0.741805	-4.84305	1.28e-06	6.65e-05
PF3D7_0931200	selenoprotein (Sel2)	-3.65997	0.823651	-4.4436	8.85e-06	0.000251963
PF3D7_1248000	tRNA-splicing endonuclease, putative	-3.79881	0.998718	-3.80368	0.00014256	0.00169336
PF3D7_1413300	conserved Plasmodium protein, unknown function	-3.90535	1.02737	-3.80131	0.000143935	0.0017057
PF3D7_1103900	conserved Plasmodium protein, unknown function	-4.24568	1.00014	-4.24506	2.19e-05	0.000467677
