# Supplementary material for: Investigating a Plasmodium falciparum erythrocyte invasion phenotype switch at the whole transcriptome level
Source: Sci Rep. 2020 Jan 14;10:245. doi: 10.1038/s41598-019-56386-y (PMC6959351; doi:10.1038/s41598-019-56386-y)
Supplement: Supplementary file 8 — Supplementary Dataset 7 [file 41598_2019_56386_MOESM8_ESM.xlsx]

## Sheet: W2mef_GO
Supplementary Table S7: Gene ontology terms enriched in the list of differentially expressed gene in suspended W2mef
GO term	Name	Fold enrichment	Odds ratio	P-value
Molecular Function
GO:0008201	heparin binding	15.4	34.42	6.4456e-06
GO:1901681	sulfur compound binding	8.44	12.17	1.05303e-05
GO:0005539	glycosaminoglycan binding	13.86	27.53	1.25161e-05
GO:0016979	lipoate-protein ligase activity	18.48	54.09	0.00378949
GO:0003700	DNA-binding transcription factor activity	4.33	5.07	0.0052528
Biological Process
GO:0009249	protein lipoylation	18.48	54.09	0.00378949
Cellular Compartment
GO:0020008	rhoptry	4.31	5.1	0.000997689
GO:1990225	rhoptry neck	7.92	10.93	0.00123121
GO:0020007	apical complex	3.08	3.49	0.00134135
