# Supplementary material for: Investigating a Plasmodium falciparum erythrocyte invasion phenotype switch at the whole transcriptome level
Source: Sci Rep. 2020 Jan 14;10:245. doi: 10.1038/s41598-019-56386-y (PMC6959351; doi:10.1038/s41598-019-56386-y)
Supplement: Supplementary file 9 — Supplementary Dataset 8 [file 41598_2019_56386_MOESM9_ESM.xlsx]

## Sheet: W2mef_DEG_HP1_associated
Supplementary Table S8: Significantly differentially expressed genes with HP1 occupancy and chromatin modifying properties* (W2mef baseline vs suspended comparison)
Gene_ID	Product Description	Log2 Fold Change	Log2 Fold Change Standard Error	Wald statistic	p-value	Benjamini-Hochberg adjusted p-value
PF3D7_0424300	erythrocyte binding antigen-165, pseudogene	6.85216	0.4842	14.1515	1.83e-45	9.27e-42
PF3D7_0424400	surface-associated interspersed protein 4.2 (SURFIN 4.2)	4.43465	0.921185	4.81408	1.48e-06	7.28e-05
PF3D7_0501400	interspersed repeat antigen	4.10173	0.921796	4.44971	8.6e-06	0.000249208
PF3D7_0402200	surface-associated interspersed protein 4.1 (SURFIN 4.1), pseudogene	3.84518	0.891364	4.31381	1.6e-05	0.000382095
PF3D7_1367800	secreted ookinete protein, putative	3.37271	1.00021	3.37201	0.00074621	0.00563255
PF3D7_0701900	Plasmodium exported protein, unknown function	3.08534	0.783555	3.93762	8.23e-05	0.00115624
PF3D7_0102500	erythrocyte binding antigen-181	3.04052	0.508463	5.97982	2.23e-09	9.62e-07
PF3D7_0402300	reticulocyte binding protein homologue 1	2.65938	0.56032	4.74618	2.07e-06	9.06e-05
PF3D7_1038400	gametocyte-specific protein	2.39904	0.675985	3.54895	0.000386767	0.003503
PF3D7_0518700	mRNA-binding protein PUF1	2.39116	0.626951	3.81394	0.000136768	0.00164771
PF3D7_1222600	AP2 domain transcription factor AP2-G	2.22085	0.529969	4.19052	2.78e-05	0.000536652
PF3D7_1233200.1	conserved Plasmodium protein, unknown function	2.10945	0.499557	4.22264	2.41e-05	0.000489859
PF3D7_1149500	ring-infected erythrocyte surface antigen 2, pseudogene	2.06118	0.597496	3.4497	0.000561213	0.00461671
PF3D7_0221700	Plasmodium exported protein, unknown function	2.01181	0.50518	3.98236	6.82e-05	0.00100315
PF3D7_1478100	Plasmodium exported protein (hyp13), unknown function	-2.08216	0.553669	-3.76066	0.000169466	0.00190584
PF3D7_0936900	Plasmodium exported protein (PHISTb), unknown function, pseudogene	-2.9797	0.492993	-6.04411	1.5e-09	7.62e-07
*PF3D7_0801900	lysine-specific histone demethylase, putative (LSD2)	2.53475	0.498062	5.08923	3.6e-07	3.31e-05
