# Supplementary material for: Investigating a Plasmodium falciparum erythrocyte invasion phenotype switch at the whole transcriptome level
Source: Sci Rep. 2020 Jan 14;10:245. doi: 10.1038/s41598-019-56386-y (PMC6959351; doi:10.1038/s41598-019-56386-y)
Supplement: Supplementary file 10 — Supplementary Dataset 9 [file 41598_2019_56386_MOESM10_ESM.xlsx]

## Sheet: Dd2_significant_DEG
Supplementary Table S9: Genes significantly differentially expressed between baseline and suspended Dd2 with log2 fold > 1 (at least 2-fold difference)
Gene ID	Product Description	Log2 Fold Change	Log2 Fold Change Standard Error	Wald statistic	p-value	Benjamini-Hochberg adjusted p-value
PF3D7_0424200	reticulocyte binding protein homologue 4 (Rh4)	2.72769	0.444759	6.13296	8.63e-10	8.58e-07
PF3D7_1131600	conserved Plasmodium protein, unknown function	2.68833	0.741884	3.62365	0.000290475	0.0076028
PF3D7_0424300	erythrocyte binding antigen-165, pseudogene (eba165)	2.47132	0.393219	6.28486	3.28e-10	5.44e-07
PF3D7_1355200	RAP protein, putative	2.24313	0.588839	3.80941	0.000139301	0.0046493
PF3D7_1301800	surface-associated interspersed protein 13.1 (SURFIN 13.1), pseudogene	2.2098	0.588065	3.75775	0.000171449	0.00536238
PF3D7_0517200	conserved Plasmodium protein, unknown function	2.18298	0.517952	4.21464	2.5e-05	0.0013672
PF3D7_0814500	conserved Plasmodium protein, unknown function	2.11757	0.434099	4.87808	1.07e-06	0.000140194
PF3D7_1115800	conserved Plasmodium protein, unknown function	2.08177	0.478153	4.35378	1.34e-05	0.000899255
PF3D7_0711200	conserved Plasmodium protein, unknown function	2.0817	0.405773	5.13021	2.89e-07	5.76e-05
PF3D7_1319100	ubiquitin carboxyl-terminal hydrolase MINDY, putative	2.06329	0.375359	5.49685	3.87e-08	1.2e-05
PF3D7_1244500	conserved Plasmodium protein, unknown function	2.03986	0.359162	5.6795	1.35e-08	5.97e-06
PF3D7_1302000	EMP1-trafficking protein (PTP6)	2.03629	0.387199	5.25903	1.45e-07	4e-05
PF3D7_1102600	Plasmodium exported protein, unknown function	1.97681	0.433668	4.55835	5.16e-06	0.000449817
PF3D7_0902300	serine/threonine protein kinase, FIKK family (FIKK9.4)	1.97637	0.284127	6.95592	3.5e-12	1.74e-08
PF3D7_0308600	pre-mRNA-processing factor 19, putative	1.93915	0.322442	6.01396	1.81e-09	1.29e-06
PF3D7_0519700	FoP domain-containing protein, putative	1.93508	0.399192	4.84747	1.25e-06	0.000148108
PF3D7_0424700	serine/threonine protein kinase, FIKK family (FIKK4.2)	1.92363	0.45989	4.1828	2.88e-05	0.00147619
PF3D7_0214100	protein transport protein SEC31	1.85035	0.425418	4.34949	1.36e-05	0.000904792
PF3D7_1001400	exported lipase 1 (XL1)	1.84825	0.315238	5.86303	4.54e-09	2.83e-06
PF3D7_1343700	kelch protein K13 (Kelch13)	1.84405	0.29872	6.17316	6.69e-10	8.32e-07
PF3D7_1002000	Plasmodium exported protein (hyp2), unknown function	1.83955	0.480145	3.83124	0.000127497	0.00440309
PF3D7_1372000	Plasmodium exported protein (PHISTa), unknown function	1.8359	0.505785	3.6298	0.000283636	0.00752857
PF3D7_0220700	Plasmodium exported protein (hyp9), unknown function	1.82042	0.347871	5.23303	1.67e-07	4.08e-05
PF3D7_1218500	dynamin-like protein, putative	1.81183	0.317285	5.71041	1.13e-08	5.6e-06
PF3D7_1149500	ring-infected erythrocyte surface antigen 2, pseudogene (RESA2)	1.8078	0.491234	3.68012	0.000233121	0.00662463
PF3D7_1407700	conserved Plasmodium protein, unknown function	1.8076	0.278096	6.49992	8.04e-11	2e-07
PF3D7_1001100.1	acyl-CoA binding protein, isoform 1, ACBP1	1.79813	0.452475	3.97397	7.07e-05	0.00285778
PF3D7_0219700	Plasmodium exported protein (PHISTc), unknown function	1.79362	0.369045	4.86018	1.17e-06	0.000148108
PF3D7_1454200	conserved Plasmodium protein, unknown function	1.77422	0.407131	4.35785	1.31e-05	0.000894772
PF3D7_0903500	conserved Plasmodium protein, unknown function	1.76971	0.483651	3.65906	0.000253141	0.00699371
PF3D7_1401050	erythrocyte membrane protein 1 (PfEMP1), exon 2, pseudogene	1.75774	0.337241	5.21212	1.87e-07	4.08e-05
PF3D7_1212900	bromodomain protein 2, putative	1.75321	0.458359	3.82498	0.000130784	0.00445861
PF3D7_1213900	conserved Plasmodium protein, unknown function	1.75053	0.334011	5.24094	1.6e-07	4.08e-05
PF3D7_0501300	skeleton-binding protein 1 (SBP1)	1.74697	0.417533	4.18403	2.86e-05	0.00147619
PF3D7_1401500	esterase, putative	1.74403	0.288563	6.04386	1.5e-09	1.25e-06
PF3D7_0801000	Plasmodium exported protein (PHISTc), unknown function	1.73835	0.397306	4.37535	1.21e-05	0.000867804
PF3D7_0703800	conserved Plasmodium protein, unknown function	1.73765	0.454317	3.82476	0.000130898	0.00445861
PF3D7_1473900	conserved Plasmodium protein, unknown function	1.73574	0.41719	4.16055	3.17e-05	0.00161106
PF3D7_1221900	conserved Plasmodium membrane protein, unknown function	1.70992	0.350524	4.87817	1.07e-06	0.000140194
PF3D7_1016700	Plasmodium exported protein (PHISTc), unknown function	1.69704	0.344801	4.9218	8.58e-07	0.000129225
PF3D7_1114200	GTPase-activating protein, putative	1.69663	0.397001	4.27362	1.92e-05	0.00114384
PF3D7_0517100	conserved Plasmodium protein, unknown function	1.68024	0.404853	4.15025	3.32e-05	0.00163521
PF3D7_0814300	AAA family ATPase, putative	1.67525	0.364818	4.59202	4.39e-06	0.000396916
PF3D7_1361000	protein arginine N-methyltransferase 5, putative	1.6575	0.317112	5.22687	1.72e-07	4.08e-05
PF3D7_1002100	EMP1-trafficking protein (PTP5)	1.65167	0.435784	3.7901	0.000150587	0.00489457
PF3D7_0818800	U3 small nucleolar ribonucleoprotein protein IMP4, putative	1.64909	0.317001	5.20215	1.97e-07	4.08e-05
PF3D7_0301600	Plasmodium exported protein (hyp1), unknown function	1.63013	0.287582	5.66839	1.44e-08	5.97e-06
PF3D7_1353100	Plasmodium exported protein, unknown function	1.61967	0.37082	4.36781	1.25e-05	0.000879002
PF3D7_1466400	AP2 domain transcription factor AP2-EXP (ApiAP2)	1.61478	0.373517	4.32317	1.54e-05	0.000993321
PF3D7_0813400	conserved Plasmodium protein, unknown function	1.6132	0.377569	4.2726	1.93e-05	0.00114384
PF3D7_1205500	zinc finger protein, putative	1.59946	0.433527	3.68942	0.000224765	0.00649858
PF3D7_0812900	conserved Plasmodium protein, unknown function	1.58827	0.390406	4.06827	4.74e-05	0.00214128
PF3D7_0523000	multidrug resistance protein 1 (MDR1)	1.58521	0.32204	4.92238	8.55e-07	0.000129225
PF3D7_1464200	zinc finger protein, putative	1.58244	0.387559	4.08311	4.44e-05	0.00202739
PF3D7_0102200	ring-infected erythrocyte surface antigen (RESA)	1.58225	0.44127	3.58568	0.000336202	0.00857869
PF3D7_0310100	calcium-dependent protein kinase 3 (CDPK3)	1.55459	0.316878	4.90597	9.3e-07	0.000132095
PF3D7_1407900	plasmepsin I (PM1)	1.54563	0.310803	4.97303	6.59e-07	0.000113803
PF3D7_0502400	merozoite surface protein 8 (MSP8)	1.54491	0.371647	4.15694	3.23e-05	0.0016171
PF3D7_1352900	Plasmodium exported protein, unknown function	1.54185	0.326775	4.71838	2.38e-06	0.000234028
PF3D7_1230700	protein transport protein SEC13	1.53719	0.387631	3.96561	7.32e-05	0.00291255
PF3D7_0821100	protein kinase 1 (PK1)	1.51487	0.273313	5.54263	2.98e-08	9.88e-06
PF3D7_1453900	conserved Plasmodium protein, unknown function	1.50577	0.375205	4.01318	5.99e-05	0.00252468
PF3D7_0202200	EMP1-trafficking protein (PTP1)	1.5054	0.289043	5.20822	1.91e-07	4.08e-05
PF3D7_1436300	translocon component PTEX150 (PTEX150)	1.48903	0.347535	4.28455	1.83e-05	0.0011335
PF3D7_1200700	acyl-CoA synthetase	1.48696	0.334506	4.44524	8.78e-06	0.000682175
PF3D7_1105600	translocon component PTEX88 (PTEX88)	1.48519	0.321614	4.61792	3.88e-06	0.000370684
PF3D7_0606000	conserved Plasmodium protein, unknown function	1.48116	0.345845	4.28272	1.85e-05	0.0011335
PF3D7_0605900	long chain polyunsaturated fatty acid elongation enzyme, putative	1.47929	0.389855	3.79447	0.000147958	0.00486999
PF3D7_0936700	gametocyte exported protein 5	1.47056	0.396793	3.70611	0.000210466	0.00623028
PF3D7_1324400	PRELI domain-containing protein, putative	1.46992	0.374019	3.93008	8.49e-05	0.00332516
PF3D7_0726100	Plasmodium exported protein, unknown function	1.46951	0.363149	4.04656	5.2e-05	0.0023286
PF3D7_1404800	conserved Plasmodium protein, unknown function	1.46915	0.295405	4.97335	6.58e-07	0.000113803
PF3D7_1001900	Plasmodium exported protein (hyp16), unknown function	1.46489	0.322551	4.54158	5.58e-06	0.000478729
PF3D7_1134200	conserved Plasmodium protein, unknown function	1.45805	0.373855	3.90004	9.62e-05	0.00365108
PF3D7_1458000	cysteine proteinase falcipain 1	1.45098	0.31481	4.60906	4.04e-06	0.000372507
PF3D7_0424500	serine/threonine protein kinase, FIKK family (FIKK4.1)	1.43371	0.339046	4.22865	2.35e-05	0.00132857
PF3D7_1355700	NLI interacting factor-like phosphatase, putative	1.43232	0.355328	4.03098	5.55e-05	0.00243535
PF3D7_0813000	conserved Plasmodium protein, unknown function	1.43108	0.322523	4.43713	9.12e-06	0.000697484
PF3D7_1367400	conserved Plasmodium protein, unknown function	1.4273	0.288549	4.94648	7.56e-07	0.000125265
PF3D7_1134700	DNA-directed RNA polymerase I subunit RPA2, putative	1.42281	0.301665	4.71653	2.4e-06	0.000234028
PF3D7_1118300	insulinase, putative	1.41668	0.253715	5.58376	2.35e-08	8.51e-06
PF3D7_0507600	cell differentiation protein, putative	1.40743	0.396539	3.54927	0.000386294	0.00941686
PF3D7_1459100	GTP-binding protein, putative	1.39699	0.384494	3.63331	0.000279806	0.00751542
PF3D7_0731200	Plasmodium exported protein, unknown function	1.39638	0.282867	4.93653	7.95e-07	0.000127574
PF3D7_0400200	erythrocyte membrane protein 1 (PfEMP1), exon 2, pseudogene	1.39392	0.293585	4.74792	2.06e-06	0.000213075
PF3D7_0605100	RNA-binding protein, putative	1.39284	0.238468	5.84078	5.2e-09	2.87e-06
PF3D7_1020700	N-acetyltransferase, GNAT family, putative	1.37289	0.323157	4.24836	2.15e-05	0.00123089
PF3D7_1200800	serine/threonine protein kinase, FIKK family (FIKK12)	1.37023	0.372648	3.677	0.000235998	0.0066306
PF3D7_1477900	acyl-CoA synthetase, pseudogene	1.36609	0.331986	4.1149	3.87e-05	0.00186588
PF3D7_0936300	ring-exported protein 3 (REX3)	1.35234	0.350493	3.8584	0.000114131	0.00405411
PF3D7_0315200	circumsporozoite- and TRAP-related protein	1.35138	0.354168	3.81565	0.000135826	0.00459498
PF3D7_0204700	hexose transporter	1.35051	0.265857	5.07983	3.78e-07	7.23e-05
PF3D7_1344900	conserved Plasmodium protein, unknown function	1.34728	0.34957	3.85411	0.000116149	0.00409653
PF3D7_1007900	eukaryotic translation initiation factor 3 subunit D, putative	1.32011	0.337032	3.91687	8.97e-05	0.00343158
PF3D7_1201200	Plasmodium exported protein (PHISTa-like), unknown function	1.31567	0.287703	4.57299	4.81e-06	0.000426972
PF3D7_0902500	serine/threonine protein kinase, FIKK family (FIKK9.6)	1.30766	0.234316	5.58076	2.39e-08	8.51e-06
PF3D7_1415800	dimethyladenosine transferase, putative	1.29498	0.333919	3.87812	0.000105268	0.00380855
PF3D7_1109400	essential nuclear protein 1, putative	1.2869	0.272855	4.71644	2.4e-06	0.000234028
PF3D7_1240100	early transcribed membrane protein 12	1.28588	0.361817	3.55395	0.000379494	0.0093427
PF3D7_0909700	FHA domain protein, putative	1.28261	0.36325	3.53092	0.000414124	0.00981202
PF3D7_0107500	lipid/sterol:H+ symporter	1.27894	0.268855	4.75698	1.97e-06	0.000212449
PF3D7_1126500	conserved Plasmodium protein, unknown function	1.27845	0.285909	4.47153	7.77e-06	0.000613044
PF3D7_1370300	membrane associated histidine-rich protein	1.27471	0.316323	4.02979	5.58e-05	0.00243535
PF3D7_1140800	conserved Plasmodium protein, unknown function	1.26937	0.323638	3.92218	8.77e-05	0.00340064
PF3D7_1113900	mitogen-activated protein kinase 2 (MAPK2)	1.26253	0.347035	3.63806	0.000274702	0.00742955
PF3D7_1308200	carbamoyl phosphate synthetase	1.25992	0.355967	3.53943	0.000400992	0.00958717
PF3D7_0821300	ATP-dependent RNA helicase DHX36, putative	1.25732	0.28704	4.38028	1.19e-05	0.000866803
PF3D7_1364800	DNA-directed RNA polymerases I, II, and III subunit RPABC1, putative	1.25663	0.351721	3.5728	0.000353187	0.00878201
PF3D7_1203900	ubiquitin-conjugating enzyme E2	1.25615	0.339264	3.70257	0.000213423	0.00624324
PF3D7_0309800	YTH domain-containing protein, putative	1.24314	0.256113	4.85387	1.21e-06	0.000148108
PF3D7_0402100	Plasmodium exported protein (PHISTb), unknown function	1.243	0.311155	3.99478	6.48e-05	0.00269488
PF3D7_0821600	polyribonucleotide 5'-hydroxyl-kinase Clp1, putative	1.23484	0.302234	4.08569	4.39e-05	0.00202359
PF3D7_0716200	PDCD2 domain-containing protein, putative	1.22954	0.287666	4.2742	1.92e-05	0.00114384
PF3D7_1401400	early transcribed membrane protein 14.1	1.2281	0.329956	3.722	0.000197649	0.00595701
PF3D7_0113300	Plasmodium exported protein (hyp1), unknown function	1.22754	0.25855	4.74778	2.06e-06	0.000213075
PF3D7_0702400	small exported membrane protein 1 (SEMP1)	1.22443	0.27085	4.5207	6.16e-06	0.00050248
PF3D7_1252600	esterase, putative	1.22154	0.25603	4.77108	1.83e-06	0.000208393
PF3D7_1364200	conserved Plasmodium protein, unknown function	1.21655	0.330752	3.67814	0.000234943	0.0066306
PF3D7_1476400	serine/threonine protein kinase, FIKK family, pseudogene (FIKK14)	1.21546	0.332106	3.65987	0.000252344	0.00699371
PF3D7_1361100	protein transport protein Sec24A	1.21456	0.247472	4.90788	9.21e-07	0.000132095
PF3D7_1229100	multidrug resistance-associated protein 2 (MRP2)	1.21267	0.302156	4.01337	5.99e-05	0.00252468
PF3D7_1311800	M1-family alanyl aminopeptidase	1.20851	0.283708	4.25971	2.05e-05	0.00119757
PF3D7_0731100	EMP1-trafficking protein (PTP2)	1.20472	0.33707	3.57411	0.000351426	0.00878201
PF3D7_0929200	RNA-binding protein, putative	1.19603	0.32343	3.69795	0.000217349	0.00632091
PF3D7_1349200	glutamate--tRNA ligase, putative	1.18741	0.302839	3.92092	8.82e-05	0.00340064
PF3D7_1456800	V-type H(+)-translocating pyrophosphatase, putative	1.18734	0.289899	4.09569	4.21e-05	0.0019935
PF3D7_0935600	gametocytogenesis-implicated protein	1.18636	0.274966	4.31458	1.6e-05	0.00101952
PF3D7_0218400	ATP-dependent RNA helicase DDX47, putative	1.1861	0.304957	3.88942	0.000100484	0.00369115
PF3D7_1319300	tRNA (guanine(26)-N(2))-dimethyltransferase, putative	1.18441	0.313007	3.78398	0.000154338	0.00498393
PF3D7_0630900	ATP-dependent RNA helicase HAS1	1.18373	0.261065	4.53424	5.78e-06	0.00048729
PF3D7_0528100	AP-1 complex subunit beta, putative	1.17532	0.242464	4.84741	1.25e-06	0.000148108
PF3D7_0523800	transporter, putative	1.1718	0.279721	4.18918	2.8e-05	0.00146553
PF3D7_1316900	conserved Plasmodium protein, unknown function	1.17082	0.293472	3.98955	6.62e-05	0.00270651
PF3D7_0602600	SAC3 domain-containing protein, putative	1.16428	0.266198	4.37371	1.22e-05	0.000867804
PF3D7_0102600	serine/threonine protein kinase, FIKK family (FIKK1)	1.16227	0.252137	4.60967	4.03e-06	0.000372507
PF3D7_0936000	ring-exported protein 2 (REX2)	1.1511	0.292397	3.93675	8.26e-05	0.00325972
PF3D7_1218200	conserved Plasmodium protein, unknown function	1.15025	0.273445	4.20651	2.59e-05	0.00137206
PF3D7_1441200	60S ribosomal protein L1, putative	1.13377	0.292546	3.87553	0.000106395	0.00380855
PF3D7_1004100	conserved Plasmodium protein, unknown function	1.11992	0.317188	3.53078	0.000414342	0.00981202
PF3D7_0424600	Plasmodium exported protein (PHISTb), unknown function	1.11052	0.263869	4.20863	2.57e-05	0.00137206
PF3D7_0509400	RNA polymerase I	1.10893	0.314236	3.52896	0.000417193	0.00983272
PF3D7_1449300.1	transcription factor IIIb subunit, putative	1.10479	0.209161	5.28201	1.28e-07	3.74e-05
PF3D7_1109900	60S ribosomal protein L36	1.09877	0.292371	3.75812	0.000171193	0.00536238
PF3D7_0501100.1	heat shock protein 40, type II (HSP40)	1.09559	0.306093	3.57928	0.000344542	0.00865358
PF3D7_1469300	pre-rRNA-processing protein PNO1, putative	1.09204	0.258464	4.2251	2.39e-05	0.00133451
PF3D7_0831200	DnaJ protein, putative	1.08899	0.271104	4.01685	5.9e-05	0.00252468
PF3D7_0918800	dihydrouridine synthase, putative	1.0774	0.253265	4.25405	2.1e-05	0.00121397
PF3D7_0527300	methionine aminopeptidase 1a, putative	1.07583	0.225549	4.76983	1.84e-06	0.000208393
PF3D7_1417500	H/ACA ribonucleoprotein complex subunit 4, putative	1.06218	0.265959	3.99378	6.5e-05	0.00269488
PF3D7_1355300	histone-lysine N-methyltransferase, putative	1.05221	0.253234	4.15508	3.25e-05	0.0016171
PF3D7_1365300	conserved Plasmodium protein, unknown function	1.04352	0.286849	3.63788	0.000274892	0.00742955
PF3D7_1010100	PI31 domain-containing protein, putative	1.03116	0.210874	4.88994	1.01e-06	0.000139334
PF3D7_0820300	conserved Plasmodium protein, unknown function	1.02339	0.28875	3.54421	0.000393797	0.00950657
PF3D7_0627700	transportin	1.02106	0.230309	4.43346	9.27e-06	0.000698732
PF3D7_0627900	ribonuclease P protein subunit p29, putative	1.01359	0.28288	3.58312	0.000339513	0.00857869
PF3D7_1317900	nucleolar complex protein 4, putative	1.01292	0.260028	3.89541	9.8e-05	0.00366548
PF3D7_0210800	conserved Plasmodium protein, unknown function	1.00731	0.230887	4.3628	1.28e-05	0.000886893
PF3D7_0914200	phospholipid or glycerol acyltransferase, putative	1.00354	0.28339	3.54119	0.000398325	0.00956943
PF3D7_1129100	parasitophorous vacuolar protein 1	1.00105	0.271542	3.68653	0.000227332	0.00650649
PF3D7_0613200	conserved Plasmodium protein, unknown function	-1.02762	0.276305	-3.71916	0.000199888	0.00598821
PF3D7_1127100	conserved Plasmodium protein, unknown function	-1.15623	0.318761	-3.62727	0.000286431	0.00753663
PF3D7_0624500	anaphase-promoting complex subunit 11, putative	-1.18656	0.334455	-3.54775	0.00038854	0.0094254
PF3D7_0415200	conserved Plasmodium protein, unknown function	-1.20661	0.273703	-4.40846	1.04e-05	0.000772743
PF3D7_0506400	conserved Plasmodium protein, unknown function	-1.33527	0.360288	-3.7061	0.000210474	0.00623028
PF3D7_1250700	conserved Plasmodium protein, unknown function	-1.35441	0.348329	-3.88831	0.000100944	0.00369115
