# Supplementary material for: Investigating a Plasmodium falciparum erythrocyte invasion phenotype switch at the whole transcriptome level
Source: Sci Rep. 2020 Jan 14;10:245. doi: 10.1038/s41598-019-56386-y (PMC6959351; doi:10.1038/s41598-019-56386-y)
Supplement: Supplementary file 11 — Supplementary Dataset 10 [file 41598_2019_56386_MOESM11_ESM.xlsx]

## Sheet: Dd2_GO
Supplementary Table S10: Gene ontology terms enriched in the list of differentially expressed gene in suspended Dd2
GO term	Name	Fold enrichment	Odds ratio	P-value
Molecular Function
GO:0004672	protein kinase activity	2.79	3.12	0.00282619
GO:0016773	phosphotransferase activity alcohol group as acceptor	2.5	2.77	0.00415559
GO:0140096	catalytic activity acting on a protein	1.8	1.98	0.00686373
GO:0008170	N-methyltransferase activity	7.09	9.09	0.00759308
GO:0016301	kinase activity	2.27	2.48	0.00867971
Biological Process
GO:0044053	translocation of peptides or proteins into host cell cytoplasm	23.05	91.04	0.000131836
GO:0006468	protein phosphorylation	2.93	3.29	0.00199718
GO:0006360	transcription by RNA polymerase I	20.49	60.28	0.00308744
GO:0044417	translocation of molecules into host	6.59	8.26	0.00943624
Cellular Compartment
GO:0043657	host cell	1.94	2.35	2.61686e-05
GO:0031982	vesicle	2.65	3.05	0.000121864
GO:0020026	merozoite dense granule	12.29	20.35	0.000193944
GO:1903561	extracellular vesicle	3.28	3.7	0.00276512
GO:0044452	nucleolar part	8.38	11.36	0.0045951
GO:0005736	RNA polymerase I complex	15.37	30.13	0.00604304
GO:0012507	ER to Golgi transport vesicle membrane	15.37	30.13	0.00604304
GO:0097619	PTEX complex	12.29	20.08	0.00985725
